# Supplementary material for: Non-viral, specifically targeted CAR-T cells achieve high safety and efficacy in B-NHL
Source: Nature. 2022 Aug 31;609(7926):369–74. doi: 10.1038/s41586-022-05140-y (PMC9452296; doi:10.1038/s41586-022-05140-y)
Supplement: Supplementary file 3 — Off-target sites identified by iGUIDE. [file 41586_2022_5140_MOESM3_ESM.xlsx]

## Sheet: sheet1
Supplementary Table 8 Off-target sites identified by iGUIDE
MESL, maximum edit site likelihood.
Symbols after the gene name indicate: * the site is within the transcription unit of the gene, ~ the gene appears on the cancer-association list, ! the gene appears on the special gene list.
Target	Gene ID	Edit Site	Abundance	MESL	Aligned Sequence	Mismatch
On	PDCD1*	chr2:+:241858824	616	94.5	....................G..	0
Off	PHACTR1*	chr6:-:13230036	89	94.5	TTCA.........A......A..	5
Off	FNBP1*~	chr9:-:129900386	19	94.5	.CT.....A....A......T..	4
Off	ADCY5*	chr3:-:123344000	15	94.5	G.........A..A......A..	3
Off	CHTOP*	chr1:-:153642303	12	94.5	.CC...........C...A.G..	4
Off	LOC101928279	chr4:-:4758934	8	94.5	A..TCA........A.....A..	5
Off	PRKAG2*	chr7:+:151875244	8	94.5	G.CTG.C.......C.....G..	6
Off	LOC101929406	chr1:-:29810368	4	76.4	.CTGG.C.............A..	5
Off	PKMYT1*	chr16:+:2980308	4	29.7	.......G.G......GG..CC.	4
Off	FLOT2*	chr17:-:28884726	3	94.5	GA.TG...A.....C.....G..	6
Off	CELF5*	chr19:+:3280103	3	76.4	......C.......TG.CTGTT.	6
Off	LOC102724084*	chr16:-:80387613	2	94.5	TTC...........AT....A..	5
Off	ZC3H4*	chr19:-:47079954	2	94.5	.TCG.T.G............A..	5
Off	CFL1*	chr11:-:65858075	2	76.4	..G.A.....C........AG..	4
Off	RPL3P4	chr14:-:98901704	2	76.4	T.G....G......C.....A..	4
Off	SERINC2*	chr1:-:31410498	2	76.4	.C....T..T..C.T....CCT.	6
Off	CACUL1	chr10:+:118755373	2	34.1	G..........A.T.AT..GA..	6
Off	SAP130	chr2:-:128028289	2	34.1	GCC......G..T......CG.C	6
Off	ZNF470	chr19:-:56567142	2	31.6	.AG..C..AG.A........CC.	6
Off	SH2D6	chr2:+:85418426	2	30.5	.C..AC......A...G...AA.	5
Off	ZNF580	chr19:-:55635144	2	29.5	.C....C..T...G...AC.CT.	6
Off	CCT8*	chr21:-:29073583	2	29.3	A.G.......T.....T.CAC.T	6
Off	BCL3*~	chr19:-:44754665	2	28.6	..C......T...TC...C.C..	5
Off	NECAP2*	chr1:-:16441615	2	28.2	.C.TA.......TT.T....AT.	6
Off	MRPL46*	chr15:-:88467239	2	27.8	..GA.CC...T.....T...T..	6
Off	LINC00598	chr13:+:40337809	1	94.5	T..T.......T.T......G..	4
Off	PALM2-AKAP2*	chr9:+:109891066	1	94.5	.CC..........T.....GA..	4
Off	PRDX5	chr11:-:64323340	1	94.5	.CCA......A..T......A..	5
Off	LOC100507389	chr3:-:142947606	1	94.5	GC.GG....G..........C..	5
Off	ADARB2*~	chr10:+:1519726	1	94.5	G.........T...A.AGT.A.C	6
Off	RNU6-99P	chr11:+:39450175	1	94.5	.C...A.G...T..C..A..G..	6
Off	FMO1*	chr1:-:171251734	1	76.4	.....C.G.....A......AA.	3
Off	NIFKP9	chr2:+:127166433	1	76.4	.A............C..G..G.C	3
Off	TTC34	chr1:+:2898063	1	76.4	A..T....A....T......GA.	4
Off	RASGEF1A*	chr10:+:43219525	1	76.4	GC.G...............CT..	4
Off	MSLNL*	chr16:-:779672	1	76.4	T....AA........T....GA.	4
Off	NFIX*~	chr19:+:13068991	1	76.4	A.C.......A...A.....C..	4
Off	EVI5L	chr19:+:7830166	1	76.4	G.CGG..............GG..	5
Off	EBF1*~	chr5:+:158843429	1	76.4	A.CTG..G............CA.	5
Off	GABRR2*	chr6:+:89307613	1	76.4	GAG...C.......A.....T..	5
Off	LOC101060099	chr9:-:81468200	1	76.4	.ATGG........T......T..	5
Off	PLEKHA6*	chr1:-:204358434	1	76.4	AA....AGG.....T.....G.C	6
Off	FAM222B*	chr17:-:28762986	1	76.4	TA.G.A.T.....T......GT.	6
Off	MAP2K3	chr17:+:21284393	1	76.4	G.CTG....T.........CA..	6
Off	EXOC4*~	chr7:+:133669419	1	50.2	G.C.A.........A.....GT.	4
Off	AHRR*	chr5:-:322613	1	50.2	T.C.A....G.....G....GA.	5
Off	ARNT2*	chr15:+:80479837	1	50.2	.TGA.........A.A..C.GA.	6
Off	BMS1P8	chr16:+:33707749	1	50.2	T.C...T..T...T.G....TT.	6
Off	TUG1	chr22:+:31015581	1	50.2	T.G.......C..T....CAC.C	6
Off	XPNPEP3*	chr22:+:40857104	1	50.2	..G......C..TTT....GC.A	6
Off	AHRR*	chr5:+:322464	1	50.2	.C..G....T.TC..G....G.C	6
Off	ADGRB1*	chr8:+:142472313	1	50.2	T.GG........CT.....GG.C	6
Off	CLEC2D*	chr12:-:9673446	1	37.6	.AT.A......T..C...C.G..	6
Off	SLC2A9*	chr4:+:10035668	1	37.6	A......TGT...A.T....G.A	6
Off	CCP110*	chr16:-:19524137	1	34.1	..C..C.....AC.A...C.CA.	6
Off	VAX2*	chr2:-:70904270	1	34.1	.C..G.CT....CG......T.T	6
Off	PHACTR3*	chr20:-:59773101	1	34.1	.T.GA........T..A.C.CT.	6
Off	PPP1R14BP5	chr6:-:126228035	1	34.1	A..T......A..G...A.AA.T	6
Off	LOC100421093	chr6:-:85318370	1	34.1	.T...A.T...T..T..A..G..	6
Off	STK3*	chr8:-:98825337	1	34.1	.C..G...G....GA....AG..	6
Off	G6PD*	chrX:+:154547421	1	34.1	...GA.A.G....G..G...A..	6
Off	HGFAC*	chr4:+:3442368	1	33.3	G.C......T....C...A.G..	5
Off	SPOCK2*	chr10:-:72084388	1	33.3	GCT......T...T...A..TC.	6
Off	SMNDC1*	chr10:+:110300849	1	33.3	A.....C..G...A..TA..CA.	6
Off	PTDSS2*	chr11:-:456044	1	33.3	.CC.G.........A...TCAT.	6
Off	ULK1*	chr12:+:131921000	1	33.3	TC....C..T.A......A.CT.	6
Off	STAM2	chr2:-:152176298	1	33.3	G.TT...A.T.........GGA.	6
Off	FAM135A*	chr6:+:70413479	1	33.3	..G......C....T..CTCG..	6
Off	MTOR*~	chr1:-:11262502	1	32.9	..GTG..G.....G.....AA.C	6
Off	COL13A1	chr10:-:69964969	1	32.9	GT......TG....A...C.G..	6
Off	LINC00595	chr10:-:78572270	1	32.9	.C.....A..TA..T....GAA.	6
Off	OPALIN*	chr10:+:96351411	1	32.9	T...A..AG...A..T....AT.	6
Off	TMPRSS2~	chr21:+:41586507	1	32.9	.AC....A....T.A....GCA.	6
Off	LOC101928241*	chr1:-:96275835	1	32.7	.C.....G...CA.C..A..G..	6
Off	NTM*	chr11:-:131938611	1	32.7	A....A.......T.T..CAAA.	6
Off	MGAT2*	chr14:+:49620876	1	32.7	T.G.C.T.T.....C.....AA.	6
Off	ADAM17	chr2:-:9556235	1	32.7	AC.....G...A.A.....CG.C	6
Off	WFDC9	chr20:-:45595412	1	32.6	..T.A......T..C...C.AA.	5
Off	PPP2R5A*	chr1:-:212285744	1	32.6	..GG..C.G..C......C.C.T	6
Off	TCF7L2*~	chr10:+:113088476	1	32.6	.TC...T.......C..A.ACA.	6
Off	DAGLA	chr11:-:61748606	1	32.6	G....CT..T..C.T.....G.A	6
Off	ASB9P1	chr15:+:92820406	1	32.6	G..AAT.T..........T.AA.	6
Off	PIPOX	chr17:+:29042549	1	32.6	G.G......T..T.C...C.CT.	6
Off	ST6GAL2*	chr2:-:106882703	1	32.6	.T.T.......T..TT...CA.C	6
Off	PRPF6*	chr20:+:64018360	1	32.6	.C..G......T.ATG....A.A	6
Off	XXYLT1~	chr3:-:194940033	1	32.6	.A....T..CTAA.......G.T	6
Off	ABL1~!	chr9:+:130887840	1	32.6	.AG...C.......CT...CG.C	6
Off	GRK1*	chr13:-:113734269	1	32.5	G.C...C.......A.....CT.	4
Off	NCMAP*	chr1:-:24574051	1	32.5	.C.AG........G.....GA.T	5
Off	LINC01389*	chr1:-:47397409	1	32.5	G...C..TG....A.G....A.A	6
Off	JAK3*~	chr19:-:17847956	1	32.5	...AA.T......TC....CCC.	6
Off	CD320*	chr19:-:8308150	1	32.5	.CT...C.....C...AG..GA.	6
Off	ATXN7*	chr3:-:63968606	1	32.5	T....TC......TTA....TT.	6
Off	KCNA6*	chr12:+:4817379	1	32.3	.AT..T......T.T....AT.A	6
Off	TMEM63C*	chr14:-:77200049	1	32.3	GC.......T...A.A...AA..	6
Off	N4BP1	chr16:-:48520981	1	32.3	.TC......TA..TA.....T.T	6
Off	CDH16*	chr16:+:66913775	1	32.3	.TT...TT......A.A...T.T	6
Off	RNU1-80P	chr17:-:77958385	1	32.3	...G.....G..A...GC.CCA.	6
Off	FOXO1*~	chr13:+:40665958	1	32.1	.C..G.AG.C.........CG..	6
Off	GNG7*	chr19:+:2634813	1	32.1	T........GC..G.A...GA.T	6
Off	ZNRF4	chr19:+:5507336	1	32.1	...TCC.T....C......AA..	6
Off	HEATR5B*	chr2:+:37083871	1	32.1	.AC........A.G.A...AG.T	6
Off	PPIL2*	chr22:+:21689243	1	32.1	G.T......CT..T..A...G..	6
Off	RPS6KA2*	chr6:-:166852502	1	32.1	G...A...T.AAC.......GC.	6
Off	LOC101929172	chr8:-:21249393	1	32.1	A.C........A.A.G...CG..	6
Off	LINC01289	chr8:-:63711809	1	32.1	.C...A.G...T..C..A..A..	6
Off	CACNA1C*	chr12:-:2137944	1	31.9	.TC.C...AG..........GT.	5
Off	PROB1	chr5:-:139391569	1	31.9	A.G........T..C....GT.A	5
Off	CFAP74*	chr1:-:1930397	1	31.9	.C.G.....CCC.......CC.C	6
Off	ATP5F1AP4	chr14:-:62533173	1	31.9	A....T....T.A.T.T...G..	6
Off	SNORD3D	chr17:+:19112007	1	31.9	G..G....GT.T......T.AA.	6
Off	SPIN4	chrX:+:63351452	1	31.9	G.G....T...C....G..CCC.	6
Off	LINC01366	chr5:+:170339021	1	31.6	.AC.........TG.G...AT..	6
Off	TPD52L1	chr6:+:125153698	1	31.6	..G...TA...A.....G.CA..	6
Off	CTD-2194D22.4*	chr5:-:1897053	1	31.5	G.GTC..G......A.....G.C	6
Off	CDC20B*	chr5:+:55119089	1	31.5	G..T........AG...A.GT.A	6
Off	FOXH1	chr8:+:144477866	1	31.5	G....C...C..C....C.CA.C	6
Off	SNTB1	chr8:-:120956787	1	31.4	.TC..TC.......T.....TT.	5
Off	ZNF593*	chr1:-:26169953	1	31.4	..G.C.....A..G...A.GA.C	6
Off	SLC22A18*~	chr11:+:2913367	1	31.4	N.G....A....C.T....CT..	6
Off	FAM63B*	chr15:-:58771488	1	31.4	..G.GA...T..T.T.....A.C	6
Off	ACSL1	chr4:-:184826506	1	31.4	.TT.C........A..G..GG..	6
Off	VIPR2*	chr7:-:159033908	1	31.4	.TT......TT...AA....G.A	6
Off	GLIS3*	chr9:+:3887221	1	31.4	.A.....ATC...T.G....CA.	6
Off	PJA1	chrX:-:69037465	1	31.4	.T....CA.....A.T.A..AA.	6
Off	LCMT2*	chr15:-:43330164	1	31.1	..C......C....TG.A..CT.	5
Off	SRGN	chr10:-:69075254	1	31.1	.AC..........AT...CCTT.	6
Off	TTLL5*	chr14:+:75712255	1	31.1	.TC.....A...CT.....AG.T	6
Off	CSRP1*	chr1:-:201507102	1	30.9	.C...TC.G..A.......CC.C	6
Off	ISCU*	chr12:-:108563078	1	30.7	.AT...........AG.G.AGT.	6
Off	ZSCAN5A*	chr19:-:56338425	1	30.7	G..AA.....T..T.G....G.A	6
Off	COMMD7*	chr20:-:32743536	1	30.7	G...A.C........G.C.GG..	6
Off	SMNP	chr9:+:20267445	1	30.7	T.T.........A.C..C.AGT.	6
Off	FAM120A*	chr9:+:93453685	1	30.5	...T.....CCT.......GCA.	5
Off	SPDL1*	chr5:+:169584998	1	30.5	A.T......T.....A.A.AGC.	6
Off	CALCA~	chr11:+:14938766	1	30.2	.C...A.G...T..C..A..T..	6
Off	CASS4*	chr20:+:56437183	1	30.2	.TC...........A.T.TAT.A	6
Off	SECTM1*	chr17:-:82328733	1	30	T.T.CT........T....CT..	6
Off	UFL1	chr6:+:96424044	1	30	.C...A.G...T..C..A..G..	6
Off	C1orf109	chr1:-:37690637	1	29.9	...G.......TC.A.A...T..	5
Off	CAPZA1*	chr1:-:112620004	1	29.9	......CGG..A...TA...CA.	6
Off	PWWP2B	chr10:+:132418021	1	29.9	.TG....G.G....C.A...C.T	6
Off	LANCL1*	chr2:+:210476478	1	29.9	...G.T..G......G.G.CG.C	6
Off	KCNQ3*	chr8:-:132246108	1	29.9	.CC.......T.C.C.G...G.A	6
Off	KIDINS220	chr2:+:8723115	1	29.8	.T.G....A.A.A.T.....GT.	6
Off	WDFY4*	chr10:-:48740713	1	29.7	T....TC.....C.A....AAA.	6
Off	PEAK1*	chr15:-:77133696	1	29.7	....A.C...A..GAG....G.A	6
Off	GRIN3B*	chr19:+:1001917	1	29.7	G.......TT..C.C....GG.A	6
Off	DLEU2*~	chr13:+:49997354	1	29.6	..C.G..G...T.T.T....G.T	6
Off	FLYWCH1*	chr16:+:2932594	1	29.6	.CC...C..T....A....GG.T	6
Off	TSN	chr2:-:122311128	1	29.6	A......GGT...G.A....TT.	6
Off	RPL3	chr22:-:39311003	1	29.6	G..T...G.....TT...T.CT.	6
Off	LOC100506858	chr5:+:2282297	1	29.6	G...AC..A....T..T...G.C	6
Off	LINC01250*	chr2:-:3108274	1	29.5	G.T..........TCT...CT..	6
Off	CMSS1*	chr3:+:99876117	1	29.5	G.C.G....G....CG....A.T	6
Off	TMCO3*	chr13:-:113526842	1	29.4	.AC...TA........T..CA..	6
Off	PSD4*	chr2:+:113173991	1	29.4	TC.....G..A.C..A....GA.	6
Off	RAB3IL1*	chr11:+:61899893	1	29.3	G.G...C..G....C....GG.C	6
Off	ZNF83*	chr19:+:52638571	1	29.3	A...C.......AA.G...AG.C	6
Off	GMPPB*	chr3:-:49723775	1	29.3	G...C.......CG.G...CA..	6
Off	UQCRHP4	chr3:+:70404757	1	29.3	......C..T...TTT..A.CC.	6
Off	PTPRF*	chr1:-:43550370	1	29.3	G.C.G...G..T.......GG..	6
Off	KSR2*	chr12:-:117640746	1	29.3	.C.T..CT.T.....G....TT.	6
Off	LIN28AP2	chr13:-:87368828	1	29.2	...A.A.AA..A..T.....CT.	6
Off	LOC105378137	chr6:+:168179427	1	29.2	.AC..........A.ATG..AC.	6
Off	IL21R~	chr16:-:27383854	1	29.2	.A.....G.T...AA.T...A..	6
Off	LOC101929567	chr2:-:8552649	1	29.2	.C.....G..T.T.T...C.TC.	6
Off	RPL8P4	chr3:-:174441298	1	29.2	.CTT.......C......CGC..	6
Off	COL23A1*	chr5:-:178534191	1	29.2	TC.......TCT.A......G.C	6
Off	THEMIS*	chr6:+:127878766	1	29.2	TT....AG...T.A......G.T	6
Off	SKI*~	chr1:-:2302481	1	29.2	..T....GA.....AG...CG.C	6
Off	CHD5*~	chr1:-:6155723	1	29.2	.CT......T...TCT....A..	6
Off	UBE2O*	chr17:-:76409728	1	29.2	.C.....G...CC.CA....T.A	6
Off	MTCO3P25	chr11:-:81489075	1	29.2	.C....A....A..T.A..CAC.	6
Off	FGD4*	chr12:-:32630045	1	29.2	A...A.C...T..G.....GA..	6
Off	POM121L3P	chr20:+:24083368	1	29.2	.ATG........A.....TGTT.	6
Off	ARID1B*~	chr6:+:156779859	1	29.2	.TC.C.......A..G...GG.C	6
Off	LOC100129130	chr7:-:75842935	1	29.2	.T...T.G.....A.A..T.CA.	6
Off	MRPL52	chr14:-:22826652	1	29.2	A....A...T....AA.A..CA.	6
Off	MRPL36	chr5:+:1778424	1	29.2	T..GA..G.....T..A...GT.	6
Off	RNU6-178P	chr8:+:28402555	1	29.2	..C.C...G.....TG.A..G..	6
Off	STT3A-AS1*	chr11:+:125569456	1	29.2	.....TC....C.GC..C..GC.	6
Off	RBFOX3*	chr17:+:79342257	1	29.2	..G..T.T.....T.A...CG.C	6
Off	GNB4*	chr3:-:179450931	1	29.2	G.....C....CAG.G....T..	6
Off	PCBP1-AS1*	chr2:-:70068217	1	29.2	.TG.........AG...A.CAA.	6
Off	EML6*	chr2:+:54846148	1	29.1	TT..........AGT.....GA.	5
Off	ISLR	chr15:+:74172981	1	29.1	.C.G...G...T.G.....GGT.	6
Off	AKR1D1P1*	chr1:+:167535223	1	28.9	.C..A.C.......T..CT.G..	6
Off	LOC101927523	chr10:+:104539886	1	28.9	T.C......CT...AT....AA.	6
Off	ESPL1*	chr12:+:53268507	1	28.9	G.....C..C....CG...AA..	6
Off	RSPH14*	chr22:+:23116341	1	28.9	G.G......T.TC......AG..	6
Off	LARS*	chr5:+:146182450	1	28.9	A..........TC..G..CCA..	6
Off	GDNF*	chr5:+:37837693	1	28.8	.C.T.A...C...AA.....G.A	6
Off	LOC105373519	chr2:-:102957662	1	28.7	..C.........A...TAT.AA.	5
Off	ACOT7*	chr1:+:6298636	1	28.7	A.G.A..G......A...C.G..	6
Off	FAM19A1*	chr3:-:68113748	1	28.7	T..A..........CA..ACT.C	6
Off	ZNF704	chr8:-:80894049	1	28.7	..G....G.T......TG.CA.C	6
Off	PIK3C2B*	chr1:+:204431465	1	28.6	TTT........T.G.....GA.T	6
Off	SORBS1*	chr10:-:95420554	1	28.6	G......GG...T.A.T...CC.	6
Off	TAF1D*	chr11:+:93741408	1	28.6	.........T..TGT...AGA.C	6
Off	LOC389033	chr2:+:129913757	1	28.6	.A.G.....T..AG....C.G.A	6
Off	STRA8*	chr7:-:135233711	1	28.6	T...G.....AT.G..G...G..	6
Off	RNU6-535P	chr10:-:7512773	1	28.6	.T.GC..A....TG......TA.	6
Off	MYO18A*	chr17:-:29169435	1	28.6	TAC.......A...C....GCT.	6
Off	RPH3AL*	chr17:-:305180	1	28.6	.TC....G.T.T.......GT..	6
Off	RHPN1	chr8:-:143387887	1	28.6	A..GG.........T..A.GG..	6
Off	C11orf65*	chr11:+:108467493	1	28.6	.TG......C.......GC.G.A	5
Off	PLA2G4D*	chr15:-:42071709	1	28.6	T..A...A..T..GT.....A.C	6
Off	SDHAF1	chr19:-:35985545	1	28.6	.T.....GA...AT....C.AT.	6
Off	C3orf36	chr3:+:133927306	1	28.6	..G.C..T...A.A.....AG.A	6
Off	FAXC	chr6:+:99228165	1	28.5	A.....C....A.A.G....GT.	5
Off	IFT57	chr3:+:108153569	1	28.5	T.....AAGG........C.G.A	6
Off	ZNF563*	chr19:+:12333618	1	28.5	A...GTT........T..C.CA.	6
Off	KIAA1211L	chr2:-:98939253	1	28.5	.AC....G..AT.G......T.A	6
Off	INS-IGF2*	chr11:+:2158540	1	28.5	.C.G........T.C..A.CT..	6
Off	EFCAB11	chr14:-:89954892	1	28.5	G.G.A....T........CACT.	6
Off	VN1R6P	chr19:-:53321773	1	28.5	A......AA....T.TG...C..	6
Off	PLEKHG1*	chr6:-:150636561	1	28.5	.TC...T......GC.A...CT.	6
Off	FTLP18	chr1:+:36694380	1	28.5	G.G......CT..A.....GG.C	6
Off	DNAJB12	chr10:+:72322929	1	28.5	G.....CA.T.T.G......G.C	6
Off	IL9RP3	chr16:-:41646	1	28.5	.TG.C..A.........G.GAC.	6
Off	GCC1*	chr7:-:127585501	1	28.5	G.G.C....C....TG....G.C	6
Off	ADGRV1*	chr5:-:91004905	1	28.5	...T.CT.....C.T...T.TT.	6
Off	IKZF1*~	chr7:+:50336582	1	28.4	...GA.......AG....T.G.T	5
Off	KIF1B	chr1:-:10210594	1	28.4	....GC..GC........CCCA.	6
Off	LINC01361	chr1:-:82804221	1	28.4	G..GA...A.....C...T.GA.	6
Off	CELF2-AS1*	chr10:+:11338760	1	28.4	G..A..A.A...T.A.....A.A	6
Off	TRP-TGG3-3	chr16:-:3159098	1	28.4	G..TC....CC........CA.C	6
Off	SNRNP200*	chr2:+:96279087	1	28.4	.A..A..G..T..TC.....GT.	6
Off	MANBA*	chr4:+:102727621	1	28.3	A...A......T..C.A...T.T	5
Off	PLCB2*~	chr15:+:40307919	1	28.3	T.C...C.AT...G......G.T	6
Off	RNU7-133P	chr6:+:14218262	1	28.3	..GG..TT......TA....G.A	6
Off	OLFML2A*	chr9:+:124812658	1	28.3	A....CA......G....CGA..	6
Off	ABCF1	chr6:-:30571233	1	28.3	......T.TG..AA.....AC.C	6
Off	MRPL35P2	chr10:+:63738530	1	28.2	.A...........GC....AGA.	4
Off	B4GALNT1*	chr12:-:57632066	1	28.2	..C..C..TG....T.....AC.	5
Off	KLK4*~	chr19:+:50908542	1	28.2	.......G...A.GA...CCTT.	6
Off	RPS2P3	chr14:+:99971621	1	28.2	A....A...C.C.....C.CGC.	6
Off	LOC100289569	chr5:+:106579798	1	28.2	TT.T.T........A.T...A.A	6
Off	TP53*~	chr17:-:7687459	1	28.2	.C..C.T......A..AG..A.C	6
Off	LOXHD1	chr18:-:46474937	1	28.2	A..G...G....CA..T...CT.	6
Off	GATA5	chr20:+:62493871	1	28.2	.CT...CG......CT....G.A	6
Off	EIF4E1B	chr5:-:176646769	1	28.2	AT...........TC..G..CA.	5
Off	DDX46	chr5:+:134758547	1	28.2	A.C...C.....A.....C.TT.	5
Off	TM7SF2*	chr11:+:65112449	1	28.2	A..GAC.T.........C..GC.	6
Off	ANKS1B*	chr12:-:98741902	1	28.2	.TG..CC......A.....CCT.	6
Off	HMBOX1*	chr8:-:28941988	1	28.2	G....TC...A..A.G....AA.	6
Off	IGFN1	chr1:+:201184132	1	28.2	A.G..........G.AG..AG..	6
Off	ADAMTS17*	chr15:+:99989357	1	28.2	.TC...C..C..A.C.....G..	6
Off	TSPAN33*	chr7:+:129159680	1	28.2	G.........CCAG.....GG.A	6
Off	ITGAL*	chr16:+:30473684	1	28.2	..C....G....CT.A...AG..	6
Off	LOC100507283*	chr11:+:124817225	1	28.2	.A............AA..CCCT.	5
Off	EN1	chr2:+:118814613	1	28.2	A.C.A.A.......C....CT.T	6
Off	ATG10*	chr5:+:82225633	1	28.2	.T......T.T...CT...CT.C	6
Off	LRP5*~	chr11:-:68337539	1	28.2	A......G....CTT....GA..	6
Off	TMEM108*	chr3:+:133038359	1	28.2	...GG...G.A.....GA..GC.	6
Off	ECSCR	chr5:-:139462828	1	28.2	T.G...AG......C....GA.C	6
Off	SLC35B3	chr6:+:8277924	1	28.2	.C.G........C.C.GC..CA.	6
Off	DUSP3*	chr17:+:43778854	1	28.2	G.G.....TC...A.G....A.C	6
Off	C3orf20	chr3:-:14777585	1	28.2	.C.G.....T....TG...CT.T	6
Off	APBA3	chr19:+:3761843	1	28.2	..G......CCA.GA.....TT.	6
Off	TCOF1*	chr5:+:150371781	1	28.2	A...A.T......TT..A..G..	6
Off	PTK2	chr8:-:141002413	1	28.2	.A.AA....TC..T......CT.	6
Off	LOC648927	chrX:+:95924233	1	28.2	.C...TC..T...A....A.AT.	6
Off	MIR4268	chr2:+:220259817	1	28.1	.T.A..........A....CA.T	4
Off	LIG4*	chr13:-:108218035	1	28.1	G.....T.A......AA..CA..	6
Off	LINC01588*	chr14:+:49997887	1	28.1	T......T....A.A.A..CAA.	6
Off	LINC00856	chr10:-:78193111	1	28	.A......TG....TGG...G.C	6
Off	TRIM4*	chr7:-:99919083	1	28	.C.GC......T.T.....GT.T	6
Off	STX7*	chr6:+:132492726	1	27.9	.AC...A......T.A...GAA.	6
Off	BIRC2~	chr11:-:102347162	1	27.9	..C.GC..G........C.GGA.	6
Off	LDHBP1	chr13:+:113274243	1	27.9	AC..........T.C..CC.CT.	6
Off	FSD1L*	chr9:-:105458043	1	27.9	.C........A.CT..AG..G.C	6
Off	PLD4*	chr14:+:104931595	1	27.9	.C.G.CC.....A.C.....T.A	6
Off	AADACL4	chr1:-:12671020	1	27.9	A.G......T...T..A.C.CA.	6
Off	AGO3	chr1:-:35930852	1	27.9	...G...GGGC..T......CT.	6
Off	DNAH17*	chr17:+:78499093	1	27.9	..T....G.CA...C.T...A.A	6
Off	TRMU*	chr22:-:46355443	1	27.9	G.T...T..G...G.....CA.A	6
Off	TMEM33	chr4:-:41921077	1	27.9	.C...A.G...T..C..A..G.A	6
Off	LOC101929153	chr5:-:4803781	1	27.9	...GA.........CTT..GG.A	6
Off	GABBR2*	chr9:+:98640832	1	27.9	A...A..G...T.T.....AG..	6
Off	LGMNP1	chr13:-:64530889	1	27.8	.A.G...GT.....A..A..GA.	6
Off	RNY4P18	chr9:+:111120355	1	27.8	.C...A.G...T..C..A..G..	6
Off	LOC441241*	chr7:+:65038221	1	27.8	..GT...G.C.C........G..	5
Off	KIF26B*	chr1:+:245608175	1	27.8	.C.GA.C.........G.C.G.A	6
Off	PTPN5*	chr11:+:18757617	1	27.8	GA......T.A..T.A....TT.	6
Off	FCGRT*	chr19:+:49525315	1	27.8	A.T...C....AT......CCT.	6
Off	LOC100419775	chr7:-:45290886	1	27.8	.A....AA...A..C...C.G.A	6
Off	PSME1*	chr14:+:24137228	1	27.7	..G....G.....A..TA.GGA.	6
Off	RPTOR*	chr17:-:80613181	1	27.7	T...G.....C..A.G...CCA.	6
Off	PMEPA1*~	chr20:+:57692693	1	27.7	.C......AG..CG..T...G.A	6
Off	FYN*~	chr6:+:111730131	1	27.7	.C.A...A...T.A.....CT.A	6
Off	CEP85L*	chr6:+:118524825	1	27.7	AAC...C.......T.A...G..	6
Off	AGO2*	chr8:-:140596973	1	27.7	TCTGG........T......CT.	6
Off	TSC22D3	chrX:-:107700640	1	27.7	.CT....G......T.A..CT..	6
Off	LOC100190922	chr11:-:103606400	1	27.7	TAT.......TA.....A..A.C	6
Off	CWC27	chr5:-:65035644	1	27.7	..C.CA...G..A....G..GC.	6
Off	SLC25A25-AS1*	chr9:-:128117964	1	27.7	A..A.......TCA.....AG.C	6
Off	QRFP	chr9:+:130891475	1	27.7	...G.........GA..GTGC.T	6
Off	AACS*	chr12:-:125065479	1	27.7	....G.T.AG.A.......GC..	6
Off	TWF1*	chr12:-:43806080	1	27.7	A.C.G....TC.......C.CC.	6
Off	EIF4A3	chr17:+:80147715	1	27.7	G.GAG.........C....AA.C	6
Off	SLIT1*	chr10:-:97049545	1	27.7	GCTG.....T.........CA.T	6
Off	NME1P1	chr13:-:22053186	1	27.7	A.GTG.......TG......G.T	6
Off	SEPT9*~	chr17:+:77489327	1	27.7	G.G....A.G....TG....T..	6
Off	LOC102467225	chr5:-:118661638	1	27.7	.TC.A..A....T.A.....T..	6
Off	AP3S1*	chr5:+:115842732	1	27.7	A.....C....T.T.A..T.CA.	6
Off	PHF6*~	chrX:+:134375634	1	27.7	.A..........AT.A.C.GGA.	6
Off	LINC01448	chr7:-:42458225	1	27.7	.T....AG......T...C.TA.	5
Off	JAML*	chr11:+:118219975	1	27.7	.A....A.......CA..TCCT.	6
Off	VPS53	chr17:+:714873	1	27.7	..G.A.........A.T.CCG..	6
Off	ISCA1P6	chr2:-:128623968	1	27.7	.C.AG....T.....G...CA..	6
Off	FAAP20*	chr1:-:2190109	1	27.7	NTC.G..T....C.......CT.	6
Off	ATG2A*	chr11:-:64916533	1	27.7	GCC.....G...A.A.....G.A	6
Off	RNA5SP377	chr12:-:131637727	1	27.7	G.C....T.....G.T..C.AC.	6
Off	KCNF1*	chr2:+:10912207	1	27.7	G.G..C...C.......C.GAT.	6
Off	MYL10	chr7:-:101593772	1	27.7	..C.GA........CAA...G.A	6
Off	LINC01398	chr1:+:46459741	1	27.6	A.........A...CA....T.C	4
Off	MYO18A*	chr17:+:29117992	1	27.6	G..G...G.....TC.....GA.	5
Off	RYR1*	chr19:-:38565519	1	27.6	..C.C....C..C..G...CTC.	6
Off	UQCC1*	chr20:-:35304663	1	27.6	.C....A......GC..AC.A.A	6
Off	MARK2P1	chr3:+:9859716	1	27.6	G...G.....C...C...TGG..	6
Off	GADD45A*~	chr1:+:67686201	1	27.6	..C..T.G.T.......CC.C.C	6
Off	RPL17-C18orf32*	chr18:-:49492194	1	27.6	.C.....TGG.......G.CCC.	6
Off	PMPCA*	chr9:-:136418702	1	27.6	G.C......T..TG.....AG.A	6
Off	SAMD11*	chr1:-:938812	1	27.6	AC.......CT..T..G...GT.	6
Off	TRAPPC6A*	chr19:-:45177218	1	27.6	T........C...ACTG...GT.	6
