# Supplementary material for: Non-viral, specifically targeted CAR-T cells achieve high safety and efficacy in B-NHL
Source: Nature. 2022 Aug 31;609(7926):369–74. doi: 10.1038/s41586-022-05140-y (PMC9452296; doi:10.1038/s41586-022-05140-y)
Supplement: Supplementary file 4 — Differentially expressed genes in CD8+ T cells between different samples. [file 41586_2022_5140_MOESM4_ESM.xlsx]

## Sheet: Untreated vs. LV-19bbz
Supplementary Table 9 Differentially expressed genes in CD8+ T cells between different samples
Differentially expressed genes in CD8+ T cells between untreated and LV-19bbz samples
*Calculated by two-sided Wilcoxon rank sum test in Seurat R package
**P-value corrected using Bonferroni method in Seurat R package
Gene	p_val*	avg_logFC	pct.1 (Untreated)	pct.2 (LV-19bbz)	p_val_adj**	up_down
DUSP1	1.45287e-117	-0.471794	0.446	0.622	2.75843e-113	downregulated
MIF	1.09418e-265	-0.466213	0.61	0.777	2.07742e-261	downregulated
JUN	7.07696e-100	-0.44992	0.888	0.928	1.34363e-95	downregulated
FOS	7.6554e-87	-0.415612	0.428	0.603	1.45345e-82	downregulated
TXNIP	1.28195e-67	-0.406721	0.783	0.843	2.43392e-63	downregulated
RPS26	3.01124e-303	-0.405695	0.98	0.988	5.71714e-299	downregulated
RPS27	0	-0.401072	0.999	0.999	0	downregulated
HIST1H4C	2.51677e-17	-0.395929	0.859	0.906	4.77833e-13	downregulated
LDHA	7.60964e-158	-0.3801	0.944	0.955	1.44477e-153	downregulated
RPL37	0	-0.37886	0.999	0.999	0	downregulated
RPL38	0	-0.366378	0.976	0.992	0	downregulated
RPL37A	0	-0.366198	0.996	0.996	0	downregulated
TSC22D3	9.4671e-72	-0.361805	0.584	0.69	1.79742e-67	downregulated
PGK1	1.67034e-180	-0.361726	0.935	0.956	3.1713e-176	downregulated
DDIT4	7.26998e-106	-0.355114	0.593	0.723	1.38028e-101	downregulated
AK4	2.11558e-251	-0.354519	0.119	0.368	4.01663e-247	downregulated
BNIP3L	9.8127e-157	-0.349552	0.34	0.547	1.86304e-152	downregulated
RPS29	0	-0.335214	0.998	0.998	0	downregulated
FOSB	5.87755e-65	-0.333937	0.545	0.666	1.11591e-60	downregulated
CRIP1	6.23337e-162	-0.332097	0.606	0.758	1.18347e-157	downregulated
RPL39	0	-0.328754	0.991	0.995	0	downregulated
SLC16A3	2.32334e-101	-0.315477	0.338	0.489	4.4111e-97	downregulated
GPI	5.22476e-90	-0.308951	0.682	0.749	9.91972e-86	downregulated
TPI1	1.55793e-131	-0.303308	0.97	0.973	2.95789e-127	downregulated
ENO1	5.51694e-170	-0.292593	0.993	0.993	1.04745e-165	downregulated
ATP5I	2.86618e-147	-0.281149	0.744	0.842	5.44172e-143	downregulated
FAM162A	2.24239e-63	-0.28025	0.55	0.625	4.25741e-59	downregulated
ZNF292	5.22474e-81	-0.279949	0.634	0.732	9.9197e-77	downregulated
ATP5E	6.12819e-272	-0.27909	0.988	0.993	1.1635e-267	downregulated
UBL5	4.78928e-201	-0.277792	0.932	0.964	9.09292e-197	downregulated
TMSB10	1.89617e-274	-0.272208	1	1	3.60007e-270	downregulated
C4orf3	4.05319e-103	-0.271838	0.786	0.853	7.69539e-99	downregulated
RPS28	6.98913e-301	-0.267544	0.995	0.997	1.32696e-296	downregulated
TMA7	2.2051e-211	-0.260681	0.968	0.98	4.1866e-207	downregulated
BNIP3	6.33439e-55	-0.257199	0.311	0.417	1.20265e-50	downregulated
ZFP36	3.09573e-48	-0.256552	0.571	0.657	5.87756e-44	downregulated
IFITM1	1.65432e-67	-0.25284	0.383	0.52	3.14088e-63	downregulated
CAPG	1.31184e-30	0.253033	0.613	0.548	2.49065e-26	upregulated
C1orf56	3.87494e-78	0.275931	0.372	0.215	7.35695e-74	upregulated
ATF4	7.82192e-122	0.288334	0.873	0.789	1.48507e-117	upregulated
BRI3	2.77673e-155	0.303101	0.804	0.658	5.27189e-151	upregulated
PHGDH	1.78861e-71	0.328455	0.576	0.453	3.39586e-67	upregulated
SLC3A2	1.22011e-103	0.343167	0.784	0.669	2.3165e-99	upregulated

## Sheet: Untreated vs. LV-19bbz_PD1-KO
Differentially expressed genes in CD8+ T cells between untreated and LV-19bbz_PD1-KO samples
*Calculated by two-sided Wilcoxon rank sum test in Seurat R package
**P-value corrected using Bonferroni method in Seurat R package
Gene	p_val*	avg_logFC	pct.1 (Untreated)	pct.2 (LV-19bbz_PD1-KO)	p_val_adj**	up_down
DDIT4	0	-0.901007	0.593	0.854	0	downregulated
GNLY	3.06449e-20	-0.817069	0.21	0.293	5.81823e-16	downregulated
TXNIP	1.23236e-283	-0.777979	0.783	0.915	2.33976e-279	downregulated
MIF	0	-0.776812	0.61	0.817	0	downregulated
GPI	2.72696e-291	-0.722811	0.682	0.821	5.17741e-287	downregulated
PGK1	0	-0.712604	0.935	0.971	0	downregulated
FAM162A	4.95567e-210	-0.606455	0.55	0.721	9.40884e-206	downregulated
BNIP3L	0	-0.591799	0.34	0.643	0	downregulated
RPL39	0	-0.560215	0.991	0.997	0	downregulated
HILPDA	1.81253e-198	-0.555124	0.128	0.352	3.44126e-194	downregulated
BNIP3	2.73311e-182	-0.55243	0.311	0.531	5.18907e-178	downregulated
ZNF292	3.00477e-203	-0.549942	0.634	0.786	5.70486e-199	downregulated
RPS27	0	-0.544591	0.999	1	0	downregulated
C4orf3	4.32844e-276	-0.542721	0.786	0.887	8.21798e-272	downregulated
LDHA	1.14877e-178	-0.535824	0.944	0.964	2.18105e-174	downregulated
RPL37	0	-0.528289	0.999	0.999	0	downregulated
HLA-DQB1	3.97185e-118	-0.521002	0.751	0.824	7.54095e-114	downregulated
TSC22D3	2.82854e-196	-0.519843	0.584	0.779	5.37027e-192	downregulated
AK4	0	-0.500983	0.119	0.451	0	downregulated
SYTL3	5.19442e-231	-0.48789	0.483	0.714	9.86212e-227	downregulated
SLC2A3	5.85431e-137	-0.486078	0.708	0.805	1.1115e-132	downregulated
ZFP36L2	1.96702e-173	-0.484205	0.867	0.929	3.73458e-169	downregulated
ENO1	1.43441e-255	-0.481909	0.993	0.994	2.72338e-251	downregulated
MXI1	7.42729e-258	-0.481053	0.244	0.536	1.41015e-253	downregulated
SLC16A3	1.02619e-196	-0.472549	0.338	0.569	1.94832e-192	downregulated
TPI1	1.69594e-216	-0.455842	0.97	0.983	3.2199e-212	downregulated
RPL37A	0	-0.436788	0.996	0.996	0	downregulated
RPL34	0	-0.430945	0.998	0.998	0	downregulated
NEAT1	7.46111e-152	-0.42133	0.989	0.994	1.41657e-147	downregulated
MALAT1	2.82434e-150	-0.420604	0.997	0.998	5.36229e-146	downregulated
CD70	3.70179e-109	-0.414988	0.557	0.71	7.02821e-105	downregulated
RPS26	1.03288e-197	-0.414096	0.98	0.981	1.96103e-193	downregulated
GNA15	2.68946e-137	-0.402672	0.319	0.517	5.10622e-133	downregulated
ALDOA	7.52953e-213	-0.399682	0.978	0.989	1.42956e-208	downregulated
GAPDH	1.35798e-288	-0.398061	1	1	2.57825e-284	downregulated
P4HA1	1.82133e-207	-0.397791	0.169	0.412	3.45798e-203	downregulated
PNRC1	3.03709e-157	-0.397059	0.617	0.776	5.76621e-153	downregulated
RPS29	0	-0.395088	0.998	0.997	0	downregulated
RPS28	0	-0.366285	0.995	0.998	0	downregulated
MIR210HG	0	-0.36558	0.021	0.294	0	downregulated
RPS15A	0	-0.365481	0.999	1	0	downregulated
RPL38	0	-0.357823	0.976	0.99	0	downregulated
YPEL3	3.88289e-151	-0.35636	0.689	0.841	7.37205e-147	downregulated
LINC02446	2.36701e-60	-0.33866	0.382	0.504	4.49401e-56	downregulated
LGALS3	7.53942e-112	-0.3386	0.727	0.84	1.43144e-107	downregulated
BHLHE40	2.00689e-111	-0.33634	0.673	0.785	3.81029e-107	downregulated
SAT1	1.22256e-113	-0.321857	0.821	0.903	2.32116e-109	downregulated
CRIP1	3.0044e-91	-0.319974	0.606	0.699	5.70416e-87	downregulated
HLA-DRB5	4.45949e-68	-0.316242	0.332	0.503	8.46679e-64	downregulated
MDM2	5.06764e-52	-0.313359	0.516	0.607	9.62142e-48	downregulated
BTG1	2.06237e-86	-0.312436	0.942	0.968	3.91562e-82	downregulated
ALDOC	5.7906e-206	-0.310453	0.144	0.399	1.0994e-201	downregulated
RHOC	7.97909e-105	-0.306795	0.452	0.614	1.51491e-100	downregulated
IFITM1	1.5864e-38	-0.304875	0.383	0.472	3.01194e-34	downregulated
GBP2	2.0595e-130	-0.304692	0.811	0.891	3.91017e-126	downregulated
TOMM7	1.75653e-166	-0.30449	0.903	0.936	3.33494e-162	downregulated
RPL36	8.38271e-246	-0.301477	0.994	0.997	1.59154e-241	downregulated
PLIN2	1.20105e-38	-0.301129	0.641	0.675	2.28032e-34	downregulated
COX7C	9.84861e-219	-0.299504	0.972	0.983	1.86986e-214	downregulated
UQCRB	9.54204e-206	-0.297682	0.978	0.99	1.81165e-201	downregulated
NFIL3	1.07881e-103	-0.294933	0.351	0.519	2.04823e-99	downregulated
RUNX3	1.2099e-91	-0.291935	0.854	0.903	2.29711e-87	downregulated
TMSB10	3.79172e-281	-0.291709	1	1	7.19896e-277	downregulated
RPS27L	3.75189e-105	-0.288379	0.949	0.972	7.12333e-101	downregulated
TMEM258	1.21164e-139	-0.288306	0.874	0.907	2.30043e-135	downregulated
RPL41	1.47913e-251	-0.287296	1	1	2.80827e-247	downregulated
APOBEC3H	1.38062e-76	-0.285782	0.6	0.717	2.62125e-72	downregulated
HLA-DRA	1.55734e-41	-0.283944	0.902	0.912	2.95677e-37	downregulated
RPL35A	8.84138e-269	-0.283904	0.998	0.998	1.67863e-264	downregulated
HIST1H1D	2.50591e-08	-0.282929	0.733	0.725	0.000475772	downregulated
JUN	6.4496e-49	-0.282226	0.888	0.93	1.22452e-44	downregulated
GLUL	6.50361e-24	-0.281833	0.684	0.707	1.23477e-19	downregulated
PNISR	6.70389e-116	-0.278435	0.921	0.949	1.2728e-111	downregulated
GADD45B	1.07464e-32	-0.27794	0.617	0.661	2.04032e-28	downregulated
OST4	8.8471e-170	-0.274432	0.939	0.964	1.67971e-165	downregulated
RBPJ	4.49539e-72	-0.273313	0.468	0.592	8.53495e-68	downregulated
UBL5	2.99906e-152	-0.271954	0.932	0.956	5.69401e-148	downregulated
JUNB	2.65634e-32	-0.271708	0.797	0.829	5.04333e-28	downregulated
PKM	8.60458e-69	-0.271627	0.948	0.954	1.63366e-64	downregulated
HLA-DPA1	3.07228e-38	-0.270487	0.812	0.855	5.83303e-34	downregulated
SRGN	9.2169e-103	-0.269529	0.948	0.976	1.74992e-98	downregulated
RPS19	9.29472e-207	-0.26946	1	1	1.7647e-202	downregulated
MKNK2	5.34527e-31	-0.268558	0.487	0.544	1.01485e-26	downregulated
ATP5I	1.06473e-103	-0.267901	0.744	0.835	2.0215e-99	downregulated
WSB1	5.40103e-58	-0.265494	0.631	0.712	1.02544e-53	downregulated
TIMP1	5.6605e-35	-0.263931	0.611	0.701	1.0747e-30	downregulated
IL2RA	4.44167e-48	-0.261771	0.423	0.554	8.43295e-44	downregulated
TMA7	1.8826e-158	-0.258491	0.968	0.977	3.5743e-154	downregulated
PDE4D	1.07761e-59	-0.255605	0.446	0.565	2.04595e-55	downregulated
RPS25	1.96947e-254	-0.255464	0.997	0.998	3.73923e-250	downregulated
SNAP47	1.62563e-47	-0.254692	0.5	0.59	3.08641e-43	downregulated
SLC2A1	1.88145e-56	-0.252482	0.488	0.579	3.57211e-52	downregulated
PGAM1	1.69498e-44	-0.251377	0.906	0.908	3.21809e-40	downregulated
GADD45A	2.86789e-78	-0.250287	0.346	0.505	5.44497e-74	downregulated
SNRPD1	5.30556e-109	0.251202	0.884	0.805	1.00731e-104	upregulated
PPP1CA	6.02191e-174	0.251815	0.972	0.925	1.14332e-169	upregulated
ALYREF	4.08134e-99	0.25235	0.675	0.497	7.74882e-95	upregulated
CCT2	1.14764e-79	0.252769	0.78	0.662	2.17892e-75	upregulated
PPM1G	7.85251e-117	0.253534	0.865	0.764	1.49088e-112	upregulated
SSNA1	1.03398e-129	0.253676	0.845	0.704	1.96312e-125	upregulated
HSPD1	3.8859e-41	0.254577	0.825	0.754	7.37778e-37	upregulated
GLIPR2	8.54699e-99	0.254855	0.477	0.274	1.62273e-94	upregulated
ATP5B	1.15814e-147	0.255975	0.962	0.911	2.19884e-143	upregulated
TPM3	7.36856e-142	0.256277	0.967	0.923	1.39899e-137	upregulated
ARPC4	4.91682e-134	0.256942	0.905	0.807	9.33507e-130	upregulated
TRIR	1.72681e-157	0.256997	0.958	0.911	3.27853e-153	upregulated
C20orf24	1.3384e-117	0.258034	0.755	0.591	2.54108e-113	upregulated
CCT3	3.94437e-111	0.259441	0.862	0.773	7.48877e-107	upregulated
CDC25B	3.87725e-90	0.260353	0.874	0.75	7.36135e-86	upregulated
PSMD1	1.44805e-103	0.260765	0.697	0.525	2.74926e-99	upregulated
SAC3D1	3.94966e-87	0.260833	0.591	0.403	7.49883e-83	upregulated
DNMT1	6.27619e-89	0.261061	0.78	0.631	1.1916e-84	upregulated
PSMA3	4.27523e-108	0.261138	0.856	0.744	8.11696e-104	upregulated
AGTRAP	6.3938e-97	0.26235	0.506	0.3	1.21393e-92	upregulated
RRM2	1.18473e-64	0.263014	0.659	0.502	2.24932e-60	upregulated
ADRM1	1.39935e-130	0.264153	0.785	0.623	2.6568e-126	upregulated
SAMHD1	4.22948e-95	0.264509	0.753	0.563	8.03009e-91	upregulated
ZWINT	2.3187e-95	0.265968	0.609	0.414	4.40229e-91	upregulated
SET	4.26984e-132	0.266049	0.952	0.909	8.10673e-128	upregulated
SH3BP5	1.34439e-110	0.266195	0.645	0.428	2.55246e-106	upregulated
CXCR3	4.06338e-104	0.266561	0.672	0.451	7.71473e-100	upregulated
PCNA	2.37643e-65	0.266921	0.806	0.693	4.51189e-61	upregulated
PRELID1	5.51769e-139	0.268298	0.928	0.872	1.04759e-134	upregulated
CACYBP	2.74864e-114	0.268875	0.852	0.75	5.21857e-110	upregulated
KLRD1	1.10276e-39	0.269173	0.383	0.265	2.09369e-35	upregulated
CDKN2A	3.7934e-103	0.269472	0.508	0.295	7.20214e-99	upregulated
RRP7A	1.42945e-112	0.270837	0.635	0.434	2.71395e-108	upregulated
SRM	3.17544e-81	0.271366	0.616	0.443	6.02888e-77	upregulated
PSMB9	7.2065e-142	0.272147	0.957	0.907	1.36823e-137	upregulated
RAN	4.8699e-134	0.272813	0.968	0.939	9.24599e-130	upregulated
DNAJC9	5.11158e-104	0.273142	0.632	0.441	9.70484e-100	upregulated
XCL2	8.0436e-77	0.276099	0.293	0.134	1.52716e-72	upregulated
EBP	1.63022e-111	0.277	0.922	0.845	3.09514e-107	upregulated
SNRPB	4.20771e-158	0.277259	0.95	0.895	7.98875e-154	upregulated
ARPC5L	4.22826e-133	0.27883	0.851	0.717	8.02778e-129	upregulated
HNRNPA3	5.2224e-155	0.280685	0.958	0.897	9.91524e-151	upregulated
SDF2L1	3.59592e-120	0.280813	0.724	0.526	6.82722e-116	upregulated
GIMAP7	1.03942e-84	0.281185	0.912	0.84	1.97343e-80	upregulated
NUDC	1.10334e-134	0.282133	0.813	0.659	2.09479e-130	upregulated
PSMA2	1.84298e-162	0.282744	0.916	0.834	3.49908e-158	upregulated
FEN1	5.33168e-91	0.282821	0.608	0.422	1.01227e-86	upregulated
POMP	3.47314e-153	0.284313	0.929	0.853	6.59411e-149	upregulated
MRPL54	2.10831e-142	0.28777	0.839	0.7	4.00284e-138	upregulated
H2AFX	5.15792e-91	0.288942	0.735	0.581	9.79283e-87	upregulated
BATF3	4.99991e-67	0.290157	0.475	0.327	9.49283e-63	upregulated
PSMC3	7.57006e-136	0.290665	0.775	0.601	1.43725e-131	upregulated
EIF5A	4.62505e-126	0.290964	0.917	0.831	8.78113e-122	upregulated
HNRNPF	2.21367e-165	0.294071	0.947	0.884	4.20287e-161	upregulated
SLC25A3	2.83391e-193	0.294252	0.963	0.911	5.38046e-189	upregulated
RNASEH2C	5.37261e-135	0.294445	0.828	0.68	1.02004e-130	upregulated
CFL1	4.60692e-298	0.294945	0.998	0.993	8.7467e-294	upregulated
HSPE1	4.31079e-66	0.29536	0.858	0.776	8.18447e-62	upregulated
RBM3	1.09821e-160	0.305079	0.907	0.813	2.08506e-156	upregulated
NDUFS6	2.34407e-183	0.305377	0.893	0.751	4.45045e-179	upregulated
NKG7	9.14476e-79	0.307478	0.989	0.974	1.73622e-74	upregulated
YWHAB	4.91214e-239	0.307938	0.98	0.934	9.32618e-235	upregulated
SELENOH	9.30515e-169	0.309785	0.881	0.738	1.76668e-164	upregulated
ACTG1	1.05164e-206	0.309843	0.999	0.997	1.99664e-202	upregulated
SRSF2	2.20169e-150	0.310409	0.895	0.789	4.18014e-146	upregulated
HNRNPM	8.75708e-155	0.313533	0.839	0.666	1.66262e-150	upregulated
DTYMK	1.28111e-150	0.31463	0.669	0.438	2.43231e-146	upregulated
RANBP1	2.12721e-117	0.315869	0.813	0.684	4.03872e-113	upregulated
NOP56	1.24706e-135	0.317648	0.773	0.59	2.36767e-131	upregulated
HNRNPAB	7.17764e-122	0.320015	0.793	0.626	1.36275e-117	upregulated
HSPH1	1.38238e-97	0.320776	0.624	0.445	2.62459e-93	upregulated
PHGDH	1.56937e-71	0.321454	0.576	0.419	2.9796e-67	upregulated
KLF6	4.3637e-79	0.32345	0.841	0.714	8.28492e-75	upregulated
CENPM	2.43107e-117	0.327612	0.686	0.499	4.61563e-113	upregulated
CLSPN	3.47612e-111	0.329957	0.631	0.426	6.59976e-107	upregulated
H2AFZ	6.4835e-133	0.33064	0.977	0.947	1.23096e-128	upregulated
CCT5	1.22932e-150	0.332458	0.861	0.718	2.33399e-146	upregulated
ARPC1B	8.18246e-281	0.334706	0.975	0.935	1.55352e-276	upregulated
GARS	5.26241e-119	0.337697	0.684	0.507	9.99121e-115	upregulated
PFN1	0	0.340589	0.997	0.994	0	upregulated
NME1	1.19042e-131	0.3425	0.664	0.459	2.26012e-127	upregulated
PSAT1	3.43694e-106	0.342896	0.491	0.291	6.52538e-102	upregulated
PSMA7	3.38344e-290	0.345321	0.978	0.937	6.4238e-286	upregulated
ARHGDIA	1.78711e-221	0.345337	0.92	0.815	3.39301e-217	upregulated
ATF4	1.25756e-138	0.345799	0.873	0.787	2.38761e-134	upregulated
SLC25A5	3.83351e-222	0.345814	0.967	0.925	7.2783e-218	upregulated
CTSC	1.98581e-164	0.348879	0.963	0.925	3.77027e-160	upregulated
TUBB	3.51965e-89	0.371908	0.9	0.846	6.68241e-85	upregulated
BRI3	5.74738e-191	0.372265	0.804	0.62	1.0912e-186	upregulated
PLEK	1.3695e-78	0.373593	0.445	0.284	2.60013e-74	upregulated
CAPG	5.3058e-63	0.377394	0.613	0.487	1.00736e-58	upregulated
SIVA1	2.28463e-188	0.383639	0.814	0.641	4.3376e-184	upregulated
CLTA	0	0.39318	0.938	0.84	0	upregulated
HSP90AB1	1.27381e-77	0.400402	0.931	0.899	2.41846e-73	upregulated
GZMH	1.07317e-62	0.415602	0.408	0.251	2.03752e-58	upregulated
PSME2	1.50375e-252	0.423631	0.954	0.849	2.85502e-248	upregulated
CORO1A	0	0.445942	0.999	0.99	0	upregulated
SRSF3	0	0.448761	0.962	0.874	0	upregulated
SLC3A2	8.80379e-167	0.451825	0.784	0.625	1.67149e-162	upregulated
HMGN2	1.05285e-235	0.476573	0.944	0.87	1.99894e-231	upregulated
TUBA1B	4.68199e-156	0.477614	0.939	0.855	8.88923e-152	upregulated
DDX39A	6.22302e-306	0.489998	0.804	0.558	1.1815e-301	upregulated
HSPA8	0	0.501169	0.992	0.975	0	upregulated
HSP90AA1	4.91492e-297	0.505656	0.993	0.979	9.33146e-293	upregulated
LTB	7.1241e-162	0.737882	0.919	0.855	1.35258e-157	upregulated

## Sheet: Untreated vs. AAVS1-19bbz
Differentially expressed genes in CD8+ T cells between untreated and AAVS1-19bbz samples
*Calculated by two-sided Wilcoxon rank sum test in Seurat R package
**P-value corrected using Bonferroni method in Seurat R package
Gene	p_val*	avg_logFC	pct.1 (Untreated)	pct.2 (AAVS1-19bbz)	p_val_adj**	up_down
MT2A	4.2578e-111	-0.977371	0.602	0.709	8.08385e-107	downregulated
TXNIP	0	-0.957709	0.783	0.952	0	downregulated
GPI	0	-0.956456	0.682	0.867	0	downregulated
DDIT4	0	-0.933912	0.593	0.865	0	downregulated
HILPDA	0	-0.92593	0.128	0.472	0	downregulated
PGK1	0	-0.867169	0.935	0.981	0	downregulated
TSC22D3	0	-0.774576	0.584	0.855	0	downregulated
FAM162A	0	-0.738272	0.55	0.781	0	downregulated
ZFP36L2	0	-0.727574	0.867	0.952	0	downregulated
ENO1	0	-0.685003	0.993	0.998	0	downregulated
BNIP3L	0	-0.684418	0.34	0.715	0	downregulated
MIF	0	-0.678025	0.61	0.869	0	downregulated
C4orf3	0	-0.677324	0.786	0.91	0	downregulated
RPS27	0	-0.65751	0.999	1	0	downregulated
RPS29	0	-0.651759	0.998	0.999	0	downregulated
RPL37	0	-0.613217	0.999	0.999	0	downregulated
RPL39	0	-0.597127	0.991	0.998	0	downregulated
RPL37A	0	-0.573899	0.996	0.998	0	downregulated
SLC2A3	1.75806e-224	-0.566238	0.708	0.82	3.33785e-220	downregulated
RPL34	0	-0.555424	0.998	0.999	0	downregulated
MALAT1	2.48172e-290	-0.555071	0.997	1	4.71179e-286	downregulated
HLA-DQB1	5.30556e-152	-0.551833	0.751	0.813	1.00731e-147	downregulated
BNIP3	5.19332e-305	-0.540026	0.311	0.565	9.86004e-301	downregulated
PNRC1	0	-0.539332	0.617	0.832	0	downregulated
SAT1	0	-0.538702	0.821	0.927	0	downregulated
ZNF292	1.33711e-255	-0.514466	0.634	0.778	2.53863e-251	downregulated
GAPDH	0	-0.495874	1	1	0	downregulated
RPS15A	0	-0.485681	0.999	1	0	downregulated
RPL38	0	-0.485138	0.976	0.994	0	downregulated
TIPARP	2.83128e-293	-0.481086	0.366	0.618	5.37547e-289	downregulated
BTG1	0	-0.479522	0.942	0.98	0	downregulated
RPL41	0	-0.475824	1	1	0	downregulated
AIF1	3.52023e-280	-0.47432	0.472	0.705	6.68352e-276	downregulated
AK4	0	-0.472385	0.119	0.432	0	downregulated
BTG2	1.50236e-276	-0.464351	0.463	0.723	2.85238e-272	downregulated
ALDOA	0	-0.451208	0.978	0.992	0	downregulated
SYTL3	2.14793e-278	-0.445032	0.483	0.703	4.07805e-274	downregulated
LDHA	4.17558e-210	-0.434569	0.944	0.972	7.92776e-206	downregulated
P4HA1	0	-0.43449	0.169	0.452	0	downregulated
RPS28	0	-0.431322	0.995	0.998	0	downregulated
RPS26	0	-0.430443	0.98	0.988	0	downregulated
TPI1	0	-0.424774	0.97	0.987	0	downregulated
CD55	8.96738e-272	-0.415901	0.685	0.839	1.70255e-267	downregulated
TNFAIP3	3.67722e-237	-0.409935	0.229	0.471	6.98156e-233	downregulated
RPL31	0	-0.408893	0.974	0.988	0	downregulated
GBP2	1.81792e-301	-0.402683	0.811	0.907	3.45151e-297	downregulated
FOSB	6.84569e-148	-0.401555	0.545	0.722	1.29972e-143	downregulated
HSPA1B	1.18056e-48	-0.400473	0.208	0.297	2.24141e-44	downregulated
COX7C	0	-0.389512	0.972	0.986	0	downregulated
TMSB10	0	-0.389392	1	1	0	downregulated
RPS25	0	-0.38351	0.997	0.999	0	downregulated
ALDOC	0	-0.381627	0.144	0.467	0	downregulated
LINC02446	2.30738e-117	-0.381018	0.382	0.538	4.38079e-113	downregulated
JUN	1.40735e-171	-0.377617	0.888	0.95	2.67199e-167	downregulated
RPL35A	0	-0.376408	0.998	0.999	0	downregulated
TOMM7	0	-0.369563	0.903	0.953	0	downregulated
KIAA1551	3.49145e-165	-0.368867	0.734	0.826	6.62887e-161	downregulated
FOS	8.73359e-162	-0.367865	0.428	0.656	1.65816e-157	downregulated
SELL	1.17854e-150	-0.366043	0.653	0.794	2.23757e-146	downregulated
OST4	0	-0.364054	0.939	0.969	0	downregulated
CORO1B	1.15017e-196	-0.363925	0.403	0.623	2.18372e-192	downregulated
RPL36A	2.76098e-267	-0.360438	0.919	0.959	5.24199e-263	downregulated
SLC16A3	1.55621e-166	-0.358068	0.338	0.525	2.95462e-162	downregulated
NFIL3	2.83061e-184	-0.355413	0.351	0.545	5.3742e-180	downregulated
TMEM258	0	-0.355268	0.874	0.935	0	downregulated
GNLY	3.45819e-16	-0.353932	0.21	0.28	6.56571e-12	downregulated
RPL22	0	-0.347459	0.989	0.996	0	downregulated
MXI1	3.19031e-201	-0.347139	0.244	0.464	6.05711e-197	downregulated
YPEL3	2.69883e-239	-0.34631	0.689	0.855	5.12399e-235	downregulated
SOX4	6.28059e-298	-0.344751	0.023	0.229	1.19243e-293	downregulated
CD27	3.80449e-223	-0.344734	0.485	0.77	7.22321e-219	downregulated
TAF1D	6.29332e-218	-0.34355	0.728	0.848	1.19485e-213	downregulated
PNISR	3.6229e-222	-0.332727	0.921	0.959	6.87843e-218	downregulated
RBPJ	2.29697e-147	-0.331248	0.468	0.621	4.36103e-143	downregulated
IFITM1	2.78328e-173	-0.330243	0.383	0.588	5.28433e-169	downregulated
JUNB	5.15615e-73	-0.330226	0.797	0.833	9.78947e-69	downregulated
SORL1	5.23306e-161	-0.326928	0.478	0.66	9.93549e-157	downregulated
BHLHE40	2.25522e-126	-0.325207	0.673	0.773	4.28177e-122	downregulated
HLA-A	0	-0.323579	1	1	0	downregulated
NAP1L1	6.23801e-294	-0.322311	0.958	0.982	1.18435e-289	downregulated
CCNG1	4.34433e-167	-0.322243	0.539	0.686	8.24815e-163	downregulated
LGALS3	2.09329e-163	-0.321847	0.727	0.847	3.97433e-159	downregulated
RPS21	0	-0.320565	0.987	0.995	0	downregulated
SUSD3	1.03142e-231	-0.318154	0.393	0.656	1.95826e-227	downregulated
NDUFB4	1.15374e-257	-0.313471	0.851	0.914	2.19049e-253	downregulated
RPL32	0	-0.312381	1	1	0	downregulated
CD69	4.18983e-128	-0.311423	0.692	0.813	7.95481e-124	downregulated
GRK3	1.95273e-200	-0.30992	0.231	0.45	3.70744e-196	downregulated
DNAJB1	1.58318e-21	-0.308162	0.536	0.577	3.00583e-17	downregulated
RPL36	0	-0.307268	0.994	0.997	0	downregulated
DDX24	2.03589e-161	-0.304496	0.766	0.855	3.86535e-157	downregulated
ZBTB25	6.37547e-170	-0.302513	0.286	0.491	1.21045e-165	downregulated
C20orf204	4.60826e-214	-0.301497	0.193	0.429	8.74924e-210	downregulated
RPS24	0	-0.300256	0.999	1	0	downregulated
RICTOR	1.2096e-105	-0.297605	0.496	0.627	2.29655e-101	downregulated
IGFBP2	3.88034e-260	-0.296257	0.005	0.169	7.36721e-256	downregulated
CYTIP	1.58053e-171	-0.293368	0.864	0.923	3.00079e-167	downregulated
ATP5I	1.27582e-170	-0.291064	0.744	0.847	2.42227e-166	downregulated
EIF3E	3.63283e-225	-0.290971	0.923	0.957	6.89728e-221	downregulated
CD7	1.99888e-181	-0.290861	0.821	0.933	3.79507e-177	downregulated
PPP2R5C	2.52805e-154	-0.290129	0.859	0.911	4.79976e-150	downregulated
SYNGR1	8.97105e-186	-0.289371	0.148	0.363	1.70324e-181	downregulated
RPL26	0	-0.289223	0.999	1	0	downregulated
DUSP1	2.19911e-54	-0.288943	0.446	0.554	4.17522e-50	downregulated
MIAT	2.63382e-124	-0.288215	0.438	0.608	5.00057e-120	downregulated
UQCRB	9.66894e-255	-0.287727	0.978	0.989	1.83575e-250	downregulated
DDB2	3.54738e-100	-0.287329	0.713	0.774	6.73505e-96	downregulated
SLC5A3	9.20894e-114	-0.28583	0.469	0.611	1.74841e-109	downregulated
ZFP36	2.94863e-87	-0.285684	0.571	0.689	5.59828e-83	downregulated
TOMM20	9.01766e-209	-0.283696	0.87	0.928	1.71209e-204	downregulated
WDR54	6.08206e-156	-0.282919	0.644	0.754	1.15474e-151	downregulated
SMIM27	6.45385e-233	-0.282867	0.172	0.412	1.22533e-228	downregulated
RPL30	0	-0.275885	0.999	1	0	downregulated
MT1X	0.0179737	-0.27399	0.372	0.364	1	downregulated
WSB1	5.86394e-84	-0.27396	0.631	0.716	1.11333e-79	downregulated
TMEM256	5.29701e-159	-0.270819	0.643	0.772	1.00569e-154	downregulated
MIR210HG	0	-0.26983	0.021	0.256	0	downregulated
ENO2	1.64815e-104	-0.267833	0.374	0.513	3.12918e-100	downregulated
MIB1	7.10943e-106	-0.267646	0.383	0.528	1.3498e-101	downregulated
IGBP1	3.92851e-160	-0.266911	0.74	0.839	7.45866e-156	downregulated
A1BG	2.61501e-173	-0.265794	0.307	0.528	4.96486e-169	downregulated
B2M	0	-0.265306	1	1	0	downregulated
RPS27L	8.01105e-110	-0.265085	0.949	0.965	1.52098e-105	downregulated
GCC2	5.16804e-91	-0.26462	0.668	0.752	9.81203e-87	downregulated
LMAN1	1.05306e-101	-0.264023	0.714	0.791	1.99933e-97	downregulated
CD96	2.6143e-111	-0.263203	0.84	0.89	4.9635e-107	downregulated
ITM2C	5.52682e-111	-0.261018	0.605	0.757	1.04932e-106	downregulated
RPS3A	0	-0.260791	1	1	0	downregulated
TMA7	1.58968e-225	-0.258281	0.968	0.979	3.01817e-221	downregulated
RUNX3	3.06372e-93	-0.258224	0.854	0.894	5.81677e-89	downregulated
CD70	8.47082e-28	-0.257457	0.557	0.613	1.60827e-23	downregulated
RNASET2	5.66377e-142	-0.257407	0.533	0.685	1.07532e-137	downregulated
GNA15	1.78969e-90	-0.257342	0.319	0.459	3.39791e-86	downregulated
RPS8	0	-0.256056	0.999	0.999	0	downregulated
TIMP1	9.26063e-91	-0.25588	0.611	0.759	1.75822e-86	downregulated
RPL24	0	-0.255832	0.998	0.999	0	downregulated
RPS23	0	-0.254387	1	1	0	downregulated
NEU1	7.48626e-167	0.250432	0.478	0.254	1.42134e-162	upregulated
ATP6V0E2	3.01954e-170	0.250995	0.619	0.397	5.7329e-166	upregulated
MYO1F	1.29489e-133	0.252084	0.785	0.636	2.45847e-129	upregulated
ZNF511	1.63587e-177	0.252333	0.604	0.381	3.10586e-173	upregulated
EIF4G2	6.9673e-125	0.2527	0.798	0.697	1.32281e-120	upregulated
FBXW5	6.78675e-163	0.253341	0.715	0.516	1.28853e-158	upregulated
COMT	3.94166e-151	0.253439	0.7	0.525	7.48364e-147	upregulated
ZNF428	1.55416e-193	0.253569	0.515	0.269	2.95073e-189	upregulated
SEPT1	6.98666e-149	0.2537	0.833	0.703	1.32649e-144	upregulated
SLC3A2	3.07645e-75	0.254536	0.784	0.708	5.84094e-71	upregulated
PTPN18	2.02943e-168	0.254539	0.589	0.371	3.85308e-164	upregulated
PTMS	2.45134e-74	0.254742	0.535	0.402	4.65412e-70	upregulated
NOL7	8.7778e-166	0.255031	0.776	0.644	1.66655e-161	upregulated
TIMM13	1.61022e-139	0.255084	0.708	0.557	3.05716e-135	upregulated
CNPY2	1.30888e-163	0.255156	0.736	0.557	2.48505e-159	upregulated
TARS	3.86474e-150	0.255312	0.603	0.413	7.33759e-146	upregulated
SYNE2	4.46311e-103	0.255626	0.828	0.693	8.47365e-99	upregulated
AHSA1	2.60372e-157	0.255775	0.695	0.518	4.94343e-153	upregulated
H2AFX	8.73431e-101	0.257506	0.735	0.599	1.6583e-96	upregulated
PAXX	8.02709e-150	0.257544	0.748	0.557	1.52402e-145	upregulated
GLRX	4.71959e-137	0.258094	0.852	0.758	8.96062e-133	upregulated
SAE1	2.24297e-158	0.258275	0.627	0.426	4.2585e-154	upregulated
HNRNPD	6.45172e-160	0.259284	0.911	0.848	1.22492e-155	upregulated
ATP5B	9.27256e-220	0.260634	0.962	0.917	1.76049e-215	upregulated
MCRIP1	3.84761e-218	0.260638	0.452	0.202	7.30508e-214	upregulated
EMP3	6.98679e-221	0.26077	0.992	0.978	1.32651e-216	upregulated
HNRNPDL	2.64454e-166	0.261378	0.855	0.778	5.02092e-162	upregulated
DNPH1	2.63589e-157	0.262149	0.655	0.459	5.00451e-153	upregulated
RCBTB2	1.87754e-100	0.262604	0.656	0.491	3.56469e-96	upregulated
MAT2A	3.90355e-163	0.262867	0.594	0.383	7.41128e-159	upregulated
CDC123	5.72603e-167	0.26289	0.69	0.508	1.08714e-162	upregulated
SRSF7	1.18125e-155	0.262928	0.95	0.899	2.24273e-151	upregulated
NDUFA4	9.87491e-243	0.263275	0.965	0.938	1.87485e-238	upregulated
ALYREF	3.27823e-154	0.263296	0.675	0.488	6.22405e-150	upregulated
GIMAP4	2.80591e-95	0.263473	0.883	0.816	5.32729e-91	upregulated
CDC37	3.88041e-190	0.263678	0.841	0.689	7.36735e-186	upregulated
WDR1	9.00818e-187	0.263712	0.882	0.777	1.71029e-182	upregulated
DNAJA1	4.64973e-156	0.263773	0.857	0.747	8.82799e-152	upregulated
FAM50A	3.57488e-166	0.263815	0.698	0.5	6.78726e-162	upregulated
LAMTOR1	1.5261e-174	0.263842	0.758	0.579	2.89745e-170	upregulated
TSTA3	2.39941e-188	0.263871	0.565	0.328	4.55553e-184	upregulated
H2AFY	1.24365e-162	0.264538	0.873	0.764	2.36119e-158	upregulated
CDK2AP2	3.82519e-161	0.264622	0.87	0.729	7.2625e-157	upregulated
PSMB2	3.27342e-185	0.26472	0.869	0.784	6.21491e-181	upregulated
CTSD	1.66232e-150	0.265074	0.891	0.779	3.15609e-146	upregulated
FIBP	5.61466e-178	0.265665	0.756	0.579	1.066e-173	upregulated
ENSA	4.49662e-201	0.265729	0.882	0.783	8.53728e-197	upregulated
PGP	2.81307e-160	0.265737	0.696	0.51	5.34089e-156	upregulated
BAG1	1.6087e-190	0.26618	0.653	0.427	3.05428e-186	upregulated
TUBA4A	1.27388e-137	0.267136	0.913	0.851	2.41859e-133	upregulated
MAGOH	1.39351e-174	0.267268	0.781	0.626	2.64572e-170	upregulated
DHX9	4.56897e-171	0.26732	0.554	0.339	8.67464e-167	upregulated
MAGOHB	4.09484e-186	0.267511	0.527	0.307	7.77447e-182	upregulated
REX1BD	1.38129e-171	0.268224	0.735	0.557	2.62252e-167	upregulated
ATP1B3	1.73693e-175	0.268615	0.805	0.663	3.29773e-171	upregulated
TNFSF10	2.52944e-128	0.268964	0.773	0.62	4.80239e-124	upregulated
RNPEPL1	4.67482e-155	0.269082	0.793	0.638	8.87561e-151	upregulated
EIF4A3	2.73394e-155	0.269356	0.69	0.506	5.19067e-151	upregulated
CENPX	3.5409e-146	0.26982	0.678	0.497	6.72275e-142	upregulated
ATP6V0E1	1.15181e-194	0.270268	0.915	0.846	2.18682e-190	upregulated
IFI35	1.94755e-219	0.271025	0.534	0.278	3.69762e-215	upregulated
GBP1	2.39972e-87	0.271158	0.686	0.554	4.55611e-83	upregulated
PSMD2	9.77792e-173	0.271177	0.718	0.54	1.85644e-168	upregulated
SUB1	4.24999e-237	0.271205	0.982	0.975	8.06904e-233	upregulated
UBE2S	3.09167e-164	0.271541	0.82	0.635	5.86984e-160	upregulated
MTCH2	3.92238e-187	0.272215	0.649	0.442	7.44704e-183	upregulated
PSMG1	1.15507e-189	0.272453	0.519	0.293	2.19301e-185	upregulated
SLC25A11	4.78091e-181	0.272976	0.671	0.465	9.07704e-177	upregulated
TOMM40	5.4131e-174	0.273213	0.5	0.283	1.02773e-169	upregulated
BLOC1S1	1.59114e-180	0.27345	0.915	0.823	3.02095e-176	upregulated
FGFBP2	1.53384e-20	0.273492	0.452	0.386	2.91215e-16	upregulated
DNAJC9	1.02811e-151	0.274462	0.632	0.442	1.95197e-147	upregulated
SMC4	1.42582e-117	0.275158	0.802	0.678	2.70705e-113	upregulated
SLC20A1	4.4521e-158	0.275609	0.58	0.368	8.45275e-154	upregulated
NDUFB10	2.32366e-215	0.276589	0.927	0.853	4.41169e-211	upregulated
GZMK	1.82283e-101	0.276767	0.173	0.052	3.46082e-97	upregulated
CD63	3.03273e-162	0.276941	0.939	0.879	5.75794e-158	upregulated
ITGB2	1.60977e-152	0.277399	0.942	0.873	3.0563e-148	upregulated
ACOT7	4.31589e-213	0.277524	0.52	0.278	8.19414e-209	upregulated
CCDC85B	3.0415e-202	0.277759	0.916	0.828	5.7746e-198	upregulated
NDUFAB1	4.08618e-181	0.277838	0.838	0.734	7.75802e-177	upregulated
ZDHHC12	1.64211e-164	0.278179	0.717	0.533	3.11771e-160	upregulated
CAP1	3.3273e-259	0.278292	0.973	0.936	6.31721e-255	upregulated
RAC1	2.42833e-218	0.278292	0.905	0.816	4.61042e-214	upregulated
DEK	1.99102e-186	0.278367	0.953	0.919	3.78015e-182	upregulated
UCP2	2.101e-146	0.279586	0.915	0.791	3.98896e-142	upregulated
EIF5A	4.07958e-162	0.2797	0.917	0.863	7.74549e-158	upregulated
TEX264	1.03811e-182	0.280138	0.747	0.572	1.97096e-178	upregulated
HNRNPR	1.02535e-186	0.280288	0.873	0.762	1.94674e-182	upregulated
IL16	1.2173e-185	0.280934	0.551	0.304	2.31116e-181	upregulated
NPC2	6.64577e-133	0.281313	0.777	0.626	1.26177e-128	upregulated
CCT2	2.51684e-129	0.281347	0.78	0.666	4.77847e-125	upregulated
NUDT1	1.17372e-164	0.282706	0.849	0.72	2.22843e-160	upregulated
GPR171	6.41113e-144	0.282728	0.827	0.676	1.21722e-139	upregulated
SELENOH	2.42238e-200	0.282794	0.881	0.76	4.59913e-196	upregulated
THRAP3	3.0663e-178	0.283351	0.823	0.689	5.82168e-174	upregulated
TPGS1	3.97346e-185	0.28351	0.672	0.443	7.54402e-181	upregulated
PSMB8	3.80553e-289	0.283527	0.983	0.949	7.22518e-285	upregulated
UGP2	1.86621e-166	0.284161	0.855	0.722	3.54319e-162	upregulated
PUF60	2.19585e-208	0.284751	0.742	0.538	4.16904e-204	upregulated
ARHGAP25	1.22212e-195	0.284815	0.623	0.386	2.32032e-191	upregulated
GSTP1	2.77199e-134	0.284979	0.935	0.886	5.26289e-130	upregulated
SYNCRIP	8.05629e-155	0.284979	0.722	0.569	1.52957e-150	upregulated
NDUFA13	6.30872e-222	0.285004	0.937	0.875	1.19777e-217	upregulated
SLC1A5	2.23434e-124	0.28565	0.625	0.456	4.24211e-120	upregulated
SLC25A5	1.52162e-233	0.285897	0.967	0.938	2.88894e-229	upregulated
SSBP1	3.12015e-208	0.286535	0.882	0.785	5.92392e-204	upregulated
ANXA5	4.48644e-199	0.28707	0.929	0.871	8.51795e-195	upregulated
PSMA4	5.25471e-202	0.287334	0.902	0.818	9.97659e-198	upregulated
TRAPPC2L	1.84763e-211	0.287353	0.653	0.427	3.50791e-207	upregulated
ANXA4	2.77796e-178	0.289284	0.678	0.463	5.27423e-174	upregulated
RER1	2.34763e-205	0.289433	0.776	0.615	4.45721e-201	upregulated
PMVK	1.32738e-204	0.289564	0.638	0.415	2.52016e-200	upregulated
M6PR	5.27839e-197	0.2896	0.738	0.558	1.00216e-192	upregulated
PSMC5	1.50114e-235	0.289725	0.897	0.778	2.85006e-231	upregulated
CDC25B	4.87374e-153	0.289949	0.874	0.739	9.25329e-149	upregulated
TWF2	4.07831e-213	0.290136	0.846	0.686	7.74308e-209	upregulated
GRK6	3.26682e-184	0.291173	0.67	0.455	6.20238e-180	upregulated
ITPA	1.69811e-224	0.291325	0.61	0.363	3.22404e-220	upregulated
PSTPIP1	8.17316e-210	0.291846	0.574	0.329	1.55176e-205	upregulated
CCND3	2.01782e-219	0.291963	0.927	0.829	3.83104e-215	upregulated
SNRPD1	6.31839e-200	0.29228	0.884	0.8	1.19961e-195	upregulated
DYNLL1	1.22848e-182	0.292381	0.937	0.872	2.3324e-178	upregulated
HSD17B10	5.75062e-216	0.292567	0.703	0.488	1.09181e-211	upregulated
APRT	2.43385e-208	0.292677	0.901	0.796	4.62091e-204	upregulated
MRPL12	1.28936e-177	0.292859	0.577	0.369	2.44797e-173	upregulated
MRPL41	1.80631e-215	0.292968	0.834	0.68	3.42947e-211	upregulated
TUBB	4.11994e-77	0.2935	0.9	0.892	7.82213e-73	upregulated
AURKAIP1	2.26599e-253	0.29351	0.912	0.811	4.3022e-249	upregulated
UFD1	6.8837e-213	0.294052	0.79	0.605	1.30694e-208	upregulated
RABL6	1.25316e-183	0.294296	0.74	0.552	2.37925e-179	upregulated
PPM1G	8.3127e-208	0.294526	0.865	0.753	1.57825e-203	upregulated
PARK7	4.88245e-283	0.294791	0.963	0.927	9.26982e-279	upregulated
SFPQ	5.863e-166	0.294984	0.855	0.734	1.11315e-161	upregulated
PSMC4	1.31002e-227	0.295332	0.776	0.58	2.48721e-223	upregulated
GARS	3.76925e-127	0.295636	0.684	0.536	7.15629e-123	upregulated
SNF8	9.06758e-228	0.296308	0.777	0.563	1.72157e-223	upregulated
EOMES	7.55103e-270	0.297285	0.298	0.059	1.43364e-265	upregulated
CLTB	2.33957e-217	0.297551	0.716	0.493	4.4419e-213	upregulated
ANXA6	3.81733e-244	0.298068	0.943	0.843	7.24758e-240	upregulated
BRI3	1.97493e-171	0.298389	0.804	0.673	3.74959e-167	upregulated
PRDX1	6.3376e-166	0.29845	0.947	0.92	1.20326e-161	upregulated
PSMD8	7.71278e-284	0.298748	0.937	0.861	1.46435e-279	upregulated
GSDMD	7.70047e-215	0.299755	0.718	0.5	1.46201e-210	upregulated
HRAS	5.10886e-248	0.299833	0.552	0.285	9.69968e-244	upregulated
NASP	7.06488e-157	0.300142	0.853	0.762	1.34134e-152	upregulated
NDUFB2	1.94217e-244	0.301688	0.896	0.776	3.6874e-240	upregulated
ASNA1	1.25119e-234	0.302035	0.715	0.482	2.37552e-230	upregulated
FUT7	4.90416e-137	0.303153	0.344	0.159	9.31103e-133	upregulated
EIF5	3.16137e-197	0.303406	0.818	0.664	6.00217e-193	upregulated
GZMM	2.78712e-128	0.303833	0.678	0.5	5.29163e-124	upregulated
PDLIM2	7.83261e-242	0.304377	0.554	0.277	1.4871e-237	upregulated
PSMD7	2.40278e-235	0.30525	0.879	0.758	4.56192e-231	upregulated
UBE2N	2.58316e-220	0.305699	0.834	0.705	4.90439e-216	upregulated
NCL	5.15638e-131	0.305821	0.877	0.806	9.7899e-127	upregulated
ACTN4	1.23038e-218	0.306063	0.872	0.738	2.33599e-214	upregulated
RASAL3	6.5097e-219	0.306718	0.618	0.368	1.23593e-214	upregulated
RAN	6.53362e-238	0.306833	0.968	0.949	1.24047e-233	upregulated
NDUFB7	4.32724e-228	0.307416	0.869	0.732	8.2157e-224	upregulated
MRPL27	9.08138e-225	0.30783	0.725	0.525	1.72419e-220	upregulated
CD320	1.94968e-176	0.308088	0.577	0.368	3.70165e-172	upregulated
MRPL20	1.27533e-200	0.308941	0.762	0.579	2.42134e-196	upregulated
SH3BGRL3	3.41176e-281	0.309046	0.999	0.997	6.47757e-277	upregulated
SAMD3	3.98056e-197	0.309127	0.693	0.443	7.55748e-193	upregulated
INPP4B	5.48989e-242	0.309279	0.492	0.225	1.04231e-237	upregulated
CYBA	0	0.309797	0.996	0.984	0	upregulated
SLC9A3R1	2.26671e-224	0.310312	0.893	0.774	4.30357e-220	upregulated
ACAT2	5.43273e-191	0.310472	0.695	0.488	1.03146e-186	upregulated
CYB561D2	6.81378e-280	0.311766	0.565	0.278	1.29366e-275	upregulated
CCT6A	2.95043e-184	0.312632	0.766	0.61	5.60168e-180	upregulated
PCNA	1.61983e-123	0.312675	0.806	0.656	3.07541e-119	upregulated
LCP1	3.12089e-276	0.313754	0.981	0.952	5.92533e-272	upregulated
UBE2L3	4.55876e-273	0.315354	0.91	0.828	8.65527e-269	upregulated
ITGA4	4.09892e-162	0.315898	0.689	0.506	7.78221e-158	upregulated
BATF3	6.01876e-118	0.316412	0.475	0.307	1.14272e-113	upregulated
CACYBP	2.55605e-217	0.318179	0.852	0.741	4.85292e-213	upregulated
NUDC	5.39119e-237	0.318649	0.813	0.648	1.02357e-232	upregulated
FEN1	5.52851e-162	0.318747	0.608	0.402	1.04964e-157	upregulated
PSMB6	8.37937e-275	0.318757	0.907	0.79	1.59091e-270	upregulated
HNRNPF	6.21276e-271	0.319133	0.947	0.881	1.17955e-266	upregulated
ATP6V0D1	2.45578e-265	0.320289	0.638	0.363	4.66254e-261	upregulated
DTYMK	5.85717e-213	0.322757	0.669	0.452	1.11204e-208	upregulated
SH3BP5	4.42794e-218	0.322839	0.645	0.393	8.40688e-214	upregulated
HOPX	2.33235e-181	0.324083	0.932	0.857	4.4282e-177	upregulated
ABI3	4.79224e-241	0.324716	0.663	0.412	9.09855e-237	upregulated
PTP4A2	7.94386e-287	0.324891	0.962	0.898	1.50822e-282	upregulated
KLF6	8.66285e-111	0.325759	0.841	0.734	1.64473e-106	upregulated
NDUFS6	1.31914e-280	0.32691	0.893	0.763	2.50453e-276	upregulated
MAD1L1	1.44562e-223	0.327227	0.739	0.526	2.74465e-219	upregulated
SLC25A3	0	0.32789	0.963	0.91	0	upregulated
AGTRAP	1.93017e-213	0.329109	0.506	0.254	3.66462e-209	upregulated
DNMT1	1.23143e-187	0.331316	0.78	0.618	2.338e-183	upregulated
ARPC5L	6.68667e-253	0.331404	0.851	0.708	1.26953e-248	upregulated
RRP7A	4.00501e-236	0.33267	0.635	0.38	7.60392e-232	upregulated
TESC	5.3023e-231	0.332875	0.68	0.453	1.00669e-226	upregulated
HSPH1	3.54899e-174	0.333136	0.624	0.426	6.73811e-170	upregulated
ANXA2	1.14372e-259	0.333798	0.968	0.932	2.17146e-255	upregulated
ZWINT	3.33531e-199	0.334024	0.609	0.382	6.33241e-195	upregulated
IQGAP2	3.79356e-219	0.334556	0.891	0.786	7.20244e-215	upregulated
TUBB4B	1.3168e-171	0.335682	0.862	0.703	2.50008e-167	upregulated
MRPL54	1.36774e-262	0.337214	0.839	0.672	2.59678e-258	upregulated
BST2	7.47817e-256	0.337451	0.866	0.707	1.41981e-251	upregulated
COMMD4	4.33117e-268	0.339833	0.727	0.486	8.22316e-264	upregulated
DOK2	6.38372e-226	0.340752	0.823	0.624	1.21201e-221	upregulated
PSMA3	4.9369e-247	0.341368	0.856	0.73	9.3732e-243	upregulated
ACTR3	0	0.343225	0.956	0.891	0	upregulated
PSMB9	5.80797e-299	0.344587	0.957	0.891	1.1027e-294	upregulated
PTPN7	7.78559e-241	0.347812	0.826	0.65	1.47817e-236	upregulated
SYNE1	5.07047e-203	0.348016	0.573	0.338	9.6268e-199	upregulated
ADRM1	4.28738e-293	0.348085	0.785	0.572	8.14002e-289	upregulated
DENND2D	2.12331e-238	0.3485	0.655	0.399	4.03131e-234	upregulated
ITGB1BP1	8.94734e-282	0.348614	0.722	0.468	1.69874e-277	upregulated
CENPM	1.06117e-185	0.348724	0.686	0.488	2.01473e-181	upregulated
CALR	2.69607e-193	0.349689	0.928	0.873	5.11876e-189	upregulated
HIST1H1B	9.20385e-86	0.349938	0.567	0.417	1.74744e-81	upregulated
ACTG1	0	0.350325	0.999	0.998	0	upregulated
PSMD1	1.90038e-236	0.35059	0.697	0.488	3.60807e-232	upregulated
GTF3C6	2.54086e-285	0.351435	0.816	0.641	4.82408e-281	upregulated
TBCB	9.79334e-285	0.35271	0.765	0.533	1.85936e-280	upregulated
SRM	4.79419e-178	0.353543	0.616	0.412	9.10225e-174	upregulated
SSNA1	0	0.353603	0.845	0.66	0	upregulated
HSPE1	5.91077e-128	0.354069	0.858	0.79	1.12222e-123	upregulated
H2AFZ	3.33103e-211	0.355955	0.977	0.968	6.32429e-207	upregulated
CCT3	5.01452e-272	0.357946	0.862	0.736	9.52057e-268	upregulated
HNRNPA3	0	0.358994	0.958	0.889	0	upregulated
TUBA1C	3.63069e-168	0.359195	0.735	0.565	6.89322e-164	upregulated
IKZF3	4.27078e-247	0.361429	0.465	0.201	8.10851e-243	upregulated
NDUFV2	0	0.361933	0.946	0.87	0	upregulated
CLSPN	5.28735e-189	0.362019	0.631	0.407	1.00386e-184	upregulated
SRSF2	7.19922e-274	0.362713	0.895	0.775	1.36684e-269	upregulated
SDF2L1	4.76299e-266	0.364064	0.724	0.478	9.04301e-262	upregulated
ARPC5	0	0.364508	0.969	0.891	0	upregulated
HNRNPA2B1	0	0.368758	0.992	0.97	0	upregulated
CALM1	0	0.369032	0.998	0.992	0	upregulated
TPM3	0	0.369536	0.967	0.917	0	upregulated
PHB	7.98935e-283	0.370347	0.749	0.531	1.51686e-278	upregulated
SIVA1	2.1432e-251	0.373156	0.814	0.641	4.06908e-247	upregulated
XCL2	2.19569e-263	0.374366	0.293	0.059	4.16874e-259	upregulated
TBC1D10C	5.43537e-299	0.374444	0.861	0.667	1.03196e-294	upregulated
SNRPB	0	0.374613	0.95	0.881	0	upregulated
LMNA	5.9534e-157	0.375281	0.741	0.598	1.13031e-152	upregulated
FABP5	1.40288e-78	0.375526	0.661	0.576	2.6635e-74	upregulated
BATF	1.40313e-285	0.375681	0.69	0.417	2.66399e-281	upregulated
MYL6	0	0.377407	0.999	0.996	0	upregulated
ITGB1	9.15429e-138	0.377417	0.709	0.583	1.73803e-133	upregulated
POMP	0	0.378342	0.929	0.836	0	upregulated
RBM3	0	0.378671	0.907	0.795	0	upregulated
TRIR	0	0.380102	0.958	0.872	0	upregulated
SAMHD1	5.81655e-267	0.38132	0.753	0.502	1.10433e-262	upregulated
IFNG	3.05894e-187	0.386239	0.368	0.141	5.80771e-183	upregulated
GIMAP7	5.7772e-203	0.388256	0.912	0.815	1.09686e-198	upregulated
KLRG1	6.1666e-254	0.389106	0.295	0.066	1.17079e-249	upregulated
DBNL	0	0.390355	0.757	0.477	0	upregulated
RANBP1	4.60962e-237	0.392175	0.813	0.661	8.75183e-233	upregulated
NOP56	1.59389e-267	0.393055	0.773	0.561	3.02616e-263	upregulated
DBI	0	0.393956	0.97	0.923	0	upregulated
CDKN2A	0	0.398222	0.508	0.191	0	upregulated
ACTB	0	0.398945	1	0.999	0	upregulated
RNASEH2C	0	0.400989	0.828	0.624	0	upregulated
PSMC3	0	0.405703	0.775	0.524	0	upregulated
TRGC2	2.14007e-96	0.412214	0.526	0.369	4.06313e-92	upregulated
UPP1	0	0.41376	0.68	0.378	0	upregulated
HNRNPAB	1.6394e-268	0.417732	0.793	0.599	3.11257e-264	upregulated
TPM4	0	0.423986	0.931	0.835	0	upregulated
PRELID1	0	0.43029	0.928	0.819	0	upregulated
CCT5	0	0.430613	0.861	0.687	0	upregulated
ARPC4	0	0.434038	0.905	0.716	0	upregulated
HSP90AA1	0	0.436281	0.993	0.978	0	upregulated
NME1	1.79215e-285	0.436539	0.664	0.414	3.40257e-281	upregulated
HSP90AB1	6.84616e-121	0.43656	0.931	0.9	1.29981e-116	upregulated
PSMA7	0	0.440445	0.978	0.934	0	upregulated
ANXA1	2.00294e-305	0.449681	0.927	0.833	3.80279e-301	upregulated
CFL1	0	0.451809	0.998	0.988	0	upregulated
PPP1CA	0	0.452884	0.972	0.869	0	upregulated
CXCR3	0	0.45578	0.672	0.326	0	upregulated
ARPC1B	0	0.456389	0.975	0.908	0	upregulated
GZMA	6.90241e-250	0.463986	0.896	0.7	1.31049e-245	upregulated
CCL5	4.57311e-244	0.468809	0.962	0.911	8.68251e-240	upregulated
ARHGDIA	0	0.471046	0.92	0.774	0	upregulated
HSPA8	0	0.474317	0.992	0.978	0	upregulated
ID2	0	0.478802	0.924	0.714	0	upregulated
GZMB	1.05499e-49	0.480386	0.721	0.697	2.00301e-45	upregulated
EBP	0	0.481374	0.922	0.793	0	upregulated
S100A4	0	0.499349	0.995	0.993	0	upregulated
LYAR	0	0.502382	0.69	0.4	0	upregulated
HNRNPM	0	0.503593	0.839	0.56	0	upregulated
FLNA	0	0.505681	0.952	0.852	0	upregulated
CLTA	0	0.509073	0.938	0.789	0	upregulated
EFHD2	0	0.512561	0.754	0.511	0	upregulated
CTSC	0	0.515641	0.963	0.909	0	upregulated
S1PR4	0	0.519067	0.961	0.827	0	upregulated
S100A11	0	0.534918	0.992	0.969	0	upregulated
DDX39A	0	0.544288	0.804	0.522	0	upregulated
TUBA1B	1.35077e-264	0.546516	0.939	0.867	2.56456e-260	upregulated
YWHAB	0	0.554243	0.98	0.858	0	upregulated
HMGN2	0	0.55785	0.944	0.881	0	upregulated
PSME2	0	0.561474	0.954	0.809	0	upregulated
SRSF3	0	0.573904	0.962	0.837	0	upregulated
PFN1	0	0.584236	0.997	0.991	0	upregulated
CCL3	1.28472e-227	0.61457	0.29	0.069	2.43916e-223	upregulated
CORO1A	0	0.627501	0.999	0.976	0	upregulated
PRF1	0	0.674747	0.874	0.681	0	upregulated
KLRD1	0	0.684372	0.383	0.066	0	upregulated
PLEK	0	0.748358	0.445	0.064	0	upregulated
LTB	1.02646e-159	0.770134	0.919	0.929	1.94883e-155	upregulated
GZMH	0	0.949579	0.408	0.066	0	upregulated
CCL4	0	0.987444	0.384	0.08	0	upregulated
NKG7	0	1.09511	0.989	0.926	0	upregulated

## Sheet: Untreated vs. PD1-19bbz
Differentially expressed genes in CD8+ T cells between untreated and PD1-19bbz samples
*Calculated by two-sided Wilcoxon rank sum test in Seurat R package
**P-value corrected using Bonferroni method in Seurat R package
Gene	p_val*	avg_logFC	pct.1 (Untreated)	pct.2 (PD1-19bbz)	p_val_adj**	up_down
TXNIP	0	-1.04924	0.783	0.962	0	downregulated
GPI	5.30506e-270	-0.742659	0.682	0.8	1.00722e-265	downregulated
DDIT4	0	-0.702611	0.593	0.817	0	downregulated
MT2A	9.61309e-73	-0.700004	0.602	0.699	1.82514e-68	downregulated
HILPDA	9.51496e-291	-0.684495	0.128	0.381	1.80651e-286	downregulated
RPS27	0	-0.678637	0.999	1	0	downregulated
ZFP36L2	0	-0.659434	0.867	0.954	0	downregulated
RPS29	0	-0.642524	0.998	0.999	0	downregulated
RPL37	0	-0.641752	0.999	0.999	0	downregulated
TSC22D3	0	-0.641488	0.584	0.84	0	downregulated
MIF	0	-0.637434	0.61	0.802	0	downregulated
RPL39	0	-0.595409	0.991	0.996	0	downregulated
BNIP3L	0	-0.567184	0.34	0.642	0	downregulated
RPL37A	0	-0.56269	0.996	0.999	0	downregulated
PGK1	3.08102e-256	-0.560326	0.935	0.964	5.84963e-252	downregulated
MALAT1	1.72777e-281	-0.551675	0.997	1	3.28034e-277	downregulated
ZNF292	3.73253e-221	-0.525605	0.634	0.782	7.08658e-217	downregulated
RPL34	0	-0.52483	0.998	0.999	0	downregulated
C4orf3	0	-0.51117	0.786	0.888	0	downregulated
RPL38	0	-0.509409	0.976	0.995	0	downregulated
PNRC1	0	-0.504875	0.617	0.834	0	downregulated
RPS28	0	-0.491444	0.995	0.997	0	downregulated
SYTL3	0	-0.482953	0.483	0.731	0	downregulated
FAM162A	2.96926e-211	-0.481866	0.55	0.715	5.63744e-207	downregulated
SLC2A3	5.69872e-138	-0.481719	0.708	0.805	1.08196e-133	downregulated
HLA-DQB1	1.61668e-73	-0.460055	0.751	0.788	3.06943e-69	downregulated
TIPARP	5.00367e-247	-0.451428	0.366	0.599	9.49997e-243	downregulated
CD55	6.3086e-300	-0.447347	0.685	0.862	1.19775e-295	downregulated
LINC02446	6.35986e-144	-0.444759	0.382	0.567	1.20748e-139	downregulated
BTG1	0	-0.440461	0.942	0.987	0	downregulated
KIAA1551	1.31939e-222	-0.436628	0.734	0.854	2.50498e-218	downregulated
RPS15A	0	-0.430681	0.999	0.999	0	downregulated
SOX4	0	-0.418683	0.023	0.282	0	downregulated
AIF1	9.1067e-242	-0.413106	0.472	0.709	1.729e-237	downregulated
ENO1	8.21503e-189	-0.412997	0.993	0.997	1.55971e-184	downregulated
SAT1	9.87395e-212	-0.400756	0.821	0.932	1.87467e-207	downregulated
RPL41	0	-0.400443	1	1	0	downregulated
MIAT	6.4603e-243	-0.398393	0.438	0.687	1.22655e-238	downregulated
NEAT1	6.64131e-182	-0.395685	0.989	0.996	1.26092e-177	downregulated
PNISR	4.52955e-286	-0.395317	0.921	0.968	8.59981e-282	downregulated
RUNX3	2.25989e-217	-0.390024	0.854	0.927	4.29063e-213	downregulated
SELL	4.99545e-184	-0.388882	0.653	0.824	9.48436e-180	downregulated
AK4	1.35082e-254	-0.388865	0.119	0.355	2.56467e-250	downregulated
CD27	1.66314e-274	-0.38577	0.485	0.813	3.15765e-270	downregulated
RICTOR	1.98202e-193	-0.379719	0.496	0.695	3.76305e-189	downregulated
SORL1	3.916e-214	-0.378733	0.478	0.698	7.43491e-210	downregulated
YPEL3	2.61443e-296	-0.378713	0.689	0.893	4.96376e-292	downregulated
SLC5A3	6.46122e-197	-0.374768	0.469	0.671	1.22673e-192	downregulated
P4HA1	5.04519e-228	-0.374705	0.169	0.396	9.57879e-224	downregulated
GBP2	4.68764e-252	-0.372885	0.811	0.908	8.89996e-248	downregulated
COX7C	0	-0.371239	0.972	0.987	0	downregulated
TNFAIP3	8.18508e-237	-0.370062	0.229	0.482	1.55402e-232	downregulated
OST4	0	-0.367991	0.939	0.974	0	downregulated
ATP5I	6.00652e-262	-0.3637	0.744	0.881	1.1404e-257	downregulated
BNIP3	6.39074e-122	-0.362463	0.311	0.469	1.21335e-117	downregulated
TOMM7	0	-0.361833	0.903	0.963	0	downregulated
RPL36	0	-0.359983	0.994	0.999	0	downregulated
TMEM258	0	-0.353502	0.874	0.942	0	downregulated
RPL31	0	-0.351203	0.974	0.989	0	downregulated
TAF1D	6.91053e-237	-0.351097	0.728	0.867	1.31203e-232	downregulated
NAP1L1	0	-0.350887	0.958	0.987	0	downregulated
CCNG1	3.01147e-198	-0.34756	0.539	0.71	5.71758e-194	downregulated
RPS21	0	-0.3458	0.987	0.997	0	downregulated
RPS26	1.12417e-250	-0.341489	0.98	0.991	2.13436e-246	downregulated
TMSB10	0	-0.341359	1	1	0	downregulated
RPL35A	0	-0.335259	0.998	0.998	0	downregulated
GPR155	1.94625e-202	-0.334769	0.298	0.552	3.69514e-198	downregulated
DDX24	1.02385e-207	-0.327321	0.766	0.882	1.94389e-203	downregulated
GCC2	1.28079e-156	-0.325936	0.668	0.799	2.4317e-152	downregulated
GAPDH	0	-0.325643	1	1	0	downregulated
BHLHE40	6.71404e-127	-0.319006	0.673	0.792	1.27473e-122	downregulated
ZMAT3	1.54456e-123	-0.317959	0.256	0.441	2.93249e-119	downregulated
A1BG	3.7952e-243	-0.313268	0.307	0.581	7.20557e-239	downregulated
SUSD3	2.20608e-241	-0.312813	0.393	0.677	4.18847e-237	downregulated
DDB2	2.73448e-124	-0.312247	0.713	0.8	5.19168e-120	downregulated
PPP2R5C	1.5394e-209	-0.311897	0.859	0.935	2.9227e-205	downregulated
MXI1	1.09552e-163	-0.310753	0.244	0.447	2.07995e-159	downregulated
RPS25	0	-0.310149	0.997	0.999	0	downregulated
ZBTB25	3.3239e-182	-0.308083	0.286	0.505	6.31076e-178	downregulated
C20orf204	2.00316e-243	-0.303577	0.193	0.455	3.80319e-239	downregulated
TMA7	8.49997e-302	-0.302169	0.968	0.988	1.6138e-297	downregulated
DDX17	7.20611e-176	-0.300829	0.877	0.941	1.36815e-171	downregulated
CD70	7.61003e-58	-0.300645	0.557	0.664	1.44484e-53	downregulated
NDUFB4	5.62669e-244	-0.299922	0.851	0.928	1.06828e-239	downregulated
ALDOC	7.57687e-264	-0.298117	0.144	0.407	1.43854e-259	downregulated
CDKN1B	6.61003e-140	-0.293628	0.543	0.705	1.25498e-135	downregulated
RPL22	0	-0.292579	0.989	0.998	0	downregulated
NFIL3	1.92171e-132	-0.291255	0.351	0.523	3.64857e-128	downregulated
GRK3	9.7432e-191	-0.291145	0.231	0.451	1.84984e-186	downregulated
NKTR	4.14013e-124	-0.291002	0.748	0.847	7.86044e-120	downregulated
MSI2	1.68046e-141	-0.287709	0.532	0.7	3.19051e-137	downregulated
CD7	4.32895e-171	-0.286883	0.821	0.945	8.21894e-167	downregulated
TMEM256	2.14397e-191	-0.284912	0.643	0.799	4.07054e-187	downregulated
RBPJ	4.2614e-111	-0.282268	0.468	0.615	8.0907e-107	downregulated
SMIM27	9.7437e-244	-0.281844	0.172	0.425	1.84994e-239	downregulated
SARAF	7.53214e-193	-0.27921	0.921	0.972	1.43005e-188	downregulated
MGEA5	1.00012e-112	-0.277296	0.6	0.734	1.89884e-108	downregulated
MIB1	1.99468e-120	-0.276247	0.383	0.544	3.7871e-116	downregulated
STX16	9.56746e-140	-0.275755	0.493	0.663	1.81648e-135	downregulated
BTG2	2.58258e-166	-0.274326	0.463	0.692	4.90329e-162	downregulated
IFITM1	2.06329e-123	-0.274188	0.383	0.567	3.91735e-119	downregulated
RPS19	0	-0.273815	1	1	0	downregulated
ZCCHC11	3.47065e-144	-0.271293	0.492	0.664	6.58938e-140	downregulated
HLA-A	0	-0.268254	1	1	0	downregulated
RPLP2	0	-0.265	0.998	0.999	0	downregulated
FAM118A	6.01086e-108	-0.263813	0.345	0.507	1.14122e-103	downregulated
CORO1B	1.17095e-109	-0.263546	0.403	0.576	2.22317e-105	downregulated
TRIM56	5.23078e-114	-0.263411	0.577	0.704	9.93117e-110	downregulated
WSB1	1.46529e-73	-0.261642	0.631	0.726	2.782e-69	downregulated
IGBP1	1.17401e-163	-0.260814	0.74	0.859	2.22898e-159	downregulated
CYTIP	1.53767e-116	-0.259833	0.864	0.927	2.91941e-112	downregulated
ZRANB2	7.91626e-129	-0.259585	0.703	0.811	1.50298e-124	downregulated
ITM2C	2.11964e-113	-0.259039	0.605	0.778	4.02434e-109	downregulated
UQCRB	7.8215e-219	-0.25607	0.978	0.988	1.48499e-214	downregulated
RPS8	0	-0.255981	0.999	1	0	downregulated
ZMYM2	8.93479e-148	-0.255058	0.336	0.538	1.69636e-143	downregulated
SYNGR1	5.34475e-167	-0.253553	0.148	0.357	1.01475e-162	downregulated
HELB	7.78315e-131	-0.253095	0.39	0.577	1.47771e-126	downregulated
BBC3	2.09536e-125	-0.252609	0.249	0.437	3.97825e-121	downregulated
LMAN1	2.9259e-91	-0.2522	0.714	0.796	5.55511e-87	downregulated
PDE3B	9.81365e-113	-0.251206	0.66	0.779	1.86322e-108	downregulated
IL7R	5.91521e-83	-0.250352	0.604	0.772	1.12306e-78	downregulated
GRK6	2.01321e-133	0.250152	0.67	0.492	3.82228e-129	upregulated
TEX264	2.37448e-139	0.250203	0.747	0.606	4.50819e-135	upregulated
ITGB2	1.96938e-119	0.25041	0.942	0.909	3.73907e-115	upregulated
ITPA	9.7059e-160	0.250547	0.61	0.399	1.84276e-155	upregulated
CTSD	6.85425e-131	0.25097	0.891	0.819	1.30135e-126	upregulated
TSTA3	3.55554e-153	0.251539	0.565	0.36	6.75054e-149	upregulated
RCBTB2	1.18327e-82	0.251784	0.656	0.511	2.24655e-78	upregulated
MCRIP1	2.80762e-175	0.251977	0.452	0.226	5.33055e-171	upregulated
CCDC85B	1.28646e-162	0.252246	0.916	0.855	2.44247e-158	upregulated
CCNB1	3.09351e-92	0.252562	0.514	0.335	5.87334e-88	upregulated
DCTPP1	1.54967e-103	0.2531	0.551	0.392	2.94221e-99	upregulated
SLC20A1	6.93429e-119	0.253374	0.58	0.399	1.31654e-114	upregulated
UFD1	4.60348e-155	0.25349	0.79	0.656	8.74018e-151	upregulated
EMP3	3.13895e-203	0.254039	0.992	0.986	5.95962e-199	upregulated
PSMC5	9.14847e-180	0.254406	0.897	0.819	1.73693e-175	upregulated
FIBP	5.58105e-150	0.254548	0.756	0.606	1.05962e-145	upregulated
NDUFA4	5.44832e-219	0.255244	0.965	0.947	1.03442e-214	upregulated
DNAJC9	1.91952e-116	0.25601	0.632	0.477	3.64439e-112	upregulated
TXN	1.34341e-174	0.256293	0.978	0.973	2.5506e-170	upregulated
DUT	9.04144e-85	0.257158	0.847	0.782	1.71661e-80	upregulated
NCL	2.91094e-88	0.258368	0.877	0.831	5.5267e-84	upregulated
BLOC1S1	8.50414e-161	0.258723	0.915	0.858	1.6146e-156	upregulated
RAC1	2.56424e-182	0.258766	0.905	0.849	4.86847e-178	upregulated
UGP2	2.06387e-136	0.258948	0.855	0.769	3.91846e-132	upregulated
HNRNPF	3.44493e-182	0.259001	0.947	0.914	6.54054e-178	upregulated
NDUFB7	1.68704e-166	0.260618	0.869	0.762	3.20302e-162	upregulated
MRPL41	4.32677e-169	0.261056	0.834	0.72	8.21481e-165	upregulated
WDR1	1.31757e-179	0.261343	0.882	0.807	2.50155e-175	upregulated
EBNA1BP2	1.52919e-164	0.261782	0.516	0.307	2.90333e-160	upregulated
HNRNPD	9.01659e-156	0.261911	0.911	0.874	1.71189e-151	upregulated
ACAT2	2.31696e-136	0.262279	0.695	0.519	4.39897e-132	upregulated
TRAPPC2L	1.09168e-164	0.262558	0.653	0.457	2.07267e-160	upregulated
CCT7	7.81462e-145	0.262659	0.807	0.706	1.48368e-140	upregulated
BANF1	2.73236e-141	0.263354	0.768	0.652	5.18765e-137	upregulated
GZMK	1.68062e-89	0.263411	0.173	0.055	3.19083e-85	upregulated
HNRNPDL	4.54052e-157	0.263414	0.855	0.789	8.62063e-153	upregulated
DNPH1	2.10686e-147	0.263583	0.655	0.469	4.00008e-143	upregulated
DOK2	1.81437e-136	0.264517	0.823	0.685	3.44476e-132	upregulated
ENSA	1.0468e-191	0.264581	0.882	0.804	1.98745e-187	upregulated
CISD3	2.50121e-157	0.265093	0.608	0.406	4.74879e-153	upregulated
STIP1	8.62005e-135	0.265212	0.674	0.525	1.6366e-130	upregulated
SEPT1	4.28432e-153	0.265351	0.833	0.709	8.1342e-149	upregulated
PSMB3	2.98054e-203	0.265378	0.93	0.881	5.65886e-199	upregulated
HOPX	1.28773e-117	0.266499	0.932	0.88	2.44489e-113	upregulated
HRAS	4.79148e-186	0.266559	0.552	0.316	9.09711e-182	upregulated
DENND2D	3.10741e-130	0.266651	0.655	0.468	5.89972e-126	upregulated
ZDHHC12	3.5377e-143	0.266709	0.717	0.554	6.71668e-139	upregulated
MAGOH	3.98114e-165	0.266915	0.781	0.647	7.55859e-161	upregulated
PNP	5.57372e-137	0.266932	0.72	0.58	1.05823e-132	upregulated
SELENOH	5.24212e-172	0.267164	0.881	0.779	9.95269e-168	upregulated
CCT6A	9.72782e-128	0.267347	0.766	0.653	1.84692e-123	upregulated
CAP1	1.96555e-235	0.268251	0.973	0.95	3.7318e-231	upregulated
BATF3	6.88337e-82	0.269209	0.475	0.334	1.30688e-77	upregulated
SH3BGRL3	2.31886e-208	0.270109	0.999	0.998	4.40259e-204	upregulated
TOMM40	1.67206e-150	0.270327	0.5	0.3	3.17457e-146	upregulated
SH3BP5	8.91058e-141	0.270334	0.645	0.45	1.69176e-136	upregulated
MTCH2	1.76969e-167	0.271024	0.649	0.459	3.35993e-163	upregulated
CDC37	5.84981e-193	0.271113	0.841	0.716	1.11064e-188	upregulated
H2AFY	7.60316e-164	0.271813	0.873	0.776	1.44354e-159	upregulated
GIMAP4	3.90806e-96	0.27232	0.883	0.822	7.41984e-92	upregulated
CYBA	9.44933e-264	0.273272	0.996	0.988	1.79405e-259	upregulated
VPS29	1.5628e-169	0.273464	0.829	0.726	2.96713e-165	upregulated
AHSA1	3.89648e-157	0.273662	0.695	0.534	7.39785e-153	upregulated
NUDT1	5.6613e-151	0.27493	0.849	0.732	1.07485e-146	upregulated
ABI3	7.13454e-166	0.275305	0.663	0.456	1.35456e-161	upregulated
NDUFS6	5.49897e-200	0.275325	0.893	0.803	1.04403e-195	upregulated
CYB561D2	5.44113e-211	0.276692	0.565	0.307	1.03305e-206	upregulated
EIF4A3	4.10776e-144	0.278466	0.69	0.534	7.79899e-140	upregulated
PSMB8	2.35139e-273	0.278617	0.983	0.956	4.46436e-269	upregulated
MAGOHB	2.67989e-177	0.278624	0.527	0.316	5.08804e-173	upregulated
ANXA4	1.84963e-148	0.278746	0.678	0.495	3.51171e-144	upregulated
REX1BD	2.02497e-173	0.279249	0.735	0.555	3.8446e-169	upregulated
HLA-DQA1	2.48897e-74	0.279408	0.474	0.333	4.72555e-70	upregulated
INPP4B	1.30807e-181	0.280706	0.492	0.257	2.4835e-177	upregulated
TESC	3.99893e-162	0.28095	0.68	0.484	7.59237e-158	upregulated
RER1	1.5787e-184	0.28101	0.776	0.634	2.99731e-180	upregulated
PSMC4	5.80371e-193	0.281798	0.776	0.614	1.10189e-188	upregulated
SLC25A11	5.60832e-177	0.281953	0.671	0.477	1.0648e-172	upregulated
HLA-DRB1	2.01866e-99	0.282236	0.917	0.894	3.83264e-95	upregulated
RBM8A	5.11421e-196	0.282275	0.871	0.807	9.70983e-192	upregulated
ARHGDIB	0	0.282312	0.996	0.993	0	upregulated
ASNA1	9.10175e-198	0.283031	0.715	0.512	1.72806e-193	upregulated
MINOS1	1.30799e-177	0.283539	0.785	0.637	2.48335e-173	upregulated
EOMES	2.13145e-224	0.283767	0.298	0.071	4.04677e-220	upregulated
IQGAP2	1.15901e-151	0.284197	0.891	0.815	2.2005e-147	upregulated
PDLIM2	4.52488e-196	0.284901	0.554	0.297	8.59095e-192	upregulated
SAE1	1.69218e-164	0.286317	0.627	0.442	3.21277e-160	upregulated
NDUFAB1	1.58804e-182	0.28641	0.838	0.743	3.01506e-178	upregulated
MRPL20	5.23337e-161	0.286562	0.762	0.607	9.93609e-157	upregulated
PSMD8	1.06487e-259	0.286676	0.937	0.898	2.02176e-255	upregulated
RRM2	2.24119e-81	0.286852	0.659	0.523	4.25512e-77	upregulated
SAMHD1	2.91783e-137	0.286859	0.753	0.589	5.53978e-133	upregulated
GBP1	2.89889e-91	0.286949	0.686	0.567	5.50383e-87	upregulated
SLC25A3	1.59243e-246	0.288791	0.963	0.924	3.02339e-242	upregulated
TUBB	3.81245e-75	0.289119	0.9	0.898	7.23832e-71	upregulated
AGTRAP	6.93325e-161	0.289502	0.506	0.282	1.31635e-156	upregulated
FGFBP2	2.0888e-17	0.290101	0.452	0.396	3.96579e-13	upregulated
PMVK	3.98027e-187	0.290361	0.638	0.435	7.55694e-183	upregulated
FOS	0.0235573	0.291303	0.428	0.438	1	upregulated
SYNE1	1.11178e-123	0.292916	0.573	0.4	2.11082e-119	upregulated
CLSPN	1.60903e-128	0.29354	0.631	0.439	3.0549e-124	upregulated
ATP5B	2.15472e-264	0.294038	0.962	0.929	4.09095e-260	upregulated
CCT2	8.92547e-129	0.294088	0.78	0.684	1.69459e-124	upregulated
CCND3	2.96149e-212	0.295019	0.927	0.855	5.62269e-208	upregulated
ITGB1BP1	1.456e-195	0.295493	0.722	0.52	2.76436e-191	upregulated
ITGB1	3.06269e-69	0.295533	0.709	0.647	5.81483e-65	upregulated
HSD17B10	3.39294e-202	0.295935	0.703	0.504	6.44183e-198	upregulated
DNAJA1	1.46357e-182	0.295958	0.857	0.751	2.77873e-178	upregulated
RASAL3	1.42265e-184	0.296202	0.618	0.393	2.70104e-180	upregulated
PSMA4	6.08919e-206	0.296295	0.902	0.842	1.15609e-201	upregulated
SUB1	1.37436e-263	0.296342	0.982	0.977	2.60937e-259	upregulated
GSDMD	5.72252e-196	0.296447	0.718	0.515	1.08648e-191	upregulated
PSMA2	8.52889e-240	0.296517	0.916	0.854	1.61929e-235	upregulated
CENPX	4.37865e-163	0.296616	0.678	0.493	8.3133e-159	upregulated
PSMD7	3.71518e-214	0.296801	0.879	0.792	7.05363e-210	upregulated
PSMB2	8.34108e-216	0.297177	0.869	0.8	1.58364e-211	upregulated
ALYREF	6.53797e-172	0.298784	0.675	0.502	1.2413e-167	upregulated
MRPL12	5.00276e-168	0.299362	0.577	0.378	9.49823e-164	upregulated
DYNLL1	5.47143e-181	0.301689	0.937	0.869	1.03881e-176	upregulated
H2AFX	1.30473e-117	0.30214	0.735	0.593	2.47717e-113	upregulated
PUF60	8.41962e-217	0.302937	0.742	0.554	1.59855e-212	upregulated
TBC1D10C	2.0505e-200	0.304019	0.861	0.725	3.89307e-196	upregulated
SSBP1	9.47716e-223	0.306079	0.882	0.793	1.79933e-218	upregulated
PARK7	7.60156e-289	0.306135	0.963	0.934	1.44323e-284	upregulated
APRT	1.89295e-215	0.306244	0.901	0.813	3.59395e-211	upregulated
NUDC	4.14363e-209	0.306558	0.813	0.677	7.8671e-205	upregulated
UBE2L3	1.20486e-253	0.307189	0.91	0.847	2.28755e-249	upregulated
TPM3	9.50734e-264	0.30722	0.967	0.934	1.80506e-259	upregulated
ARPC5	7.31351e-298	0.308331	0.969	0.921	1.38854e-293	upregulated
PCNA	1.28329e-111	0.30888	0.806	0.673	2.43646e-107	upregulated
FEN1	6.99966e-136	0.308989	0.608	0.423	1.32896e-131	upregulated
IKZF3	2.52137e-153	0.309195	0.465	0.256	4.78708e-149	upregulated
ITGA4	2.95657e-140	0.309362	0.689	0.532	5.61335e-136	upregulated
ANXA6	8.91664e-265	0.311847	0.943	0.879	1.69291e-260	upregulated
SSNA1	1.36736e-241	0.312074	0.845	0.708	2.59606e-237	upregulated
TUBA4A	7.44061e-167	0.314286	0.913	0.874	1.41267e-162	upregulated
BST2	1.47672e-213	0.314332	0.866	0.746	2.80369e-209	upregulated
SNRPD1	1.05331e-216	0.317281	0.884	0.812	1.99981e-212	upregulated
CD320	6.78271e-178	0.318436	0.577	0.367	1.28776e-173	upregulated
PSMD1	1.30964e-185	0.319388	0.697	0.521	2.48647e-181	upregulated
CYCS	4.41883e-161	0.321752	0.84	0.754	8.3896e-157	upregulated
ERH	4.91877e-262	0.324747	0.913	0.851	9.33878e-258	upregulated
ACTR3	1.91392e-289	0.32491	0.956	0.911	3.63377e-285	upregulated
COMMD4	4.04567e-236	0.325885	0.727	0.513	7.68111e-232	upregulated
RRP7A	1.25287e-205	0.326507	0.635	0.401	2.3787e-201	upregulated
UBE2N	3.75218e-233	0.326877	0.834	0.719	7.12389e-229	upregulated
CCT3	7.87588e-227	0.327044	0.862	0.772	1.49531e-222	upregulated
GSTP1	6.6139e-169	0.328998	0.935	0.895	1.25571e-164	upregulated
CCL5	3.89869e-134	0.330074	0.962	0.93	7.40206e-130	upregulated
ADRM1	1.0131e-252	0.330799	0.785	0.612	1.92347e-248	upregulated
GZMM	2.48187e-136	0.331696	0.678	0.505	4.71207e-132	upregulated
MAD1L1	5.77089e-222	0.3328	0.739	0.533	1.09566e-217	upregulated
CALM1	0	0.333717	0.998	0.993	0	upregulated
MRPL54	4.30288e-252	0.334032	0.839	0.69	8.16945e-248	upregulated
PSMB6	1.12751e-289	0.334178	0.907	0.819	2.1407e-285	upregulated
GIMAP7	2.25824e-147	0.335333	0.912	0.85	4.2875e-143	upregulated
TRIR	0	0.335404	0.958	0.908	0	upregulated
ZWINT	6.35989e-180	0.337128	0.609	0.402	1.20749e-175	upregulated
MRPL27	3.21415e-241	0.337473	0.725	0.526	6.10239e-237	upregulated
SRSF7	8.86922e-231	0.340986	0.95	0.903	1.68391e-226	upregulated
SDF2L1	2.02834e-219	0.345509	0.724	0.507	3.85101e-215	upregulated
NOP56	1.43295e-204	0.346849	0.773	0.602	2.72059e-200	upregulated
DTYMK	1.04506e-224	0.347926	0.669	0.453	1.98415e-220	upregulated
H2AFZ	4.12623e-195	0.348683	0.977	0.97	7.83405e-191	upregulated
SRM	1.16796e-164	0.348901	0.616	0.413	2.21749e-160	upregulated
GTF3C6	1.12415e-268	0.349095	0.816	0.662	2.13431e-264	upregulated
ARPC5L	5.92384e-267	0.349327	0.851	0.72	1.1247e-262	upregulated
CENPM	6.59767e-173	0.349477	0.686	0.496	1.25263e-168	upregulated
LMNA	3.59021e-129	0.352808	0.741	0.628	6.81637e-125	upregulated
NDUFV2	0	0.353174	0.946	0.895	0	upregulated
FABP5	1.30623e-67	0.353872	0.661	0.589	2.48e-63	upregulated
HSPH1	2.18327e-152	0.357251	0.624	0.453	4.14515e-148	upregulated
BATF	3.838e-243	0.357309	0.69	0.443	7.28683e-239	upregulated
CACYBP	1.0049e-253	0.35764	0.852	0.752	1.9079e-249	upregulated
RAN	2.98977e-294	0.358271	0.968	0.948	5.67637e-290	upregulated
SRSF2	8.47282e-257	0.359017	0.895	0.789	1.60865e-252	upregulated
UBE2S	3.50071e-191	0.36206	0.82	0.637	6.64644e-187	upregulated
PSMB9	0	0.362364	0.957	0.91	0	upregulated
TBCB	8.36734e-280	0.364716	0.765	0.548	1.58862e-275	upregulated
HNRNPAB	2.88977e-201	0.366065	0.793	0.628	5.48652e-197	upregulated
FLNA	3.45466e-194	0.366924	0.952	0.907	6.55901e-190	upregulated
DBI	0	0.368968	0.97	0.934	0	upregulated
RNASEH2C	3.85542e-278	0.36983	0.828	0.646	7.31989e-274	upregulated
PSMA3	4.7539e-274	0.370451	0.856	0.745	9.02575e-270	upregulated
EIF5A	4.88756e-260	0.370816	0.917	0.858	9.27952e-256	upregulated
DBNL	1.8072e-299	0.3719	0.757	0.505	3.43116e-295	upregulated
ACTG1	0	0.37197	0.999	0.998	0	upregulated
XCL2	2.2419e-235	0.372515	0.293	0.064	4.25647e-231	upregulated
SIVA1	2.3365e-237	0.373135	0.814	0.668	4.43609e-233	upregulated
CDKN2A	5.66392e-275	0.375042	0.508	0.214	1.07535e-270	upregulated
KLRG1	4.73739e-216	0.377541	0.295	0.076	8.9944e-212	upregulated
PHB	1.38018e-274	0.378943	0.749	0.546	2.62042e-270	upregulated
PSMC3	2.03017e-294	0.37921	0.775	0.558	3.85448e-290	upregulated
RBM3	0	0.379549	0.907	0.804	0	upregulated
CXCR3	4.43926e-263	0.381187	0.672	0.373	8.42837e-259	upregulated
PRDX1	7.77636e-247	0.382294	0.947	0.921	1.47642e-242	upregulated
HNRNPA3	0	0.382723	0.958	0.904	0	upregulated
SNRPB	0	0.386095	0.95	0.887	0	upregulated
S1PR4	1.28582e-265	0.387515	0.961	0.865	2.44125e-261	upregulated
HNRNPA2B1	0	0.395852	0.992	0.976	0	upregulated
TPM4	3.33159e-281	0.396385	0.931	0.858	6.32537e-277	upregulated
POMP	0	0.400526	0.929	0.845	0	upregulated
CALR	7.99831e-235	0.402672	0.928	0.879	1.51856e-230	upregulated
ANXA2	0	0.410412	0.968	0.929	0	upregulated
ID2	7.06761e-255	0.413411	0.924	0.748	1.34186e-250	upregulated
PSMA7	0	0.419605	0.978	0.95	0	upregulated
HNRNPM	0	0.421257	0.839	0.603	0	upregulated
PPP1CA	0	0.422935	0.972	0.896	0	upregulated
TRGC2	3.05259e-90	0.426921	0.526	0.378	5.79565e-86	upregulated
CLTA	0	0.42756	0.938	0.832	0	upregulated
HSPE1	8.62185e-180	0.428508	0.858	0.776	1.63695e-175	upregulated
S100A11	0	0.430491	0.992	0.972	0	upregulated
IFNG	8.55057e-173	0.432925	0.368	0.15	1.62341e-168	upregulated
S100A4	0	0.435135	0.995	0.992	0	upregulated
KLF6	9.73462e-171	0.435665	0.841	0.723	1.84822e-166	upregulated
MYL6	0	0.435705	0.999	0.997	0	upregulated
ARPC4	0	0.437408	0.905	0.732	0	upregulated
UPP1	0	0.445193	0.68	0.367	0	upregulated
ARPC1B	0	0.446953	0.975	0.924	0	upregulated
HSPA8	0	0.451465	0.992	0.983	0	upregulated
PRELID1	0	0.452639	0.928	0.833	0	upregulated
RANBP1	2.91294e-285	0.452741	0.813	0.656	5.53051e-281	upregulated
LYAR	5.69636e-292	0.460167	0.69	0.428	1.08151e-287	upregulated
CCT5	0	0.460547	0.861	0.697	0	upregulated
EBP	0	0.463279	0.922	0.808	0	upregulated
ARHGDIA	0	0.465841	0.92	0.798	0	upregulated
TUBA1C	2.42302e-224	0.466678	0.735	0.543	4.60035e-220	upregulated
ANXA1	0	0.46851	0.927	0.839	0	upregulated
YWHAB	0	0.470473	0.98	0.892	0	upregulated
NME1	0	0.472923	0.664	0.402	0	upregulated
CFL1	0	0.47635	0.998	0.991	0	upregulated
TUBB4B	3.31607e-270	0.490008	0.862	0.674	6.29588e-266	upregulated
GZMA	1.81583e-240	0.490178	0.896	0.7	3.44754e-236	upregulated
EFHD2	0	0.508795	0.754	0.532	0	upregulated
CTSC	0	0.515488	0.963	0.929	0	upregulated
DDX39A	0	0.524556	0.804	0.542	0	upregulated
HSP90AB1	5.33547e-198	0.537556	0.931	0.885	1.01299e-193	upregulated
HMGN2	0	0.547755	0.944	0.884	0	upregulated
CORO1A	0	0.554253	0.999	0.984	0	upregulated
ACTB	0	0.562951	1	0.999	0	upregulated
SRSF3	0	0.573154	0.962	0.85	0	upregulated
PRF1	1.06294e-263	0.573584	0.874	0.743	2.01809e-259	upregulated
PSME2	0	0.588386	0.954	0.83	0	upregulated
TUBA1B	4.69883e-303	0.610714	0.939	0.845	8.92119e-299	upregulated
GZMB	5.92101e-85	0.613428	0.721	0.676	1.12416e-80	upregulated
PFN1	0	0.633683	0.997	0.991	0	upregulated
HSP90AA1	0	0.667257	0.993	0.971	0	upregulated
KLRD1	0	0.686499	0.383	0.076	0	upregulated
PLEK	0	0.71089	0.445	0.081	0	upregulated
LTB	3.18893e-158	0.748608	0.919	0.923	6.05449e-154	upregulated
CCL3	1.5443e-227	0.755598	0.29	0.064	2.93201e-223	upregulated
GZMH	0	0.967753	0.408	0.059	0	upregulated
CCL4	0	1.04452	0.384	0.079	0	upregulated
NKG7	0	1.04804	0.989	0.938	0	upregulated

## Sheet: LV-19bbz vs. LV-19bbz_PD1-KO
Differentially expressed genes in CD8+ T cells between LV-19bbz and LV-19bbz_PD1-KO samples
*Calculated by two-sided Wilcoxon rank sum test in Seurat R package
**P-value corrected using Bonferroni method in Seurat R package
Gene	p_val*	avg_logFC	pct.1 (LV-19bbz)	pct.2 (LV-19bbz_PD1-KO)	p_val_adj**	up_down
DDIT4	2.25491e-152	-0.545893	0.723	0.854	4.28116e-148	downregulated
GNLY	4.44666e-13	-0.54139	0.223	0.293	8.44242e-09	downregulated
HILPDA	4.76156e-69	-0.436637	0.205	0.352	9.0403e-65	downregulated
GPI	4.51982e-78	-0.41386	0.749	0.821	8.58133e-74	downregulated
TXNIP	1.05276e-75	-0.371258	0.843	0.915	1.99876e-71	downregulated
SYTL3	8.00615e-100	-0.3543	0.561	0.714	1.52005e-95	downregulated
PGK1	1.20848e-90	-0.350879	0.956	0.971	2.29442e-86	downregulated
HLA-DQB1	8.70198e-38	-0.344206	0.803	0.824	1.65216e-33	downregulated
ZFP36L2	6.39846e-78	-0.328626	0.883	0.929	1.21481e-73	downregulated
FAM162A	1.06266e-48	-0.326204	0.625	0.721	2.01757e-44	downregulated
GAPDH	1.82355e-159	-0.326138	0.999	1	3.4622e-155	downregulated
MXI1	1.59394e-79	-0.310941	0.358	0.536	3.02626e-75	downregulated
MIF	2.20624e-46	-0.310599	0.777	0.817	4.18876e-42	downregulated
NEAT1	6.86455e-69	-0.298114	0.994	0.994	1.3033e-64	downregulated
BNIP3	3.40536e-40	-0.29523	0.417	0.531	6.46543e-36	downregulated
SLC2A3	5.14869e-35	-0.282356	0.773	0.805	9.7753e-31	downregulated
YPEL3	2.88746e-83	-0.272317	0.718	0.841	5.48213e-79	downregulated
C4orf3	1.77279e-59	-0.270883	0.853	0.887	3.36581e-55	downregulated
ZNF292	1.65921e-38	-0.269993	0.732	0.786	3.15017e-34	downregulated
BTG1	1.37268e-67	-0.267337	0.94	0.968	2.60617e-63	downregulated
CST7	9.50448e-33	-0.261024	0.872	0.909	1.80452e-28	downregulated
MALAT1	8.02292e-56	-0.257224	0.998	0.998	1.52323e-51	downregulated
DNMT1	1.3913e-62	0.250393	0.753	0.631	2.64153e-58	upregulated
DDX39A	1.05392e-60	0.251052	0.674	0.558	2.00097e-56	upregulated
CLSPN	3.71119e-55	0.254566	0.577	0.426	7.04607e-51	upregulated
NOP56	6.16674e-65	0.256073	0.714	0.59	1.17082e-60	upregulated
NDUFS6	8.33717e-99	0.256182	0.856	0.751	1.58289e-94	upregulated
CCT5	6.41853e-72	0.262829	0.808	0.718	1.21862e-67	upregulated
SIVA1	1.81598e-74	0.266971	0.748	0.641	3.44782e-70	upregulated
FABP5	5.97249e-18	0.269062	0.686	0.656	1.13394e-13	upregulated
HSPA8	3.26324e-103	0.276671	0.989	0.975	6.19559e-99	upregulated
PSMA7	1.13888e-139	0.277899	0.966	0.937	2.16228e-135	upregulated
TPM3	8.61053e-141	0.278362	0.957	0.923	1.6348e-136	upregulated
HNRNPM	7.56763e-104	0.286094	0.805	0.666	1.43679e-99	upregulated
HSPH1	2.11473e-67	0.286856	0.602	0.445	4.01502e-63	upregulated
PFN1	4.35475e-202	0.286961	0.998	0.994	8.26793e-198	upregulated
SRSF3	3.58415e-124	0.288016	0.935	0.874	6.80487e-120	upregulated
HIST1H1B	3.01784e-26	0.289219	0.502	0.397	5.72968e-22	upregulated
RANBP1	2.56458e-66	0.291587	0.768	0.684	4.86912e-62	upregulated
HMGN2	1.80674e-73	0.298164	0.915	0.87	3.43028e-69	upregulated
TUBA1B	1.02648e-52	0.307688	0.907	0.855	1.94888e-48	upregulated
NCL	6.07272e-78	0.311953	0.874	0.81	1.15297e-73	upregulated
NME1	2.21434e-75	0.314493	0.609	0.459	4.20414e-71	upregulated
HNRNPAB	7.84928e-93	0.323167	0.761	0.626	1.49027e-88	upregulated
GZMH	7.36194e-20	0.328424	0.338	0.251	1.39774e-15	upregulated
PSME2	6.27557e-139	0.330414	0.927	0.849	1.19148e-134	upregulated
KLF6	7.0461e-61	0.338513	0.82	0.714	1.33777e-56	upregulated
HSPE1	6.40769e-72	0.356445	0.844	0.776	1.21656e-67	upregulated
FOS	1.83209e-30	0.394887	0.603	0.488	3.47841e-26	upregulated
HSP90AB1	3.50142e-70	0.40453	0.928	0.899	6.64779e-66	upregulated
HSP90AA1	3.99074e-181	0.452267	0.989	0.979	7.57682e-177	upregulated
DUSP1	4.70252e-82	0.486457	0.622	0.441	8.92821e-78	upregulated
LTB	3.82018e-55	0.500197	0.902	0.855	7.253e-51	upregulated

## Sheet: LV-19bbz vs. AAVS1-19bbz
Differentially expressed genes in CD8+ T cells between LV-19bbz and AAVS1-19bbz samples
*Calculated by two-sided Wilcoxon rank sum test in Seurat R package
**P-value corrected using Bonferroni method in Seurat R package
Gene	p_val*	avg_logFC	pct.1 (LV-19bbz)	pct.2 (AAVS1-19bbz)	p_val_adj**	up_down
MT2A	5.12845e-63	-0.890895	0.611	0.709	9.73688e-59	downregulated
HILPDA	6.83769e-233	-0.807443	0.205	0.472	1.2982e-228	downregulated
GPI	1.04443e-249	-0.647504	0.749	0.867	1.98295e-245	downregulated
DDIT4	1.09179e-222	-0.578798	0.723	0.865	2.07287e-218	downregulated
ZFP36L2	1.6883e-265	-0.571995	0.883	0.952	3.20541e-261	downregulated
TXNIP	2.59181e-225	-0.550988	0.843	0.952	4.9208e-221	downregulated
PGK1	3.06863e-262	-0.505444	0.956	0.981	5.82611e-258	downregulated
FAM162A	2.52904e-169	-0.458021	0.625	0.781	4.80164e-165	downregulated
BTG1	1.0126e-248	-0.434423	0.94	0.98	1.92253e-244	downregulated
TIPARP	1.50288e-173	-0.424255	0.396	0.618	2.85336e-169	downregulated
GAPDH	0	-0.423951	0.999	1	0	downregulated
TSC22D3	9.26528e-175	-0.412771	0.69	0.855	1.75911e-170	downregulated
AIF1	1.18947e-177	-0.412034	0.481	0.705	2.25833e-173	downregulated
SELL	4.48261e-137	-0.408175	0.659	0.794	8.51068e-133	downregulated
C4orf3	2.23029e-193	-0.405486	0.853	0.91	4.23442e-189	downregulated
ENO1	1.54156e-235	-0.39241	0.993	0.998	2.92681e-231	downregulated
MALAT1	1.2301e-122	-0.391691	0.998	1	2.33547e-118	downregulated
HLA-DQB1	5.23717e-46	-0.375036	0.803	0.813	9.94329e-42	downregulated
CD55	2.3499e-176	-0.372596	0.684	0.839	4.46152e-172	downregulated
SAT1	1.35502e-167	-0.370856	0.847	0.927	2.57264e-163	downregulated
PNRC1	8.8139e-163	-0.363824	0.693	0.832	1.67341e-158	downregulated
SLC2A3	4.71984e-63	-0.362515	0.773	0.82	8.96108e-59	downregulated
RPS15A	0	-0.349876	1	1	0	downregulated
MT1E	2.46326e-14	-0.348375	0.272	0.33	4.67675e-10	downregulated
HLA-E	4.01399e-230	-0.345434	0.978	0.992	7.62095e-226	downregulated
RPL41	0	-0.342847	1	1	0	downregulated
HLA-A	0	-0.339909	0.999	1	0	downregulated
EIF3E	1.73325e-231	-0.338828	0.906	0.957	3.29075e-227	downregulated
BNIP3L	2.77838e-134	-0.334866	0.547	0.715	5.27504e-130	downregulated
RPL34	0	-0.32687	0.999	0.999	0	downregulated
RPS29	8.48076e-230	-0.316545	0.998	0.999	1.61016e-225	downregulated
RPL36A	1.15643e-165	-0.316422	0.905	0.959	2.19559e-161	downregulated
CCNG1	2.21853e-125	-0.314091	0.531	0.686	4.2121e-121	downregulated
SYTL3	3.04095e-106	-0.311442	0.561	0.703	5.77355e-102	downregulated
RPL26	0	-0.311395	0.998	1	0	downregulated
RPS3A	0	-0.302525	0.999	1	0	downregulated
CD27	1.4765e-141	-0.297499	0.498	0.77	2.80328e-137	downregulated
TOMM20	1.64779e-180	-0.296432	0.858	0.928	3.1285e-176	downregulated
GBP2	7.76817e-139	-0.296159	0.841	0.907	1.47487e-134	downregulated
ALDOA	4.25708e-164	-0.292207	0.979	0.992	8.0825e-160	downregulated
PLAC8	6.4951e-126	-0.289821	0.356	0.592	1.23316e-121	downregulated
CDT1	1.80288e-61	-0.289237	0.54	0.618	3.42296e-57	downregulated
PNISR	3.55196e-132	-0.28593	0.919	0.959	6.74374e-128	downregulated
BNIP3	2.58428e-72	-0.282827	0.417	0.565	4.90652e-68	downregulated
RICTOR	1.36119e-80	-0.282576	0.486	0.627	2.58436e-76	downregulated
CD96	7.08024e-104	-0.28134	0.828	0.89	1.34426e-99	downregulated
IGBP1	2.11528e-147	-0.281265	0.721	0.839	4.01607e-143	downregulated
RPS24	0	-0.279402	0.998	1	0	downregulated
SARAF	1.39877e-166	-0.279224	0.914	0.953	2.6557e-162	downregulated
CD48	1.96104e-174	-0.278612	0.973	0.985	3.72323e-170	downregulated
LINC02446	5.76347e-51	-0.276331	0.415	0.538	1.09425e-46	downregulated
RPS25	0	-0.276149	0.998	0.999	0	downregulated
CLK1	1.43661e-98	-0.272866	0.429	0.599	2.72755e-94	downregulated
IGFBP2	1.33052e-133	-0.272349	0.019	0.169	2.52613e-129	downregulated
RPL39	6.23434e-211	-0.268373	0.995	0.998	1.18365e-206	downregulated
CORO1B	1.84175e-85	-0.268199	0.46	0.623	3.49676e-81	downregulated
EEF1A1	0	-0.267974	1	1	0	downregulated
KIAA1551	3.9207e-73	-0.266964	0.748	0.826	7.44384e-69	downregulated
RPS4Y1	1.14867e-175	-0.265488	0.949	0.97	2.18086e-171	downregulated
TAF1D	2.45472e-104	-0.265214	0.754	0.848	4.66054e-100	downregulated
ZBTB25	2.81643e-101	-0.265124	0.306	0.491	5.34728e-97	downregulated
NFIL3	4.69896e-72	-0.26451	0.412	0.545	8.92145e-68	downregulated
SOX4	3.08868e-98	-0.264252	0.078	0.229	5.86416e-94	downregulated
SUSD3	3.37588e-124	-0.26278	0.443	0.656	6.40945e-120	downregulated
RPL32	3.07717e-305	-0.26275	0.999	1	5.84231e-301	downregulated
DDB2	1.52148e-66	-0.262719	0.716	0.774	2.88867e-62	downregulated
YPEL3	3.27906e-125	-0.262268	0.718	0.855	6.22562e-121	downregulated
GRK3	1.06824e-106	-0.260702	0.264	0.45	2.02815e-102	downregulated
RPL31	5.32945e-144	-0.258402	0.97	0.988	1.01185e-139	downregulated
WDR54	8.04557e-107	-0.258114	0.634	0.754	1.52753e-102	downregulated
EIF2A	9.69696e-102	-0.258114	0.546	0.693	1.84106e-97	downregulated
RPL9	2.05379e-247	-0.257045	0.997	0.999	3.89932e-243	downregulated
RPS27	3.66562e-182	-0.256438	0.999	1	6.95955e-178	downregulated
RPL22	6.84866e-213	-0.255762	0.994	0.996	1.30029e-208	downregulated
SLC5A3	9.64386e-74	-0.255755	0.471	0.611	1.83098e-69	downregulated
RSL24D1	1.08826e-120	-0.254297	0.794	0.882	2.06618e-116	downregulated
ANP32B	1.43741e-139	-0.253557	0.955	0.985	2.72906e-135	downregulated
NPM1	2.69959e-187	-0.252086	0.986	0.994	5.12545e-183	downregulated
CDKN1B	5.70502e-82	-0.250925	0.51	0.663	1.08316e-77	downregulated
PSMB6	3.60212e-123	0.251201	0.863	0.79	6.83898e-119	upregulated
CAP1	5.11144e-156	0.251474	0.963	0.936	9.70458e-152	upregulated
TUBA4A	2.85374e-82	0.251482	0.892	0.851	5.41811e-78	upregulated
BATF3	6.27127e-53	0.251891	0.426	0.307	1.19066e-48	upregulated
CCDC85B	4.88669e-116	0.251952	0.905	0.828	9.27787e-112	upregulated
DNAJA1	2.79044e-101	0.252679	0.832	0.747	5.29794e-97	upregulated
POLR2L	7.587e-121	0.253842	0.807	0.685	1.44047e-116	upregulated
OSTF1	2.78116e-119	0.254247	0.912	0.856	5.28031e-115	upregulated
UCP2	8.03965e-87	0.254648	0.897	0.791	1.52641e-82	upregulated
MRPL20	5.85568e-102	0.255211	0.712	0.579	1.11176e-97	upregulated
RRP7A	1.08762e-82	0.255603	0.538	0.38	2.06496e-78	upregulated
SIVA1	2.58221e-90	0.256489	0.748	0.641	4.90259e-86	upregulated
TOMM40	1.28845e-105	0.256889	0.459	0.283	2.44625e-101	upregulated
DEK	5.27789e-108	0.257507	0.937	0.919	1.00206e-103	upregulated
GIMAP4	3.34545e-50	0.25767	0.86	0.816	6.35167e-46	upregulated
CYBA	1.15286e-171	0.258206	0.993	0.984	2.18881e-167	upregulated
GSTP1	2.84654e-84	0.259638	0.927	0.886	5.40444e-80	upregulated
ADRM1	5.51568e-115	0.259652	0.711	0.572	1.04721e-110	upregulated
ZWINT	1.65822e-89	0.260898	0.544	0.382	3.1483e-85	upregulated
XRCC5	5.92604e-142	0.262201	0.925	0.888	1.12512e-137	upregulated
TBC1D10C	1.12216e-105	0.262246	0.815	0.667	2.13053e-101	upregulated
PTMS	8.33656e-59	0.262622	0.534	0.402	1.58278e-54	upregulated
MRPL12	1.69039e-92	0.262948	0.523	0.369	3.20937e-88	upregulated
SRSF7	2.40328e-102	0.263072	0.93	0.899	4.56286e-98	upregulated
XCL2	2.54998e-154	0.264768	0.236	0.059	4.8414e-150	upregulated
TNFSF10	2.8878e-56	0.265054	0.729	0.62	5.48278e-52	upregulated
TIMM8B	1.23769e-126	0.265629	0.633	0.448	2.34988e-122	upregulated
TLN1	4.71608e-116	0.265724	0.858	0.761	8.95395e-112	upregulated
PTPN7	1.17499e-110	0.265777	0.791	0.65	2.23084e-106	upregulated
ITGB1BP1	8.17224e-110	0.26579	0.635	0.468	1.55158e-105	upregulated
STIP1	7.27632e-104	0.270059	0.659	0.525	1.38148e-99	upregulated
KLRG1	2.51183e-134	0.270213	0.229	0.066	4.76897e-130	upregulated
UFD1	3.07482e-131	0.270412	0.76	0.605	5.83785e-127	upregulated
MRPL41	1.16855e-131	0.271026	0.815	0.68	2.21861e-127	upregulated
DHX9	2.81525e-140	0.272091	0.55	0.339	5.34504e-136	upregulated
UBE2L3	1.19588e-160	0.273992	0.893	0.828	2.27051e-156	upregulated
PTP4A2	2.00618e-154	0.274565	0.945	0.898	3.80894e-150	upregulated
RNASEH2C	8.90306e-120	0.274712	0.763	0.624	1.69033e-115	upregulated
SAMD3	4.43756e-107	0.27499	0.643	0.443	8.42516e-103	upregulated
PPM1G	3.52056e-129	0.276619	0.837	0.753	6.68414e-125	upregulated
CD63	2.93356e-107	0.276857	0.934	0.879	5.56965e-103	upregulated
SYNE1	7.66541e-99	0.277034	0.521	0.338	1.45536e-94	upregulated
RBM3	1.48949e-131	0.277193	0.867	0.795	2.82795e-127	upregulated
SRSF2	1.31735e-110	0.27767	0.853	0.775	2.50112e-106	upregulated
NDUFS6	3.93034e-143	0.277714	0.856	0.763	7.46213e-139	upregulated
SEC11C	3.31204e-92	0.278315	0.736	0.623	6.28824e-88	upregulated
TUBA1C	6.68956e-64	0.27934	0.675	0.565	1.27008e-59	upregulated
SPN	4.53618e-130	0.283584	0.898	0.802	8.6124e-126	upregulated
UPP1	1.51279e-118	0.284423	0.578	0.378	2.87218e-114	upregulated
HNRNPA3	3.08045e-154	0.284904	0.938	0.889	5.84855e-150	upregulated
GTF3C6	6.20718e-140	0.285114	0.764	0.641	1.17849e-135	upregulated
DOK2	1.7752e-121	0.286444	0.794	0.624	3.3704e-117	upregulated
CLSPN	8.73084e-93	0.286628	0.577	0.407	1.65764e-88	upregulated
HLA-DQA1	6.83361e-87	0.286851	0.514	0.335	1.29743e-82	upregulated
ACTR3	1.63538e-179	0.286881	0.938	0.891	3.10493e-175	upregulated
TBCB	4.37277e-153	0.287404	0.725	0.533	8.30213e-149	upregulated
HNRNPD	1.09827e-140	0.287997	0.896	0.848	2.08517e-136	upregulated
NASP	1.33336e-94	0.288168	0.822	0.762	2.53151e-90	upregulated
MSN	1.97884e-159	0.289244	0.943	0.897	3.75702e-155	upregulated
PRKDC	1.28522e-102	0.289702	0.739	0.627	2.44011e-98	upregulated
SH3BGRL3	1.6321e-168	0.290695	0.998	0.997	3.09871e-164	upregulated
CCT6A	2.44481e-114	0.291024	0.726	0.61	4.64172e-110	upregulated
NDUFB2	4.83004e-164	0.292041	0.871	0.776	9.17031e-160	upregulated
SDF2L1	2.84147e-130	0.292209	0.663	0.478	5.39482e-126	upregulated
CLTA	9.67138e-178	0.292505	0.885	0.789	1.83621e-173	upregulated
UBE2N	1.86755e-161	0.292897	0.82	0.705	3.54574e-157	upregulated
ARPC5	6.92236e-189	0.293275	0.953	0.891	1.31428e-184	upregulated
IQGAP2	1.79154e-137	0.293694	0.874	0.786	3.40142e-133	upregulated
ANXA6	6.16049e-177	0.294054	0.929	0.843	1.16963e-172	upregulated
DYNLL1	1.57769e-135	0.294127	0.932	0.872	2.9954e-131	upregulated
TRIR	2.35555e-186	0.296973	0.945	0.872	4.47225e-182	upregulated
SNRPB	1.86804e-162	0.297321	0.927	0.881	3.54666e-158	upregulated
MYH9	1.35596e-152	0.297575	0.909	0.834	2.57443e-148	upregulated
BATF	2.7619e-109	0.298909	0.597	0.417	5.24375e-105	upregulated
SYNCRIP	2.61626e-129	0.299107	0.709	0.569	4.96724e-125	upregulated
HSPH1	2.59891e-116	0.299215	0.602	0.426	4.93429e-112	upregulated
HIST2H2AC	1.28045e-45	0.299316	0.48	0.374	2.43107e-41	upregulated
TUBB4B	3.19614e-83	0.300369	0.816	0.703	6.06819e-79	upregulated
FGFBP2	7.71512e-08	0.300675	0.414	0.386	0.00146479	upregulated
PHB	6.4175e-132	0.300747	0.682	0.531	1.21843e-127	upregulated
IKZF3	1.59476e-153	0.301757	0.427	0.201	3.02781e-149	upregulated
CCT3	1.51278e-129	0.304595	0.824	0.736	2.87216e-125	upregulated
DDX39A	6.01049e-116	0.305341	0.674	0.522	1.14115e-111	upregulated
SAMHD1	2.15841e-135	0.305611	0.701	0.502	4.09796e-131	upregulated
ARPC1B	1.02957e-220	0.305957	0.964	0.908	1.95474e-216	upregulated
GPR171	3.31929e-104	0.307891	0.81	0.676	6.302e-100	upregulated
POMP	9.92625e-186	0.308074	0.912	0.836	1.8846e-181	upregulated
RCBTB2	2.13381e-84	0.311189	0.651	0.491	4.05125e-80	upregulated
DBI	2.3446e-217	0.311818	0.957	0.923	4.45145e-213	upregulated
TXNDC17	2.17377e-166	0.314585	0.789	0.644	4.12712e-162	upregulated
CALR	3.25672e-128	0.31461	0.914	0.873	6.18321e-124	upregulated
PSMD1	1.31908e-152	0.317856	0.668	0.488	2.50441e-148	upregulated
GZMK	5.24948e-94	0.318996	0.176	0.052	9.96667e-90	upregulated
DNMT1	4.67906e-126	0.320648	0.753	0.618	8.88366e-122	upregulated
ACTN4	1.41192e-182	0.321739	0.863	0.738	2.68067e-178	upregulated
HIST1H1D	3.21315e-31	0.321902	0.738	0.726	6.10049e-27	upregulated
ANXA5	4.75114e-183	0.322051	0.923	0.871	9.02051e-179	upregulated
RNF213	1.11639e-129	0.322238	0.949	0.917	2.11957e-125	upregulated
SRM	1.83066e-96	0.322422	0.564	0.412	3.47569e-92	upregulated
DBNL	2.53947e-193	0.327722	0.712	0.477	4.82144e-189	upregulated
PSMC3	8.00066e-178	0.330369	0.716	0.524	1.519e-173	upregulated
ARPC4	4.00853e-200	0.33091	0.864	0.716	7.6106e-196	upregulated
NOP56	3.35092e-131	0.331479	0.714	0.561	6.36206e-127	upregulated
CTSC	6.86066e-141	0.335268	0.948	0.909	1.30256e-136	upregulated
LCP1	8.42735e-255	0.337723	0.979	0.952	1.60002e-250	upregulated
S1PR4	5.55954e-176	0.339232	0.945	0.827	1.05553e-171	upregulated
ANXA2	1.97905e-222	0.339534	0.966	0.932	3.75742e-218	upregulated
HNRNPA2B1	1.68757e-225	0.340239	0.983	0.97	3.20401e-221	upregulated
KLF6	2.74556e-79	0.340822	0.82	0.734	5.21272e-75	upregulated
FUT7	9.49447e-136	0.341326	0.363	0.159	1.80262e-131	upregulated
BST2	1.58007e-177	0.342698	0.846	0.707	2.99993e-173	upregulated
PRELID1	3.20246e-203	0.348979	0.907	0.819	6.08018e-199	upregulated
PPP1CA	3.04231e-261	0.350229	0.953	0.869	5.77613e-257	upregulated
EBP	8.43401e-162	0.353174	0.874	0.793	1.60128e-157	upregulated
CRIP1	3.04623e-174	0.356002	0.758	0.571	5.78358e-170	upregulated
SLC9A3R1	3.06412e-219	0.356512	0.892	0.774	5.81754e-215	upregulated
ARHGDIA	4.48706e-210	0.357449	0.876	0.774	8.51914e-206	upregulated
CCT5	2.0683e-164	0.360984	0.808	0.687	3.92688e-160	upregulated
RANBP1	3.31815e-132	0.367892	0.768	0.661	6.29984e-128	upregulated
CALM1	0	0.368619	0.996	0.992	0	upregulated
GZMA	4.04058e-107	0.370556	0.842	0.7	7.67144e-103	upregulated
CCL5	5.66135e-72	0.371346	0.943	0.911	1.07486e-67	upregulated
PSMA7	1.43157e-298	0.373023	0.966	0.934	2.71799e-294	upregulated
TRGC2	8.31261e-60	0.374603	0.507	0.369	1.57823e-55	upregulated
TUBA1B	1.97722e-92	0.37659	0.907	0.867	3.75396e-88	upregulated
LMNA	1.4597e-120	0.378745	0.731	0.598	2.77138e-116	upregulated
HOPX	8.23531e-169	0.378889	0.937	0.857	1.56356e-164	upregulated
HMGN2	4.63196e-144	0.379441	0.915	0.881	8.79424e-140	upregulated
MYL6	0	0.379687	0.998	0.996	0	upregulated
HSP90AA1	4.36911e-230	0.382892	0.989	0.978	8.2952e-226	upregulated
CORO1A	0	0.383847	0.998	0.976	0	upregulated
CFL1	0	0.387154	0.997	0.988	0	upregulated
TPM3	0	0.391621	0.957	0.917	0	upregulated
NCL	1.23435e-161	0.395981	0.874	0.806	2.34354e-157	upregulated
CXCR3	2.89576e-225	0.407968	0.625	0.326	5.4979e-221	upregulated
NME1	3.59246e-164	0.408532	0.609	0.414	6.82065e-160	upregulated
SRSF3	1.36515e-291	0.413159	0.935	0.837	2.59187e-287	upregulated
ACTB	0	0.414921	0.999	0.999	0	upregulated
HSPE1	6.5212e-125	0.415153	0.844	0.79	1.23811e-120	upregulated
HIST1H1B	6.37786e-36	0.419247	0.502	0.417	1.2109e-31	upregulated
HNRNPAB	1.86922e-192	0.420885	0.761	0.599	3.5489e-188	upregulated
YWHAB	0	0.432641	0.962	0.858	0	upregulated
TPM4	8.72881e-273	0.437524	0.924	0.835	1.65725e-268	upregulated
HSP90AB1	1.73039e-102	0.440688	0.928	0.9	3.28533e-98	upregulated
LYAR	3.6347e-216	0.463693	0.651	0.4	6.90084e-212	upregulated
ITGB1	5.11502e-168	0.465497	0.746	0.583	9.71138e-164	upregulated
ANXA1	1.83756e-222	0.467955	0.916	0.833	3.48879e-218	upregulated
PSME2	0	0.468257	0.927	0.809	0	upregulated
HNRNPM	0	0.476154	0.805	0.56	0	upregulated
KLRD1	3.18239e-237	0.47717	0.307	0.066	6.04209e-233	upregulated
EFHD2	2.76919e-237	0.478704	0.723	0.511	5.25758e-233	upregulated
FLNA	0	0.500687	0.948	0.852	0	upregulated
S100A11	0	0.50626	0.992	0.969	0	upregulated
FABP5	1.26519e-111	0.508621	0.686	0.576	2.40208e-107	upregulated
CCL3	2.74227e-94	0.529717	0.204	0.069	5.20647e-90	upregulated
PFN1	0	0.530609	0.998	0.991	0	upregulated
PRF1	3.38471e-177	0.530928	0.841	0.681	6.42622e-173	upregulated
LTB	9.30965e-31	0.532448	0.902	0.929	1.76753e-26	upregulated
ID2	1.70368e-214	0.538901	0.897	0.714	3.23461e-210	upregulated
GZMB	8.7773e-48	0.560153	0.74	0.697	1.66646e-43	upregulated
IFNG	4.53589e-202	0.567387	0.399	0.141	8.61183e-198	upregulated
S100A4	0	0.577303	0.995	0.993	0	upregulated
PLEK	0	0.599454	0.384	0.064	0	upregulated
GZMH	2.72064e-291	0.862401	0.338	0.066	5.16541e-287	upregulated
CCL4	3.15237e-188	0.917737	0.296	0.08	5.98509e-184	upregulated
NKG7	0	1.00963	0.984	0.926	0	upregulated

## Sheet: LV-19bbz vs. PD1-19bbz
Differentially expressed genes in CD8+ T cells between LV-19bbz and PD1-19bbz samples
*Calculated by two-sided Wilcoxon rank sum test in Seurat R package
**P-value corrected using Bonferroni method in Seurat R package
Gene	p_val*	avg_logFC	pct.1 (LV-19bbz)	pct.2 (PD1-19bbz)	p_val_adj**	up_down
TXNIP	2.14072e-241	-0.642515	0.843	0.962	4.06438e-237	downregulated
MT2A	6.02215e-38	-0.613529	0.611	0.699	1.14337e-33	downregulated
HILPDA	8.19644e-109	-0.566009	0.205	0.381	1.55618e-104	downregulated
ZFP36L2	2.40189e-187	-0.503855	0.883	0.954	4.56024e-183	downregulated
GPI	1.6504e-54	-0.433707	0.749	0.8	3.13345e-50	downregulated
SELL	1.3241e-167	-0.431014	0.659	0.824	2.51394e-163	downregulated
CD55	7.34229e-199	-0.404043	0.684	0.862	1.39401e-194	downregulated
BTG1	5.83872e-223	-0.395362	0.94	0.987	1.10854e-218	downregulated
TIPARP	7.47609e-145	-0.394597	0.396	0.599	1.41941e-140	downregulated
MALAT1	5.95069e-119	-0.388296	0.998	1	1.1298e-114	downregulated
RICTOR	1.18503e-147	-0.36469	0.486	0.695	2.2499e-143	downregulated
HLA-E	1.81945e-255	-0.356992	0.978	0.997	3.45441e-251	downregulated
AIF1	3.77402e-151	-0.35082	0.481	0.709	7.16535e-147	downregulated
SARAF	4.07161e-230	-0.349995	0.914	0.972	7.73037e-226	downregulated
SYTL3	2.10542e-133	-0.349363	0.561	0.731	3.99735e-129	downregulated
PNISR	1.66548e-179	-0.348519	0.919	0.968	3.16207e-175	downregulated
DDIT4	3.76993e-71	-0.347496	0.723	0.817	7.15758e-67	downregulated
SLC5A3	4.20975e-133	-0.344692	0.471	0.671	7.99263e-129	downregulated
LINC02446	7.41346e-68	-0.340073	0.415	0.567	1.40752e-63	downregulated
CCNG1	4.64746e-150	-0.339407	0.531	0.71	8.82366e-146	downregulated
CD27	4.8417e-179	-0.338534	0.498	0.813	9.19244e-175	downregulated
SOX4	3.31131e-152	-0.338184	0.078	0.282	6.28685e-148	downregulated
KIAA1551	1.24264e-109	-0.334725	0.748	0.854	2.35928e-105	downregulated
PNRC1	6.73636e-134	-0.329367	0.693	0.834	1.27897e-129	downregulated
RPS29	6.2894e-197	-0.30731	0.998	0.999	1.19411e-192	downregulated
CDKN1B	3.07737e-123	-0.302455	0.51	0.705	5.84269e-119	downregulated
RPL34	0	-0.296276	0.999	0.999	0	downregulated
RPS15A	0	-0.294877	1	0.999	0	downregulated
YPEL3	1.14544e-163	-0.294671	0.718	0.893	2.17473e-159	downregulated
CDT1	3.46301e-68	-0.291474	0.54	0.634	6.57487e-64	downregulated
EIF3E	9.63693e-180	-0.291231	0.906	0.965	1.82967e-175	downregulated
DDB2	7.04621e-85	-0.287637	0.716	0.8	1.33779e-80	downregulated
RSL24D1	1.84189e-151	-0.2854	0.794	0.9	3.49701e-147	downregulated
HLA-A	3.83411e-278	-0.284584	0.999	1	7.27944e-274	downregulated
HLA-DQB1	2.33358e-12	-0.283258	0.803	0.788	4.43053e-08	downregulated
TSC22D3	8.64551e-99	-0.279682	0.69	0.84	1.64144e-94	downregulated
SORL1	8.36305e-104	-0.278622	0.514	0.698	1.58781e-99	downregulated
SLC2A3	3.18174e-26	-0.277996	0.773	0.805	6.04085e-22	downregulated
RPS27	9.58195e-171	-0.277564	0.999	1	1.81923e-166	downregulated
MIAT	1.80316e-106	-0.275629	0.484	0.687	3.42348e-102	downregulated
IGBP1	4.3969e-152	-0.275168	0.721	0.859	8.34795e-148	downregulated
TAF1D	1.32599e-117	-0.272761	0.754	0.867	2.51753e-113	downregulated
NEAT1	2.59592e-74	-0.272469	0.994	0.996	4.92861e-70	downregulated
NAP1L1	3.68313e-169	-0.270722	0.962	0.987	6.99279e-165	downregulated
ZBTB25	2.47982e-110	-0.270694	0.306	0.505	4.70819e-106	downregulated
RPL41	0	-0.267467	1	1	0	downregulated
RPL39	1.4066e-203	-0.266655	0.995	0.996	2.67057e-199	downregulated
GBP2	3.26978e-111	-0.266361	0.841	0.908	6.208e-107	downregulated
JAML	2.85295e-123	-0.265732	0.579	0.783	5.41661e-119	downregulated
CREBRF	3.75987e-101	-0.263142	0.308	0.516	7.13848e-97	downregulated
RPL37	3.14034e-232	-0.262892	0.999	0.999	5.96226e-228	downregulated
A1BG	4.22162e-141	-0.262413	0.335	0.581	8.01516e-137	downregulated
BBC3	7.78934e-109	-0.260628	0.23	0.437	1.47888e-104	downregulated
HERPUD1	2.12697e-108	-0.259141	0.694	0.82	4.03827e-104	downregulated
SUSD3	1.19094e-131	-0.25744	0.443	0.677	2.26112e-127	downregulated
ANP32B	1.1618e-139	-0.256551	0.955	0.987	2.20579e-135	downregulated
DDX17	1.66608e-106	-0.255964	0.881	0.941	3.16323e-102	downregulated
GAPDH	2.08288e-142	-0.253721	0.999	1	3.95456e-138	downregulated
MGEA5	6.72341e-72	-0.25141	0.607	0.734	1.27651e-67	downregulated
SYNCRIP	2.54233e-82	0.250153	0.709	0.625	4.82687e-78	upregulated
SH3BGRL3	4.46783e-125	0.251758	0.998	0.998	8.48262e-121	upregulated
RARRES3	4.98214e-58	0.25188	0.67	0.552	9.45909e-54	upregulated
TRIR	2.32966e-137	0.252276	0.945	0.908	4.42309e-133	upregulated
DCTPP1	1.04118e-70	0.253666	0.525	0.392	1.97678e-66	upregulated
TOMM40	1.29865e-90	0.254003	0.459	0.3	2.46563e-86	upregulated
LINC01943	2.03926e-51	0.254462	0.447	0.325	3.87173e-47	upregulated
JPT1	1.84297e-94	0.25509	0.877	0.817	3.49907e-90	upregulated
SIVA1	5.17193e-84	0.256468	0.748	0.668	9.81943e-80	upregulated
XRCC5	6.67164e-130	0.256707	0.925	0.904	1.26668e-125	upregulated
FOSB	2.34319e-18	0.256747	0.666	0.621	4.44878e-14	upregulated
KLRG1	1.26381e-109	0.258647	0.229	0.076	2.39947e-105	upregulated
LDHA	2.76095e-85	0.2597	0.955	0.957	5.24195e-81	upregulated
ALYREF	1.52541e-88	0.259729	0.622	0.502	2.89614e-84	upregulated
CTSH	2.78145e-57	0.260146	0.531	0.404	5.28087e-53	upregulated
ARPC5L	2.15576e-115	0.261913	0.802	0.72	4.09292e-111	upregulated
XCL2	7.04885e-136	0.262916	0.236	0.064	1.3383e-131	upregulated
ZWINT	8.46874e-79	0.264002	0.544	0.402	1.60788e-74	upregulated
CACYBP	2.2442e-93	0.265316	0.799	0.752	4.26084e-89	upregulated
CENPX	2.77376e-85	0.265689	0.627	0.493	5.26626e-81	upregulated
UBE2L3	4.43115e-150	0.265827	0.893	0.847	8.41298e-146	upregulated
GIMAP4	2.38519e-51	0.266516	0.86	0.822	4.52852e-47	upregulated
PSMB6	1.94925e-132	0.266622	0.863	0.819	3.70084e-128	upregulated
MINOS1	1.1236e-106	0.266826	0.744	0.637	2.13327e-102	upregulated
LCP1	8.03458e-167	0.267853	0.979	0.968	1.52545e-162	upregulated
SUB1	5.35162e-177	0.268402	0.983	0.977	1.01606e-172	upregulated
PSMA3	3.14626e-109	0.268468	0.798	0.745	5.97349e-105	upregulated
SNRPD1	4.8753e-114	0.268503	0.855	0.812	9.25624e-110	upregulated
ACTR3	2.02873e-156	0.268566	0.938	0.911	3.85174e-152	upregulated
RPL22L1	2.54789e-37	0.268965	0.634	0.579	4.83743e-33	upregulated
MRPL12	1.06139e-87	0.269451	0.523	0.378	2.01515e-83	upregulated
TXN	3.41527e-138	0.270868	0.976	0.973	6.48423e-134	upregulated
ATF3	1.81456e-50	0.27226	0.308	0.195	3.44513e-46	upregulated
RAN	1.50295e-109	0.272342	0.951	0.948	2.85351e-105	upregulated
ANXA5	3.38055e-131	0.272347	0.923	0.893	6.41831e-127	upregulated
SLC9A3R1	3.32449e-129	0.27278	0.892	0.826	6.31188e-125	upregulated
RBM8A	8.22607e-132	0.273009	0.853	0.807	1.5618e-127	upregulated
SDF2L1	4.68246e-103	0.273653	0.663	0.507	8.89012e-99	upregulated
CCT3	4.96669e-104	0.273692	0.824	0.772	9.42977e-100	upregulated
SRSF2	9.29239e-105	0.273974	0.853	0.789	1.76425e-100	upregulated
RBM3	7.80708e-130	0.278072	0.867	0.804	1.48225e-125	upregulated
PSMB2	1.13613e-124	0.278682	0.844	0.8	2.15706e-120	upregulated
EIF5A	4.17709e-117	0.279487	0.875	0.858	7.93063e-113	upregulated
BATF	1.59866e-87	0.280537	0.597	0.443	3.03521e-83	upregulated
ODC1	5.82538e-120	0.281916	0.424	0.226	1.10601e-115	upregulated
GTF3C6	1.90366e-131	0.282774	0.764	0.662	3.61428e-127	upregulated
DNAJA1	3.62911e-121	0.284864	0.832	0.751	6.89023e-117	upregulated
NOP56	3.47889e-94	0.285274	0.714	0.602	6.60501e-90	upregulated
DDX39A	9.76364e-100	0.285609	0.674	0.542	1.85373e-95	upregulated
PSMD1	4.24733e-118	0.286654	0.668	0.521	8.06398e-114	upregulated
DBI	3.62039e-180	0.286829	0.957	0.934	6.87367e-176	upregulated
UBE2S	7.55033e-65	0.288405	0.743	0.637	1.43351e-60	upregulated
HNRNPD	1.25199e-138	0.290624	0.896	0.874	2.37703e-134	upregulated
HIST1H1B	9.43444e-15	0.290723	0.502	0.455	1.79122e-10	upregulated
HLA-DRB1	1.29174e-86	0.293167	0.915	0.894	2.4525e-82	upregulated
CRIP1	3.39792e-108	0.293237	0.758	0.641	6.45129e-104	upregulated
ARPC1B	1.87714e-201	0.296521	0.964	0.924	3.56394e-197	upregulated
STIP1	1.30617e-116	0.298183	0.659	0.525	2.4799e-112	upregulated
TUBA4A	1.25764e-102	0.298632	0.892	0.874	2.38775e-98	upregulated
TBCB	1.4305e-151	0.299411	0.725	0.548	2.71595e-147	upregulated
HSPA1A	6.72248e-70	0.300071	0.595	0.474	1.27633e-65	upregulated
RCBTB2	1.4825e-70	0.30037	0.651	0.511	2.81468e-66	upregulated
TXNDC17	6.43798e-148	0.300864	0.789	0.679	1.22231e-143	upregulated
DYNLL1	1.81112e-135	0.303435	0.932	0.869	3.4386e-131	upregulated
GSTP1	2.25156e-110	0.303657	0.927	0.895	4.27481e-106	upregulated
PSMC3	1.99499e-145	0.303876	0.716	0.558	3.78768e-141	upregulated
GZMK	2.48081e-83	0.305641	0.176	0.055	4.71007e-79	upregulated
ANXA6	1.62141e-193	0.307833	0.929	0.879	3.07842e-189	upregulated
HNRNPA3	2.63005e-173	0.308633	0.938	0.904	4.99342e-169	upregulated
SNRPB	1.49376e-166	0.308804	0.927	0.887	2.83605e-162	upregulated
DBNL	2.26443e-166	0.309266	0.712	0.505	4.29924e-162	upregulated
PHB	1.75779e-128	0.309343	0.682	0.546	3.33733e-124	upregulated
CORO1A	1.26518e-256	0.310599	0.998	0.984	2.40207e-252	upregulated
PGAM1	1.70414e-117	0.312834	0.907	0.878	3.23548e-113	upregulated
UBE2N	2.4037e-173	0.314075	0.82	0.719	4.56366e-169	upregulated
UPP1	4.23425e-135	0.315855	0.578	0.367	8.03915e-131	upregulated
FGFBP2	2.12761e-06	0.317284	0.414	0.396	0.0403948	upregulated
SRM	5.42305e-90	0.31778	0.564	0.413	1.02962e-85	upregulated
HLA-DQA1	6.86267e-93	0.318472	0.514	0.333	1.30295e-88	upregulated
BST2	2.50262e-148	0.319579	0.846	0.746	4.75148e-144	upregulated
PPP1CA	1.00474e-218	0.320281	0.953	0.896	1.90759e-214	upregulated
HOPX	4.4195e-116	0.321305	0.937	0.88	8.39086e-112	upregulated
HSPH1	1.97147e-101	0.323331	0.602	0.453	3.74304e-97	upregulated
PRDX1	2.63193e-146	0.32642	0.935	0.921	4.99698e-142	upregulated
TPM3	1.58251e-237	0.329305	0.957	0.934	3.00455e-233	upregulated
POMP	1.09388e-200	0.330259	0.912	0.845	2.07684e-196	upregulated
CYCS	5.53048e-147	0.333048	0.825	0.754	1.05002e-142	upregulated
CALM1	8.02151e-286	0.333303	0.996	0.993	1.52296e-281	upregulated
CXCR3	9.52208e-151	0.333375	0.625	0.373	1.80786e-146	upregulated
ARPC4	2.03198e-199	0.334281	0.864	0.732	3.85791e-195	upregulated
EBP	7.1912e-139	0.335079	0.874	0.808	1.36532e-134	upregulated
CTSC	2.84621e-133	0.335115	0.948	0.929	5.40381e-129	upregulated
SRSF7	3.5323e-155	0.34113	0.93	0.903	6.70642e-151	upregulated
NCL	7.03172e-121	0.348528	0.874	0.831	1.33504e-116	upregulated
YWHAB	1.34102e-260	0.348871	0.962	0.892	2.54605e-256	upregulated
PSMA7	1.13996e-262	0.352183	0.966	0.95	2.16432e-258	upregulated
ARHGDIA	2.4454e-198	0.352244	0.876	0.798	4.64283e-194	upregulated
LMNA	4.00572e-100	0.356272	0.731	0.628	7.60525e-96	upregulated
FLNA	2.54408e-175	0.36193	0.948	0.907	4.83019e-171	upregulated
HNRNPA2B1	6.63616e-250	0.367333	0.983	0.976	1.25994e-245	upregulated
CALR	4.84697e-161	0.367592	0.914	0.879	9.20245e-157	upregulated
HNRNPAB	5.60906e-145	0.369217	0.761	0.628	1.06494e-140	upregulated
HMGN2	2.89e-134	0.369346	0.915	0.884	5.48696e-130	upregulated
PRELID1	6.35806e-218	0.371327	0.907	0.833	1.20714e-213	upregulated
ITGB1	9.18955e-100	0.383613	0.746	0.647	1.74473e-95	upregulated
TUBA1C	5.91694e-97	0.386822	0.675	0.543	1.12339e-92	upregulated
TRGC2	3.41455e-56	0.38931	0.507	0.378	6.48287e-52	upregulated
CCT5	5.58457e-182	0.390918	0.808	0.697	1.06029e-177	upregulated
HNRNPM	5.03798e-236	0.393819	0.805	0.603	9.56511e-232	upregulated
GZMA	2.01712e-104	0.396748	0.842	0.7	3.8297e-100	upregulated
S100A11	1.74384e-291	0.401833	0.992	0.972	3.31086e-287	upregulated
TPM4	2.2054e-234	0.409922	0.924	0.858	4.18717e-230	upregulated
CFL1	0	0.411695	0.997	0.991	0	upregulated
SRSF3	5.19234e-277	0.412409	0.935	0.85	9.85818e-273	upregulated
ANXA2	1.74956e-304	0.416148	0.966	0.929	3.32171e-300	upregulated
LYAR	3.67726e-178	0.421478	0.651	0.428	6.98164e-174	upregulated
RANBP1	4.63824e-165	0.428458	0.768	0.656	8.80616e-161	upregulated
PRF1	6.64862e-106	0.429764	0.841	0.743	1.26231e-101	upregulated
MYL6	0	0.437984	0.998	0.997	0	upregulated
TUBA1B	1.12881e-117	0.440788	0.907	0.845	2.14317e-113	upregulated
NME1	1.79987e-182	0.444916	0.609	0.402	3.41722e-178	upregulated
KLF6	1.30117e-123	0.450727	0.82	0.723	2.4704e-119	upregulated
TUBB4B	1.46314e-146	0.454695	0.816	0.674	2.77791e-142	upregulated
JUN	1.60567e-66	0.462844	0.928	0.923	3.04852e-62	upregulated
ID2	1.65079e-156	0.47351	0.897	0.748	3.1342e-152	upregulated
EFHD2	7.36532e-220	0.474938	0.723	0.532	1.39838e-215	upregulated
KLRD1	3.87685e-204	0.479297	0.307	0.076	7.36058e-200	upregulated
ANXA1	1.04649e-229	0.486785	0.916	0.839	1.98686e-225	upregulated
FABP5	9.83349e-100	0.486967	0.686	0.589	1.86699e-95	upregulated
HSPE1	1.8867e-168	0.489592	0.844	0.776	3.58209e-164	upregulated
PSME2	0	0.495169	0.927	0.83	0	upregulated
LTB	1.14369e-33	0.510922	0.902	0.923	2.17141e-29	upregulated
S100A4	0	0.513089	0.995	0.992	0	upregulated
HSP90AB1	3.51064e-166	0.541684	0.928	0.885	6.66531e-162	upregulated
PLEK	4.94186e-308	0.561985	0.384	0.081	9.38262e-304	upregulated
ACTB	0	0.578927	0.999	0.999	0	upregulated
PFN1	0	0.580055	0.998	0.991	0	upregulated
HSP90AA1	0	0.613868	0.989	0.971	0	upregulated
IFNG	2.69183e-188	0.614072	0.399	0.15	5.11071e-184	upregulated
DUSP1	6.05825e-176	0.660077	0.622	0.402	1.15022e-171	upregulated
CCL3	9.4542e-99	0.670745	0.204	0.064	1.79497e-94	upregulated
GZMB	2.69118e-79	0.693196	0.74	0.676	5.10947e-75	upregulated
FOS	2.68994e-106	0.706915	0.603	0.438	5.10712e-102	upregulated
GZMH	4.69487e-290	0.880575	0.338	0.059	8.91368e-286	upregulated
NKG7	0	0.962553	0.984	0.938	0	upregulated
CCL4	3.87645e-181	0.974815	0.296	0.079	7.35982e-177	upregulated

## Sheet: LV-19bbz_PD1-KO vs. AAVS1-19bbz
Differentially expressed genes in CD8+ T cells between LV-19bbz_PD1-KO and AAVS1-19bbz samples
*Calculated by two-sided Wilcoxon rank sum test in Seurat R package
**P-value corrected using Bonferroni method in Seurat R package
Gene	p_val*	avg_logFC	pct.1 (LV-19bbz_PD1-KO)	pct.2 (AAVS1-19bbz)	p_val_adj**	up_down
MT2A	6.87172e-56	-0.669397	0.574	0.709	1.30466e-51	downregulated
HSPA1B	2.23464e-36	-0.383062	0.194	0.297	4.24268e-32	downregulated
HILPDA	3.22455e-38	-0.370805	0.352	0.472	6.12214e-34	downregulated
SELL	1.90334e-103	-0.357351	0.629	0.794	3.61369e-99	downregulated
FOS	7.90441e-63	-0.347139	0.488	0.656	1.50073e-58	downregulated
DNAJB1	1.21794e-22	-0.323299	0.5	0.577	2.31238e-18	downregulated
BTG2	6.41786e-79	-0.320362	0.567	0.723	1.21849e-74	downregulated
DUSP1	1.75061e-36	-0.303606	0.441	0.554	3.3237e-32	downregulated
MT1E	2.28891e-21	-0.289752	0.242	0.33	4.34573e-17	downregulated
AIF1	7.61356e-85	-0.285199	0.527	0.705	1.44551e-80	downregulated
MT1X	3.28335e-16	-0.264071	0.289	0.364	6.23376e-12	downregulated
RPS29	2.19879e-133	-0.256671	0.997	0.999	4.17463e-129	downregulated
TIPARP	1.02226e-50	-0.254901	0.496	0.618	1.94087e-46	downregulated
TSC22D3	5.0147e-52	-0.254734	0.779	0.855	9.5209e-48	downregulated
ANXA2	3.23762e-91	0.250104	0.956	0.932	6.14695e-87	upregulated
GZMM	3.46542e-37	0.250488	0.591	0.5	6.57945e-33	upregulated
CLU	2.14997e-84	0.253218	0.386	0.216	4.08192e-80	upregulated
TMEM173	1.29303e-70	0.255224	0.647	0.511	2.45495e-66	upregulated
BST2	2.46954e-80	0.255576	0.811	0.707	4.68867e-76	upregulated
NEAT1	7.47707e-43	0.258643	0.994	0.995	1.4196e-38	upregulated
ALOX5AP	1.58625e-88	0.263978	0.96	0.933	3.01166e-84	upregulated
CD63	1.20735e-87	0.267614	0.931	0.879	2.29227e-83	upregulated
MFSD10	3.81406e-74	0.269393	0.703	0.581	7.24137e-70	upregulated
SAMD3	5.47829e-74	0.269907	0.618	0.443	1.04011e-69	upregulated
HLA-DMA	2.51631e-72	0.272047	0.708	0.591	4.77747e-68	upregulated
HLA-DRB5	1.24554e-25	0.273543	0.503	0.433	2.36478e-21	upregulated
HLA-DQA2	1.05345e-31	0.274507	0.205	0.121	2.00009e-27	upregulated
TNFRSF1B	3.03447e-67	0.276247	0.757	0.657	5.76124e-63	upregulated
CD2	4.49251e-87	0.277217	0.967	0.936	8.52948e-83	upregulated
PTMS	7.00246e-59	0.286684	0.538	0.402	1.32949e-54	upregulated
OSTF1	1.31627e-127	0.291918	0.919	0.856	2.49906e-123	upregulated
LINC01871	1.71246e-51	0.298433	0.8	0.687	3.25128e-47	upregulated
GPR171	2.56137e-71	0.301107	0.782	0.676	4.86302e-67	upregulated
FLNA	8.79805e-107	0.301662	0.912	0.852	1.6704e-102	upregulated
HOPX	4.80902e-94	0.306357	0.93	0.857	9.1304e-90	upregulated
LAG3	9.5687e-62	0.310135	0.612	0.476	1.81671e-57	upregulated
EFHD2	5.71126e-84	0.311629	0.644	0.511	1.08434e-79	upregulated
S1PR4	9.54383e-131	0.313703	0.924	0.827	1.81199e-126	upregulated
MAF	2.41068e-102	0.318635	0.456	0.254	4.57692e-98	upregulated
CST7	8.13525e-47	0.319261	0.909	0.861	1.54456e-42	upregulated
CTSH	1.79899e-76	0.319848	0.566	0.408	3.41556e-72	upregulated
RNF213	8.1163e-82	0.320588	0.947	0.917	1.54096e-77	upregulated
LMNA	7.99542e-81	0.328172	0.726	0.598	1.51801e-76	upregulated
LINC01943	4.76026e-77	0.32839	0.495	0.327	9.03784e-73	upregulated
HLA-DPB1	7.22502e-84	0.329266	0.861	0.794	1.37174e-79	upregulated
CRIP1	4.80075e-103	0.343879	0.699	0.571	9.11471e-99	upregulated
SNAP47	2.69259e-108	0.345068	0.59	0.399	5.11215e-104	upregulated
HLA-DRB1	7.81555e-89	0.348482	0.932	0.905	1.48386e-84	upregulated
HLA-DRA	4.2298e-82	0.352333	0.912	0.873	8.0307e-78	upregulated
GZMK	1.44146e-76	0.356099	0.166	0.052	2.73676e-72	upregulated
S100A11	4.24703e-207	0.357167	0.988	0.969	8.06342e-203	upregulated
HIST1H1D	1.70293e-17	0.360753	0.725	0.726	3.23318e-13	upregulated
GZMA	4.37403e-52	0.363827	0.786	0.7	8.30453e-48	upregulated
PLEK	1.84207e-196	0.374765	0.284	0.064	3.49736e-192	upregulated
S100A4	9.98373e-195	0.391364	0.997	0.993	1.89551e-190	upregulated
HLA-DPA1	3.80819e-114	0.402147	0.855	0.758	7.23023e-110	upregulated
ANXA1	9.44736e-135	0.404371	0.906	0.833	1.79368e-130	upregulated
KLRD1	6.38698e-165	0.415199	0.265	0.066	1.21263e-160	upregulated
ITGB1	2.18558e-119	0.426444	0.736	0.583	4.14955e-115	upregulated
TRGC2	4.33727e-61	0.428246	0.514	0.369	8.23474e-57	upregulated
LYAR	3.77986e-92	0.431331	0.569	0.4	7.17644e-88	upregulated
RCBTB2	2.18354e-116	0.44067	0.68	0.491	4.14566e-112	upregulated
HLA-DQA1	1.86958e-98	0.442084	0.529	0.335	3.54959e-94	upregulated
FGFBP2	1.41889e-25	0.445513	0.463	0.386	2.6939e-21	upregulated
PRF1	1.81013e-111	0.457269	0.812	0.681	3.43671e-107	upregulated
GNLY	0.0251719	0.463137	0.293	0.28	1	upregulated
IFNG	7.6494e-131	0.495985	0.35	0.141	1.45232e-126	upregulated
GZMB	3.25283e-64	0.506777	0.786	0.697	6.17582e-60	upregulated
ID2	5.6386e-151	0.529671	0.87	0.714	1.07054e-146	upregulated
GZMH	6.51197e-149	0.533977	0.251	0.066	1.23636e-144	upregulated
CCL5	2.74885e-64	0.534159	0.935	0.911	5.21896e-60	upregulated
CCL3	4.13581e-60	0.559105	0.177	0.069	7.85225e-56	upregulated
NKG7	1.36121e-264	0.787634	0.974	0.926	2.58439e-260	upregulated
CCL4	4.31953e-134	0.927119	0.263	0.08	8.20105e-130	upregulated

## Sheet: LV-19bbz_PD1-KO vs. PD1-19bbz
Differentially expressed genes in CD8+ T cells between LV-19bbz_PD1-KO and PD1-19bbz samples
*Calculated by two-sided Wilcoxon rank sum test in Seurat R package
**P-value corrected using Bonferroni method in Seurat R package
Gene	p_val*	avg_logFC	pct.1 (LV-19bbz_PD1-KO)	pct.2 (PD1-19bbz)	p_val_adj**	up_down
MT2A	7.23032e-35	-0.392031	0.574	0.699	1.37275e-30	downregulated
SELL	3.40598e-127	-0.38019	0.629	0.824	6.46659e-123	downregulated
ATF4	1.86243e-99	-0.290697	0.787	0.892	3.53601e-95	downregulated
TXNIP	9.37087e-36	-0.271257	0.915	0.962	1.77915e-31	downregulated
RPL27A	1.78059e-221	-0.265192	0.992	0.998	3.38063e-217	downregulated
CD55	7.45226e-87	-0.263014	0.717	0.862	1.41489e-82	downregulated
CAPG	1.01035e-69	-0.251909	0.487	0.678	1.91825e-65	downregulated
UBC	1.65014e-108	0.250018	0.995	0.989	3.13296e-104	upregulated
S100A11	2.68388e-114	0.25274	0.988	0.972	5.09562e-110	upregulated
TNFRSF1B	1.58153e-51	0.253684	0.757	0.687	3.0027e-47	upregulated
TMEM173	1.06203e-61	0.256506	0.647	0.536	2.01637e-57	upregulated
SLC16A3	1.22463e-46	0.25651	0.569	0.467	2.32509e-42	upregulated
ALOX5AP	7.13967e-84	0.263586	0.96	0.935	1.35554e-79	upregulated
PTMS	8.89886e-48	0.266097	0.538	0.415	1.68954e-43	upregulated
CD74	1.2788e-61	0.267488	0.975	0.979	2.42794e-57	upregulated
IL32	1.74579e-121	0.270316	0.999	0.998	3.31455e-117	upregulated
MFSD10	3.12453e-64	0.271247	0.703	0.614	5.93223e-60	upregulated
OSTF1	3.70404e-108	0.273505	0.919	0.893	7.0325e-104	upregulated
MYL6	1.47566e-240	0.277314	0.999	0.997	2.80169e-236	upregulated
GZMM	4.15934e-41	0.278351	0.591	0.505	7.89692e-37	upregulated
CRIP1	1.60091e-58	0.281114	0.699	0.641	3.03948e-54	upregulated
CST7	2.22071e-31	0.292454	0.909	0.89	4.21624e-27	upregulated
PFN1	1.01449e-186	0.293094	0.994	0.991	1.92612e-182	upregulated
JUN	8.48356e-27	0.29515	0.93	0.923	1.61069e-22	upregulated
TPI1	1.42676e-94	0.296699	0.983	0.978	2.70884e-90	upregulated
HLA-DMA	9.72401e-75	0.297677	0.708	0.604	1.8462e-70	upregulated
TUBB4B	3.15433e-33	0.300451	0.742	0.674	5.98881e-29	upregulated
LINC01871	4.14912e-41	0.305522	0.8	0.72	7.87753e-37	upregulated
LMNA	1.50005e-65	0.3057	0.726	0.628	2.84799e-61	upregulated
EFHD2	1.30987e-74	0.307864	0.644	0.532	2.48692e-70	upregulated
MAF	1.65858e-86	0.30929	0.456	0.27	3.14898e-82	upregulated
FOS	4.62331e-16	0.312028	0.488	0.438	8.77781e-12	upregulated
LAG3	1.30833e-57	0.314831	0.612	0.489	2.48399e-53	upregulated
HLA-DRB5	8.35561e-40	0.32145	0.503	0.397	1.5864e-35	upregulated
PKM	5.10633e-90	0.32578	0.954	0.947	9.69488e-86	upregulated
ANXA2	3.46546e-144	0.326718	0.956	0.929	6.57951e-140	upregulated
S100A4	1.40146e-139	0.327151	0.997	0.992	2.66081e-135	upregulated
SNAP47	3.71472e-85	0.333215	0.59	0.435	7.05276e-81	upregulated
PLEK	7.67451e-150	0.337296	0.284	0.081	1.45708e-145	upregulated
GZMK	8.34423e-68	0.342744	0.166	0.055	1.58424e-63	upregulated
HLA-DQA2	3.26726e-31	0.344426	0.205	0.126	6.20323e-27	upregulated
ITGB1	5.44903e-66	0.34456	0.736	0.647	1.03455e-61	upregulated
CTSH	5.10252e-84	0.346423	0.566	0.404	9.68764e-80	upregulated
PRF1	3.5217e-60	0.356106	0.812	0.743	6.6863e-56	upregulated
HLA-DPB1	3.99959e-87	0.356354	0.861	0.803	7.59362e-83	upregulated
PGAM1	2.85015e-109	0.373977	0.908	0.878	5.4113e-105	upregulated
ACTB	2.22805e-223	0.374212	1	0.999	4.23018e-219	upregulated
LINC01943	3.47732e-86	0.38495	0.495	0.325	6.60203e-82	upregulated
LYAR	3.12688e-70	0.389116	0.569	0.428	5.93669e-66	upregulated
GZMA	3.06749e-51	0.390019	0.786	0.7	5.82394e-47	upregulated
CCL5	1.23386e-26	0.395423	0.935	0.93	2.34261e-22	upregulated
GADD45B	1.18219e-79	0.398727	0.661	0.534	2.2445e-75	upregulated
LDHA	2.12397e-111	0.415424	0.964	0.957	4.03257e-107	upregulated
KLRD1	5.23066e-139	0.417326	0.265	0.076	9.93093e-135	upregulated
HLA-DRA	2.7398e-107	0.421464	0.912	0.865	5.20178e-103	upregulated
ANXA1	5.2101e-142	0.4232	0.906	0.839	9.8919e-138	upregulated
HLA-DPA1	5.15553e-106	0.423735	0.855	0.774	9.7883e-102	upregulated
RCBTB2	1.8392e-101	0.429851	0.68	0.511	3.49191e-97	upregulated
TRGC2	9.21989e-58	0.442953	0.514	0.378	1.75049e-53	upregulated
FGFBP2	7.08067e-23	0.462121	0.463	0.396	1.34434e-18	upregulated
ID2	1.263e-107	0.464279	0.87	0.748	2.39793e-103	upregulated
HLA-DRB1	9.37059e-143	0.469316	0.932	0.894	1.7791e-138	upregulated
HLA-DQA1	4.20469e-104	0.473705	0.529	0.333	7.98303e-100	upregulated
IFNG	7.03959e-121	0.542671	0.35	0.15	1.33654e-116	upregulated
GZMH	4.12286e-154	0.552151	0.251	0.059	7.82767e-150	upregulated
GZMB	7.91041e-100	0.63982	0.786	0.676	1.50187e-95	upregulated
CCL3	8.26661e-65	0.700133	0.177	0.064	1.5695e-60	upregulated
NKG7	7.60243e-226	0.740559	0.974	0.938	1.4434e-221	upregulated
GNLY	3.87955e-14	0.867029	0.293	0.232	7.36572e-10	upregulated
CCL4	5.11901e-130	0.984197	0.263	0.079	9.71896e-126	upregulated

## Sheet: AAVS1-19bbz vs. PD1-19bbz
Differentially expressed genes in CD8+ T cells between AAVS1-19bbz and PD1-19bbz samples
*Calculated by two-sided Wilcoxon rank sum test in Seurat R package
**P-value corrected using Bonferroni method in Seurat R package
Gene	p_val*	avg_logFC	pct.1 (AAVS1-19bbz)	pct.2 (PD1-19bbz)	p_val_adj**	up_down
FAM162A	6.66055e-68	0.256406	0.781	0.715	1.26457e-63	upregulated
JUNB	6.4262e-45	0.262641	0.833	0.81	1.22008e-40	upregulated
TPI1	1.51986e-133	0.265631	0.987	0.978	2.8856e-129	upregulated
ENO1	4.69682e-157	0.272006	0.998	0.997	8.91737e-153	upregulated
MT2A	1.0962e-05	0.277367	0.709	0.699	0.208125	upregulated
PGK1	1.08958e-147	0.306843	0.981	0.964	2.06867e-143	upregulated
LDHA	1.15006e-117	0.314169	0.972	0.957	2.18351e-113	upregulated
FOSB	4.03351e-61	0.324365	0.722	0.621	7.65803e-57	upregulated
DNAJB1	8.38108e-43	0.359756	0.577	0.5	1.59123e-38	upregulated
JUN	1.50899e-118	0.390541	0.95	0.923	2.86497e-114	upregulated
HSPA1A	9.50901e-09	0.391881	0.495	0.474	0.000180538	upregulated
GNLY	2.9072e-10	0.403892	0.28	0.232	5.51961e-06	upregulated
HSPA1B	1.05091e-71	0.410121	0.297	0.171	1.99526e-67	upregulated
DUSP1	1.27476e-102	0.477227	0.554	0.402	2.42026e-98	upregulated
FOS	5.85208e-192	0.659168	0.656	0.438	1.11108e-187	upregulated
