# Supplementary material for: Non-viral, specifically targeted CAR-T cells achieve high safety and efficacy in B-NHL
Source: Nature. 2022 Aug 31;609(7926):369–74. doi: 10.1038/s41586-022-05140-y (PMC9452296; doi:10.1038/s41586-022-05140-y)
Supplement: Supplementary file 6 — Differentially expressed genes in CD8+ T cells between patient 1/patient 2 and patient 3 infusion products. [file 41586_2022_5140_MOESM6_ESM.xlsx]

## Sheet: sheet1
Supplementary Table 11 Differentially expressed genes in CD8+ T cells between patient-1/patient-2 and patient-3 infusion products
*Calculated by two-sided Wilcoxon rank sum test in Seurat R package
**P-value corrected using Bonferroni method in Seurat R package
Gene	p_val*	avg_logFC	pct.1 (P1/P2)	pct.2 (P3)	p_val_adj**	up_down
LGALS3	0	-0.96283	0.581	0.897	0	downregulated
FAM162A	0	-0.840315	0.686	0.915	0	downregulated
BNIP3	0	-0.677659	0.349	0.737	0	downregulated
IGFBP2	0	-0.630665	0.029	0.33	0	downregulated
HIST1H1B	1.44551e-115	-0.576125	0.371	0.561	2.75759e-111	downregulated
LDHA	4.2633e-284	-0.529089	0.959	0.992	8.1331e-280	downregulated
PGK1	3.69754e-201	-0.525095	0.968	0.985	7.05379e-197	downregulated
GPI	2.28094e-164	-0.479758	0.788	0.907	4.35134e-160	downregulated
TPI1	2.7852e-259	-0.477653	0.979	0.996	5.31333e-255	downregulated
CORO1B	3.50208e-181	-0.464261	0.571	0.795	6.68091e-177	downregulated
BNIP3L	2.7955e-201	-0.452522	0.506	0.752	5.33298e-197	downregulated
SLC16A3	1.87706e-239	-0.445314	0.545	0.807	3.58088e-235	downregulated
AK4	1.52697e-289	-0.441372	0.288	0.65	2.913e-285	downregulated
HIST1H1E	9.75681e-156	-0.435154	0.469	0.695	1.86131e-151	downregulated
DDIT4	3.42501e-158	-0.433568	0.629	0.837	6.5339e-154	downregulated
RPL27A	0	-0.424513	0.995	0.999	0	downregulated
HIST1H2AL	2.34264e-159	-0.421712	0.197	0.423	4.46905e-155	downregulated
EEF1B2	0	-0.413814	0.981	0.996	0	downregulated
RPS3A	0	-0.412131	0.999	0.999	0	downregulated
HIST1H1C	9.74031e-91	-0.408311	0.646	0.783	1.85816e-86	downregulated
RPLP0	0	-0.407366	0.997	1	0	downregulated
ALDOA	3.69685e-243	-0.403967	0.99	0.997	7.05247e-239	downregulated
ENO1	1.62107e-190	-0.403356	0.997	0.998	3.09252e-186	downregulated
HIST1H1D	1.80292e-110	-0.398787	0.629	0.792	3.43942e-106	downregulated
RPS2	0	-0.398744	1	1	0	downregulated
DUT	9.43534e-117	-0.394573	0.789	0.891	1.79998e-112	downregulated
DDT	1.58052e-270	-0.394246	0.858	0.956	3.01516e-266	downregulated
HIST2H2AC	5.59497e-112	-0.392213	0.386	0.578	1.06735e-107	downregulated
HIST1H2AG	6.2729e-172	-0.375952	0.251	0.495	1.19668e-167	downregulated
C4orf3	3.44572e-128	-0.363945	0.917	0.96	6.5734e-124	downregulated
RPS18	0	-0.351705	1	1	0	downregulated
RPL7A	0	-0.351622	1	1	0	downregulated
RPS17	3.21326e-255	-0.35139	0.966	0.99	6.12994e-251	downregulated
ETFB	7.3504e-242	-0.349256	0.889	0.965	1.40224e-237	downregulated
PCLAF	2.52134e-109	-0.340676	0.65	0.821	4.80997e-105	downregulated
WDR60	1.5643e-228	-0.336909	0.209	0.512	2.98422e-224	downregulated
RPS4X	0	-0.330214	0.999	0.999	0	downregulated
HILPDA	8.80389e-151	-0.328479	0.193	0.425	1.67952e-146	downregulated
RPL3	0	-0.326059	1	1	0	downregulated
HIST1H3B	1.65858e-141	-0.314722	0.185	0.4	3.16407e-137	downregulated
PLAC8	2.66407e-101	-0.314479	0.481	0.708	5.08225e-97	downregulated
GCHFR	8.97576e-135	-0.313921	0.601	0.797	1.71231e-130	downregulated
ALDOC	5.68189e-139	-0.307798	0.289	0.532	1.08393e-134	downregulated
RPL7	0	-0.306859	0.995	0.996	0	downregulated
P4HA1	2.07626e-169	-0.304592	0.292	0.559	3.96089e-165	downregulated
MIR210HG	2.33005e-210	-0.302885	0.164	0.456	4.44504e-206	downregulated
RPS11	0	-0.300032	0.999	1	0	downregulated
RPL10A	0	-0.293606	0.998	0.999	0	downregulated
RPL13A	0	-0.293191	0.999	1	0	downregulated
ACTN1	9.08158e-176	-0.292729	0.25	0.52	1.73249e-171	downregulated
WDR54	1.36484e-128	-0.291706	0.637	0.802	2.60371e-124	downregulated
RPS6	0	-0.290253	1	0.999	0	downregulated
UTS2	0	-0.290032	0.112	0.445	0	downregulated
RPS5	0	-0.289811	0.998	0.999	0	downregulated
GAPDH	1.54154e-181	-0.287228	1	1	2.94079e-177	downregulated
PRDX2	1.14933e-188	-0.286105	0.948	0.98	2.19259e-184	downregulated
RPL15	0	-0.285707	0.999	0.999	0	downregulated
TK1	2.48759e-63	-0.281483	0.487	0.637	4.74557e-59	downregulated
PGAM1	7.47967e-123	-0.279666	0.929	0.973	1.4269e-118	downregulated
RPS20	3.95426e-278	-0.277144	0.994	0.998	7.54353e-274	downregulated
NCR3	2.19953e-98	-0.276842	0.731	0.86	4.19605e-94	downregulated
MXI1	1.25466e-167	-0.275553	0.214	0.485	2.39351e-163	downregulated
RPL18	0	-0.2755	1	1	0	downregulated
RPL13	0	-0.274275	1	1	0	downregulated
RPS23	0	-0.271455	1	1	0	downregulated
RPS3	0	-0.269156	1	1	0	downregulated
HMGB2	1.07204e-54	-0.268696	0.904	0.937	2.04513e-50	downregulated
RPL12	2.2913e-268	-0.265213	0.999	0.999	4.3711e-264	downregulated
NAP1L1	4.76812e-150	-0.264875	0.949	0.984	9.09614e-146	downregulated
JUN	1.51767e-75	-0.264098	0.789	0.903	2.89526e-71	downregulated
RPS9	0	-0.263364	1	1	0	downregulated
LSM4	2.01922e-113	-0.257513	0.827	0.911	3.85207e-109	downregulated
S100A10	1.63242e-162	-0.254094	0.993	0.998	3.11416e-158	downregulated
PTMA	1.66907e-162	-0.253981	0.999	0.999	3.18409e-158	downregulated
SUSD3	2.12925e-141	-0.251109	0.388	0.651	4.06197e-137	downregulated
BIRC3	3.65688e-81	0.251289	0.414	0.232	6.97622e-77	upregulated
TIGIT	3.01543e-109	0.251655	0.21	0.039	5.75254e-105	upregulated
VCP	2.71121e-97	0.25234	0.816	0.713	5.17217e-93	upregulated
NDUFA3	9.01862e-100	0.2525	0.817	0.719	1.72048e-95	upregulated
RCBTB2	7.2389e-30	0.252963	0.469	0.388	1.38097e-25	upregulated
LAPTM5	2.20562e-91	0.255103	0.97	0.94	4.20766e-87	upregulated
LAT	4.97838e-114	0.257015	0.942	0.909	9.49726e-110	upregulated
CSK	1.36526e-111	0.258388	0.858	0.776	2.6045e-107	upregulated
RGS1	2.00611e-47	0.258608	0.271	0.146	3.82706e-43	upregulated
CHST12	1.77849e-87	0.259164	0.631	0.474	3.39282e-83	upregulated
SLFN5	2.95569e-32	0.259217	0.73	0.686	5.63857e-28	upregulated
ITGB7	4.13365e-104	0.261386	0.89	0.826	7.88577e-100	upregulated
TNFSF12	6.70201e-87	0.261515	0.672	0.51	1.27854e-82	upregulated
TRMT112	2.43423e-137	0.26307	0.911	0.873	4.64379e-133	upregulated
ALOX5AP	5.5957e-31	0.263821	0.882	0.901	1.06749e-26	upregulated
SH2D2A	1.04383e-89	0.263996	0.689	0.553	1.99131e-85	upregulated
IFI44	1.20148e-89	0.264475	0.387	0.208	2.29206e-85	upregulated
XBP1	1.71312e-81	0.264855	0.912	0.871	3.26812e-77	upregulated
ATP5E	2.41478e-212	0.265107	0.998	0.997	4.60667e-208	upregulated
C4orf48	3.77155e-94	0.265262	0.714	0.566	7.19498e-90	upregulated
PTPRC	2.14596e-118	0.265482	0.99	0.984	4.09384e-114	upregulated
LITAF	1.0394e-65	0.265812	0.772	0.697	1.98287e-61	upregulated
ARHGAP30	6.73578e-97	0.266349	0.838	0.753	1.28499e-92	upregulated
TNF	5.87275e-81	0.269293	0.299	0.132	1.12035e-76	upregulated
IVNS1ABP	4.65981e-75	0.26933	0.552	0.406	8.88952e-71	upregulated
RILPL2	5.40167e-116	0.26975	0.551	0.348	1.03048e-111	upregulated
ITM2A	9.42951e-59	0.270066	0.764	0.687	1.79887e-54	upregulated
IL2RG	2.80593e-133	0.27217	0.986	0.975	5.35287e-129	upregulated
FLNA	1.13128e-76	0.27265	0.941	0.914	2.15813e-72	upregulated
PRMT2	1.2403e-106	0.274863	0.838	0.745	2.36613e-102	upregulated
CD6	4.98953e-89	0.27496	0.58	0.413	9.51852e-85	upregulated
PCSK7	2.12915e-90	0.279842	0.704	0.552	4.06177e-86	upregulated
RASAL3	2.15559e-111	0.280797	0.597	0.398	4.11222e-107	upregulated
XCL2	1.4495e-114	0.280913	0.206	0.032	2.76522e-110	upregulated
IKZF3	1.10586e-94	0.281878	0.417	0.219	2.10966e-90	upregulated
SEC11C	4.82282e-95	0.285701	0.776	0.688	9.20049e-91	upregulated
PHLDA1	1.63532e-39	0.285761	0.554	0.465	3.11971e-35	upregulated
BATF	6.83073e-81	0.286751	0.681	0.566	1.3031e-76	upregulated
OASL	4.8498e-153	0.290275	0.392	0.142	9.25196e-149	upregulated
APOBEC3G	7.30062e-111	0.292396	0.884	0.826	1.39274e-106	upregulated
MAF	9.69416e-96	0.295559	0.349	0.156	1.84935e-91	upregulated
POLR2J3	6.05842e-102	0.298482	0.731	0.601	1.15577e-97	upregulated
LIMD2	7.15327e-166	0.299689	0.99	0.988	1.36463e-161	upregulated
HSP90B1	1.94366e-90	0.302891	0.9	0.86	3.70793e-86	upregulated
SAMD9L	8.54189e-105	0.303606	0.627	0.444	1.62954e-100	upregulated
CALR	6.37458e-102	0.303998	0.949	0.93	1.21608e-97	upregulated
SOS1	4.95488e-82	0.304052	0.757	0.659	9.45242e-78	upregulated
SAMD3	4.38421e-110	0.308988	0.755	0.605	8.36376e-106	upregulated
HERC5	1.90237e-111	0.309478	0.435	0.22	3.62915e-107	upregulated
CTSD	1.04368e-119	0.312475	0.905	0.832	1.99102e-115	upregulated
CDKN2A	6.35485e-100	0.313754	0.665	0.478	1.21232e-95	upregulated
LINC01943	4.66844e-56	0.316581	0.359	0.228	8.90599e-52	upregulated
HLA-E	5.05667e-123	0.317368	0.99	0.984	9.6466e-119	upregulated
EIF2AK2	1.50343e-114	0.318524	0.681	0.524	2.8681e-110	upregulated
TNFSF8	1.05438e-117	0.318755	0.438	0.209	2.01144e-113	upregulated
TAP1	5.78016e-174	0.320055	0.901	0.791	1.10268e-169	upregulated
BIN1	5.59216e-148	0.324323	0.849	0.72	1.06682e-143	upregulated
DENND2D	5.31251e-124	0.325182	0.661	0.464	1.01347e-119	upregulated
SYNE2	4.49737e-81	0.32564	0.743	0.628	8.57962e-77	upregulated
IRF7	2.36071e-136	0.32566	0.482	0.247	4.50353e-132	upregulated
NDUFA12	3.42725e-109	0.326649	0.937	0.937	6.53816e-105	upregulated
OAS1	4.39347e-132	0.329789	0.482	0.254	8.38142e-128	upregulated
RSAD2	5.6635e-135	0.332526	0.297	0.079	1.08043e-130	upregulated
GZMA	2.90375e-99	0.332891	0.968	0.917	5.53948e-95	upregulated
SPN	1.79321e-165	0.335945	0.904	0.811	3.42091e-161	upregulated
HLA-A	1.45751e-303	0.337841	0.999	1	2.7805e-299	upregulated
S100A11	1.71573e-198	0.347005	0.994	0.988	3.27309e-194	upregulated
EPSTI1	1.44634e-138	0.34807	0.588	0.352	2.75919e-134	upregulated
SRGN	5.58545e-124	0.349289	0.953	0.942	1.06554e-119	upregulated
TRIM22	1.30834e-118	0.35589	0.554	0.322	2.49591e-114	upregulated
ID2	1.93502e-105	0.358935	0.934	0.869	3.69144e-101	upregulated
TYMP	5.28642e-142	0.360204	0.587	0.358	1.00849e-137	upregulated
LTB	4.00631e-61	0.384485	0.994	0.999	7.64284e-57	upregulated
ITGB1	3.73863e-87	0.391416	0.454	0.288	7.13218e-83	upregulated
GPR171	6.73439e-147	0.391656	0.845	0.716	1.28472e-142	upregulated
TRGC2	3.08436e-53	0.391823	0.357	0.219	5.88403e-49	upregulated
CD2	1.64028e-198	0.392081	0.968	0.917	3.12916e-194	upregulated
LY6E	7.47595e-162	0.392657	0.977	0.971	1.42619e-157	upregulated
PTMS	1.14688e-98	0.399212	0.564	0.38	2.1879e-94	upregulated
HSPA5	3.1842e-148	0.406641	0.856	0.739	6.07451e-144	upregulated
HLA-DMA	2.7021e-114	0.409339	0.633	0.484	5.15479e-110	upregulated
HCST	1.18143e-171	0.413524	0.979	0.974	2.25382e-167	upregulated
HLA-DPB1	7.6798e-77	0.417818	0.747	0.688	1.46508e-72	upregulated
KLRD1	5.62433e-161	0.455671	0.235	0.02	1.07295e-156	upregulated
RPS26	0	0.456971	0.996	0.99	0	upregulated
XAF1	1.1873e-162	0.458666	0.633	0.412	2.26501e-158	upregulated
GZMB	4.26708e-12	0.463907	0.734	0.75	8.1403e-08	upregulated
HLA-DQB1	3.3991e-36	0.490118	0.613	0.569	6.48446e-32	upregulated
CTSC	3.66784e-246	0.492944	0.966	0.939	6.99714e-242	upregulated
IFNG	6.18234e-55	0.499122	0.349	0.218	1.1794e-50	upregulated
LMNA	3.0677e-124	0.500912	0.463	0.257	5.85225e-120	upregulated
RNF213	1.99261e-217	0.501075	0.926	0.844	3.8013e-213	upregulated
FGFBP2	9.97294e-48	0.503077	0.324	0.2	1.90254e-43	upregulated
PLEK	2.36732e-186	0.507148	0.261	0.02	4.51613e-182	upregulated
CD70	1.66131e-200	0.528339	0.623	0.32	3.16928e-196	upregulated
LINC01871	5.28259e-247	0.540733	0.864	0.654	1.00776e-242	upregulated
LAG3	1.01279e-180	0.540895	0.561	0.287	1.93209e-176	upregulated
HLA-DRA	1.87456e-43	0.546938	0.75	0.75	3.5761e-39	upregulated
HLA-DPA1	1.2229e-105	0.552908	0.762	0.67	2.33292e-101	upregulated
IFI6	1.96288e-189	0.570026	0.735	0.567	3.74459e-185	upregulated
CST7	7.4127e-103	0.577976	0.748	0.662	1.41412e-98	upregulated
IFI44L	5.13253e-246	0.590333	0.386	0.068	9.79132e-242	upregulated
PRF1	2.2312e-195	0.604055	0.876	0.77	4.25646e-191	upregulated
XCL1	1.22732e-101	0.608716	0.294	0.106	2.34136e-97	upregulated
MX1	8.53681e-220	0.623469	0.593	0.332	1.62857e-215	upregulated
TNFSF10	4.93066e-228	0.645241	0.869	0.726	9.40622e-224	upregulated
CD74	7.66828e-299	0.696323	0.983	0.947	1.46288e-294	upregulated
ISG15	3.54163e-211	0.700138	0.899	0.837	6.75637e-207	upregulated
GZMK	2.45964e-108	0.719387	0.368	0.158	4.69226e-104	upregulated
NEAT1	1.53919e-233	0.780925	0.99	0.971	2.93632e-229	upregulated
NKG7	2.896e-201	0.783488	0.989	0.987	5.52471e-197	upregulated
GZMH	3.46156e-176	0.795526	0.285	0.042	6.60362e-172	upregulated
HLA-DQA1	5.7547e-119	0.834332	0.388	0.192	1.09782e-114	upregulated
GNLY	2.29626e-56	0.85238	0.194	0.07	4.38058e-52	upregulated
HLA-DRB1	5.46434e-231	0.908367	0.776	0.591	1.04243e-226	upregulated
HLA-C	0	0.926379	0.999	0.997	0	upregulated
HLA-DRB5	0	1.06221	0.425	0.005	0	upregulated
CCL5	0	1.1341	0.922	0.735	0	upregulated
CCL3	4.79092e-173	1.21835	0.242	0.015	9.13963e-169	upregulated
CCL4	2.99883e-210	1.55311	0.284	0.018	5.72086e-206	upregulated
