# Supplementary material for: Non-viral, specifically targeted CAR-T cells achieve high safety and efficacy in B-NHL
Source: Nature. 2022 Aug 31;609(7926):369–74. doi: 10.1038/s41586-022-05140-y (PMC9452296; doi:10.1038/s41586-022-05140-y)
Supplement: Supplementary file 7 — GSEA of CD8+ T cells between the infusion products of patients with different responses (enriched gene sets in the patient 1/patient 2 group). [file 41586_2022_5140_MOESM7_ESM.xlsx]

## Sheet: sheet1
Supplementary Table 12 Gene set enrichment analysis of CD8+ T cells between the infusion products of patients with different responses (enriched gene sets in patient-1/patient-2 group)
NAME	SIZE	ES	NES	NOM p-val	FDR q-val	FWER p-val	RANK AT MAX	LEADING EDGE
IMMUNE RESPONSE	360	0.700036	2.20595	0	0	0	2095	tags=31%, list=11%, signal=34%
INTERFERON-GAMMA-MEDIATED SIGNALING PATHWAY	67	0.797911	2.13536	0	0	0	1300	tags=49%, list=7%, signal=53%
ANTIGEN PROCESSING AND PRESENTATION	41	0.847471	2.1123	0	0	0	455	tags=46%, list=2%, signal=47%
REGULATION OF IMMUNE RESPONSE	147	0.693722	2.03325	0	0	0	1906	tags=33%, list=10%, signal=36%
TYPE I INTERFERON SIGNALING PATHWAY	51	0.785683	2.0251	0	0	0	1867	tags=59%, list=10%, signal=65%
NEGATIVE REGULATION OF VIRAL GENOME REPLICATION	38	0.840152	2.02445	0	0	0	1296	tags=61%, list=7%, signal=65%
CHEMOKINE-MEDIATED SIGNALING PATHWAY	64	0.752943	2.00386	0	0	0	2491	tags=28%, list=13%, signal=32%
RESPONSE TO VIRUS	99	0.703343	1.9839	0	0	0	1148	tags=39%, list=6%, signal=42%
LYMPHOCYTE CHEMOTAXIS	26	0.856396	1.97169	0	0.000115646	0.001	2371	tags=38%, list=12%, signal=44%
POSITIVE REGULATION OF T CELL PROLIFERATION	59	0.747417	1.95898	0	0.000208847	0.002	1870	tags=39%, list=10%, signal=43%
POSITIVE REGULATION OF I-KAPPAB KINASE/NF-KAPPAB SIGNALING	174	0.646533	1.93473	0	0.000286372	0.003	2910	tags=41%, list=15%, signal=48%
IMMUNE SYSTEM PROCESS	595	0.590384	1.88654	0	0.000963431	0.011	2836	tags=31%, list=15%, signal=35%
INNATE IMMUNE RESPONSE	386	0.594788	1.88247	0	0.000970242	0.012	2836	tags=34%, list=15%, signal=39%
LEUKOCYTE CHEMOTAXIS	23	0.845937	1.8752	0	0.000977022	0.013	2093	tags=30%, list=11%, signal=34%
DEFENSE RESPONSE TO VIRUS	170	0.637026	1.87426	0	0.000911887	0.013	1365	tags=34%, list=7%, signal=36%
T CELL RECEPTOR SIGNALING PATHWAY	165	0.622012	1.85029	0	0.00157813	0.024	2802	tags=40%, list=15%, signal=46%
ANTIGEN PROCESSING AND PRESENTATION OF EXOGENOUS PEPTIDE ANTIGEN VIA MHC CLASS II	93	0.66418	1.84532	0	0.0019232	0.031	1366	tags=32%, list=7%, signal=35%
DEFENSE RESPONSE	93	0.660885	1.84507	0	0.00181636	0.031	2452	tags=26%, list=13%, signal=29%
ADAPTIVE IMMUNE RESPONSE	260	0.590965	1.83001	0	0.00294491	0.052	1366	tags=19%, list=7%, signal=20%
INFLAMMATORY RESPONSE	342	0.583302	1.81897	0	0.00348561	0.065	3286	tags=30%, list=17%, signal=35%
CELL SURFACE RECEPTOR SIGNALING PATHWAY	196	0.604152	1.81835	0	0.00331963	0.065	1903	tags=21%, list=10%, signal=24%
RELEASE OF SEQUESTERED CALCIUM ION INTO CYTOSOL	50	0.697791	1.81069	0	0.0040336	0.082	2904	tags=38%, list=15%, signal=45%
LIPOPOLYSACCHARIDE-MEDIATED SIGNALING PATHWAY	32	0.748026	1.80382	0.00138122	0.00441002	0.093	1044	tags=34%, list=5%, signal=36%
CELL-CELL SIGNALING	168	0.607564	1.80243	0	0.00440136	0.096	2084	tags=18%, list=11%, signal=21%
RECEPTOR INTERNALIZATION	40	0.723631	1.79542	0	0.00485965	0.111	3045	tags=48%, list=16%, signal=56%
IRE1-MEDIATED UNFOLDED PROTEIN RESPONSE	52	0.682459	1.77927	0	0.00670808	0.157	4351	tags=63%, list=23%, signal=82%
BLOOD CIRCULATION	29	0.76498	1.77637	0	0.00685518	0.167	1860	tags=24%, list=10%, signal=27%
POSITIVE REGULATION OF T CELL MEDIATED CYTOTOXICITY	25	0.780845	1.77527	0	0.00683639	0.171	85	tags=20%, list=0%, signal=20%
ANTIGEN PROCESSING AND PRESENTATION OF PEPTIDE ANTIGEN VIA MHC CLASS I	25	0.773415	1.76401	0	0.00879015	0.215	1217	tags=48%, list=6%, signal=51%
CHEMOTAXIS	138	0.597914	1.76032	0	0.00899165	0.226	2371	tags=25%, list=12%, signal=28%
CELLULAR DEFENSE RESPONSE	46	0.687911	1.75904	0	0.00900798	0.232	2572	tags=35%, list=13%, signal=40%
CELLULAR RESPONSE TO INTERLEUKIN-1	69	0.648977	1.75327	0	0.0102171	0.262	3290	tags=32%, list=17%, signal=38%
POSITIVE REGULATION OF TUMOR NECROSIS FACTOR SECRETION	19	0.801512	1.73786	0	0.0138534	0.351	2055	tags=37%, list=11%, signal=41%
ENDOPLASMIC RETICULUM UNFOLDED PROTEIN RESPONSE	47	0.678686	1.73737	0	0.013508	0.352	3356	tags=51%, list=18%, signal=62%
VENTRICULAR CARDIAC MUSCLE TISSUE MORPHOGENESIS	17	0.821447	1.73727	0	0.0131221	0.352	490	tags=18%, list=3%, signal=18%
REGULATION OF SENSORY PERCEPTION OF PAIN	20	0.794788	1.73713	0	0.0128756	0.355	51	tags=10%, list=0%, signal=10%
ANTIGEN PROCESSING AND PRESENTATION OF EXOGENOUS PEPTIDE ANTIGEN VIA MHC CLASS I, TAP-DEPENDENT	73	0.631872	1.72909	0	0.0146259	0.396	2041	tags=34%, list=11%, signal=38%
POSITIVE REGULATION OF SIGNAL TRANSDUCTION	66	0.648954	1.72547	0.00128205	0.0152165	0.416	3060	tags=44%, list=16%, signal=52%
HETEROTYPIC CELL-CELL ADHESION	26	0.743092	1.72298	0	0.0154506	0.433	768	tags=27%, list=4%, signal=28%
POSITIVE REGULATION OF CHEMOKINE PRODUCTION	19	0.785187	1.71839	0	0.0165793	0.459	2627	tags=42%, list=14%, signal=49%
NEGATIVE REGULATION OF T CELL PROLIFERATION	37	0.699998	1.71446	0	0.0173362	0.479	2237	tags=32%, list=12%, signal=37%
POSITIVE REGULATION OF ERK1 AND ERK2 CASCADE	161	0.57448	1.71222	0	0.0177302	0.495	2695	tags=29%, list=14%, signal=33%
GLYCOSPHINGOLIPID METABOLIC PROCESS	36	0.707025	1.70484	0	0.0204933	0.548	2453	tags=50%, list=13%, signal=57%
NEGATIVE REGULATION OF TYPE I INTERFERON PRODUCTION	31	0.707242	1.70366	0.00141643	0.020411	0.554	2815	tags=61%, list=15%, signal=72%
CALCIUM ION TRANSMEMBRANE TRANSPORT	111	0.593718	1.70335	0	0.0201921	0.556	4573	tags=33%, list=24%, signal=44%
TUMOR NECROSIS FACTOR-MEDIATED SIGNALING PATHWAY	114	0.593607	1.69831	0	0.0218896	0.594	2491	tags=39%, list=13%, signal=44%
CELLULAR RESPONSE TO UNFOLDED PROTEIN	24	0.751141	1.69371	0.00295858	0.0233172	0.63	1560	tags=46%, list=8%, signal=50%
POSITIVE REGULATION OF OLIGODENDROCYTE DIFFERENTIATION	17	0.789057	1.6916	0.00149031	0.0238689	0.642	1037	tags=29%, list=5%, signal=31%
TRANSFERRIN TRANSPORT	34	0.701808	1.68684	0.00275103	0.025802	0.682	2968	tags=44%, list=16%, signal=52%
COLLAGEN CATABOLIC PROCESS	34	0.70788	1.68445	0.00140647	0.0264738	0.701	2908	tags=24%, list=15%, signal=28%
POSITIVE REGULATION OF CYTOKINE PRODUCTION	25	0.736211	1.67631	0	0.030047	0.755	2544	tags=40%, list=13%, signal=46%
RESPONSE TO EXOGENOUS DSRNA	18	0.781086	1.67433	0.00143062	0.0303005	0.768	3012	tags=61%, list=16%, signal=73%
POSITIVE REGULATION OF CALCIUM ION TRANSPORT	26	0.730565	1.67074	0.002886	0.0314222	0.787	3776	tags=46%, list=20%, signal=57%
REGULATION OF LIPID METABOLIC PROCESS	79	0.605991	1.6701	0.00127877	0.0312517	0.789	2945	tags=35%, list=15%, signal=42%
POSITIVE REGULATION OF MEMBRANE PROTEIN ECTODOMAIN PROTEOLYSIS	15	0.807354	1.66509	0.0014881	0.0334401	0.814	385	tags=33%, list=2%, signal=34%
CELL CHEMOTAXIS	80	0.607858	1.66259	0	0.0343004	0.823	2085	tags=26%, list=11%, signal=29%
CELLULAR RESPONSE TO EXOGENOUS DSRNA	16	0.797919	1.65826	0.0030303	0.036743	0.846	3240	tags=81%, list=17%, signal=98%
CELLULAR RESPONSE TO LOW-DENSITY LIPOPROTEIN PARTICLE STIMULUS	15	0.804475	1.6576	0.00286533	0.036565	0.848	2288	tags=53%, list=12%, signal=61%
POSITIVE REGULATION OF SYNAPTIC TRANSMISSION	15	0.794638	1.65607	0.00148368	0.0368789	0.857	253	tags=27%, list=1%, signal=27%
NEGATIVE REGULATION OF INTERLEUKIN-6 PRODUCTION	27	0.719324	1.65534	0.00289017	0.0366568	0.86	2026	tags=41%, list=11%, signal=46%
CALCIUM ION TRANSPORT	127	0.566765	1.65482	0	0.036506	0.866	3045	tags=26%, list=16%, signal=31%
REGULATION OF SYNAPTIC PLASTICITY	45	0.657433	1.65151	0.00401606	0.0380692	0.885	3086	tags=31%, list=16%, signal=37%
CELLULAR CALCIUM ION HOMEOSTASIS	90	0.585583	1.65102	0	0.0377326	0.887	3045	tags=28%, list=16%, signal=33%
LEUKOCYTE TETHERING OR ROLLING	18	0.777705	1.65086	0.00144928	0.037209	0.887	768	tags=33%, list=4%, signal=35%
REGULATION OF MYELINATION	17	0.765247	1.64335	0.00439239	0.0418873	0.918	1516	tags=29%, list=8%, signal=32%
CELLULAR RESPONSE TO INTERFERON-BETA	17	0.772008	1.64254	0.00151745	0.0417026	0.92	3023	tags=65%, list=16%, signal=77%
POSITIVE REGULATION OF RECEPTOR SIGNALING PATHWAY VIA JAK-STAT	24	0.739607	1.64073	0.00148148	0.0424075	0.93	1939	tags=33%, list=10%, signal=37%
RESPONSE TO UNFOLDED PROTEIN	69	0.604594	1.63897	0.00131406	0.0430747	0.934	2151	tags=38%, list=11%, signal=42%
LYSOSOME ORGANIZATION	37	0.667446	1.63712	0.00136426	0.0438156	0.937	3957	tags=62%, list=21%, signal=78%
ENDOSOME TO LYSOSOME TRANSPORT	42	0.647761	1.63309	0.0068306	0.0463593	0.952	3130	tags=38%, list=16%, signal=45%
EXOCYTOSIS	103	0.581687	1.63224	0	0.0464375	0.956	2897	tags=27%, list=15%, signal=32%
NEURON FATE COMMITMENT	18	0.764292	1.62851	0.00295421	0.0487059	0.958	1493	tags=17%, list=8%, signal=18%
T CELL ACTIVATION	46	0.651655	1.62793	0.00133333	0.0485016	0.959	1471	tags=39%, list=8%, signal=42%
POSITIVE REGULATION OF NEURON PROJECTION DEVELOPMENT	107	0.570376	1.62699	0	0.0486742	0.961	3455	tags=39%, list=18%, signal=48%
CALCIUM-ION REGULATED EXOCYTOSIS	24	0.713808	1.61516	0.0027027	0.0575492	0.978	1498	tags=21%, list=8%, signal=23%
MODULATION OF CHEMICAL SYNAPTIC TRANSMISSION	63	0.607862	1.61485	0.00131062	0.0569176	0.978	1666	tags=21%, list=9%, signal=23%
POSITIVE REGULATION OF PHOSPHATIDYLINOSITOL 3-KINASE SIGNALING	75	0.594707	1.61243	0	0.0585542	0.98	1277	tags=20%, list=7%, signal=21%
EMBRYONIC PLACENTA DEVELOPMENT	20	0.746795	1.61219	0.00753012	0.0579793	0.98	2904	tags=50%, list=15%, signal=59%
CALCIUM-MEDIATED SIGNALING USING INTRACELLULAR CALCIUM SOURCE	20	0.73289	1.61068	0.004329	0.0584636	0.982	2556	tags=40%, list=13%, signal=46%
LOW-DENSITY LIPOPROTEIN PARTICLE CLEARANCE	21	0.726586	1.6102	0.00863309	0.0579584	0.983	2594	tags=52%, list=14%, signal=61%
POSITIVE REGULATION OF TYROSINE PHOSPHORYLATION OF STAT PROTEIN	60	0.609998	1.60864	0.00136612	0.0586693	0.984	2441	tags=30%, list=13%, signal=34%
REGULATION OF PROTEIN STABILITY	72	0.604316	1.60586	0.00250627	0.0605467	0.986	3221	tags=36%, list=17%, signal=43%
CELL FATE SPECIFICATION	20	0.735017	1.60269	0.00569801	0.0628025	0.99	1445	tags=25%, list=8%, signal=27%
VIRAL ENTRY INTO HOST CELL	81	0.579092	1.60149	0	0.0633525	0.991	3627	tags=40%, list=19%, signal=49%
LONG-TERM SYNAPTIC POTENTIATION	38	0.641107	1.59724	0.00137741	0.0668677	0.994	3012	tags=29%, list=16%, signal=34%
MYELINATION IN PERIPHERAL NERVOUS SYSTEM	16	0.770913	1.59673	0.00740741	0.0665082	0.994	2637	tags=31%, list=14%, signal=36%
RESPONSE TO ENDOPLASMIC RETICULUM STRESS	80	0.586524	1.59605	0.00245098	0.0663524	0.995	2149	tags=33%, list=11%, signal=36%
HETEROPHILIC CELL-CELL ADHESION VIA PLASMA MEMBRANE CELL ADHESION MOLECULES	36	0.650831	1.59572	0.00568182	0.0659008	0.996	2811	tags=22%, list=15%, signal=26%
ENDOCYTOSIS	220	0.526098	1.59539	0	0.06559	0.996	5213	tags=42%, list=27%, signal=57%
ENDODERM DEVELOPMENT	24	0.70249	1.59516	0.0130814	0.0651425	0.996	3203	tags=42%, list=17%, signal=50%
POSITIVE REGULATION OF RHO PROTEIN SIGNAL TRANSDUCTION	29	0.685857	1.59489	0.00288184	0.064706	0.997	1533	tags=31%, list=8%, signal=34%
UBIQUITIN-DEPENDENT ERAD PATHWAY	66	0.597272	1.59343	0.00253485	0.0653113	0.997	4136	tags=50%, list=22%, signal=64%
STEROID METABOLIC PROCESS	102	0.566489	1.59336	0.00121655	0.064654	0.997	2453	tags=29%, list=13%, signal=34%
CELLULAR RESPONSE TO LIPOPOLYSACCHARIDE	155	0.540547	1.59137	0	0.0658357	0.998	3270	tags=30%, list=17%, signal=36%
PROTEIN DESTABILIZATION	47	0.62333	1.59074	0.00135135	0.0657662	0.998	4409	tags=51%, list=23%, signal=66%
POSITIVE REGULATION OF FAT CELL DIFFERENTIATION	43	0.631092	1.58753	0.00403769	0.0683571	0.998	4232	tags=44%, list=22%, signal=57%
POSITIVE REGULATION OF TRANSLATIONAL INITIATION	15	0.767432	1.58752	0.00882353	0.0676524	0.998	666	tags=27%, list=3%, signal=28%
CALCIUM-MEDIATED SIGNALING	77	0.577431	1.58623	0	0.0684944	0.999	2544	tags=32%, list=13%, signal=37%
CELL ADHESION MEDIATED BY INTEGRIN	17	0.740142	1.58368	0.00998574	0.070409	0.999	172	tags=18%, list=1%, signal=18%
CHONDROITIN SULFATE BIOSYNTHETIC PROCESS	21	0.719002	1.58363	0.0188406	0.0697686	0.999	2094	tags=29%, list=11%, signal=32%
PROTEIN KINASE B SIGNALING	34	0.659997	1.58062	0.00564175	0.071812	1	2167	tags=29%, list=11%, signal=33%
CELLULAR RESPONSE TO STARVATION	61	0.590336	1.57747	0.00518807	0.0741893	1	4209	tags=46%, list=22%, signal=59%
PHAGOCYTOSIS	68	0.593693	1.57686	0	0.074013	1	4102	tags=34%, list=22%, signal=43%
KERATAN SULFATE BIOSYNTHETIC PROCESS	24	0.70686	1.57485	0.0132548	0.0753621	1	1065	tags=25%, list=6%, signal=26%
CELLULAR RESPONSE TO VIRUS	22	0.709791	1.57457	0.0101449	0.0749665	1	4017	tags=55%, list=21%, signal=69%
NEGATIVE REGULATION OF G1/S TRANSITION OF MITOTIC CELL CYCLE	40	0.626915	1.57432	0.0070028	0.0745491	1	2936	tags=35%, list=15%, signal=41%
POSITIVE REGULATION OF RELEASE OF SEQUESTERED CALCIUM ION INTO CYTOSOL	24	0.697022	1.5728	0.0114286	0.0757222	1	1539	tags=21%, list=8%, signal=23%
REGULATED EXOCYTOSIS	21	0.704285	1.57262	0.00886263	0.0752284	1	4125	tags=57%, list=22%, signal=73%
POSITIVE REGULATION OF DEFENSE RESPONSE TO VIRUS BY HOST	26	0.694688	1.57238	0.0115274	0.0747532	1	2222	tags=58%, list=12%, signal=65%
CELLULAR RESPONSE TO INTERFERON-GAMMA	87	0.567449	1.5686	0.00251256	0.0783838	1	2811	tags=33%, list=15%, signal=39%
POSITIVE REGULATION OF PROTEIN TYROSINE KINASE ACTIVITY	36	0.641928	1.5655	0.00809717	0.0810851	1	2130	tags=19%, list=11%, signal=22%
POSITIVE REGULATION OF AMYLOID-BETA FORMATION	16	0.756829	1.56516	0.00890208	0.0807297	1	2891	tags=56%, list=15%, signal=66%
SIGNAL TRANSDUCTION	1371	0.479989	1.56498	0	0.0802688	1	4045	tags=27%, list=21%, signal=32%
POSITIVE REGULATION OF PROTEIN KINASE ACTIVITY	49	0.606915	1.56489	0.008	0.0796574	1	2491	tags=29%, list=13%, signal=33%
PLATELET ACTIVATION	97	0.553763	1.56413	0.00128205	0.0800033	1	3740	tags=31%, list=20%, signal=38%
LEUKOCYTE CELL-CELL ADHESION	25	0.683224	1.56361	0.00701262	0.0799905	1	1701	tags=36%, list=9%, signal=39%
NATURAL KILLER CELL MEDIATED CYTOTOXICITY	16	0.751673	1.56313	0.017341	0.0798766	1	998	tags=38%, list=5%, signal=40%
POSITIVE REGULATION OF GTPASE ACTIVITY	314	0.503571	1.56222	0	0.0801327	1	3550	tags=33%, list=19%, signal=40%
NEGATIVE REGULATION OF NOTCH SIGNALING PATHWAY	38	0.630571	1.56106	0.00562588	0.0807692	1	5770	tags=53%, list=30%, signal=75%
CHOLESTEROL BIOSYNTHETIC PROCESS	35	0.644546	1.55884	0.0100287	0.08231	1	2385	tags=49%, list=13%, signal=55%
POSITIVE REGULATION OF AXONOGENESIS	32	0.648821	1.55684	0.0139082	0.0838811	1	3589	tags=44%, list=19%, signal=54%
INTRINSIC APOPTOTIC SIGNALING PATHWAY IN RESPONSE TO ENDOPLASMIC RETICULUM STRESS	30	0.658227	1.55606	0.010219	0.0842616	1	1257	tags=37%, list=7%, signal=39%
VESICLE-MEDIATED TRANSPORT	266	0.501768	1.55406	0	0.0860549	1	4454	tags=44%, list=23%, signal=56%
REGULATION OF CELL GROWTH	62	0.586292	1.55213	0.00921053	0.0876703	1	3708	tags=44%, list=19%, signal=54%
MELANOCYTE DIFFERENTIATION	17	0.72652	1.5516	0.0207407	0.0874866	1	2816	tags=47%, list=15%, signal=55%
LEUKOCYTE MIGRATION	126	0.538902	1.55153	0	0.0868757	1	1349	tags=21%, list=7%, signal=23%
T CELL COSTIMULATION	51	0.598051	1.55017	0.00793651	0.0880424	1	3141	tags=43%, list=16%, signal=52%
CHAPERONE COFACTOR-DEPENDENT PROTEIN REFOLDING	28	0.668362	1.54725	0.00701262	0.0911564	1	1856	tags=43%, list=10%, signal=47%
CELLULAR PROTEIN LOCALIZATION	42	0.606885	1.54584	0.0174731	0.0922331	1	4209	tags=45%, list=22%, signal=58%
CELLULAR RESPONSE TO CYTOKINE STIMULUS	51	0.600479	1.54398	0.00956284	0.0938496	1	3058	tags=39%, list=16%, signal=47%
INTEGRIN-MEDIATED SIGNALING PATHWAY	89	0.558753	1.54292	0.00378788	0.0945021	1	2751	tags=27%, list=14%, signal=31%
NIK/NF-KAPPAB SIGNALING	63	0.576223	1.54204	0.00906736	0.0947318	1	3416	tags=44%, list=18%, signal=54%
PEPTIDYL-TYROSINE PHOSPHORYLATION	119	0.538241	1.54179	0.00233372	0.0942981	1	3763	tags=30%, list=20%, signal=37%
CHOLESTEROL METABOLIC PROCESS	88	0.547847	1.53981	0.00642674	0.095931	1	3164	tags=39%, list=17%, signal=46%
NEGATIVE REGULATION OF NEURON DEATH	54	0.59907	1.5384	0.0094851	0.096642	1	3369	tags=50%, list=18%, signal=61%
CORTICAL ACTIN CYTOSKELETON ORGANIZATION	26	0.658822	1.53624	0.0208623	0.0987034	1	4071	tags=58%, list=21%, signal=73%
RESPONSE TO COCAINE	32	0.647304	1.53469	0.013986	0.0998875	1	6076	tags=59%, list=32%, signal=87%
ION TRANSMEMBRANE TRANSPORT	221	0.50263	1.53349	0	0.100729	1	4082	tags=26%, list=21%, signal=33%
POSITIVE REGULATION OF CELL MIGRATION	204	0.501498	1.53261	0	0.101073	1	3423	tags=29%, list=18%, signal=35%
STEROL BIOSYNTHETIC PROCESS	29	0.657285	1.53	0.00711238	0.103518	1	1920	tags=55%, list=10%, signal=61%
POSITIVE REGULATION OF PEPTIDYL-TYROSINE PHOSPHORYLATION	76	0.560468	1.52669	0.00251889	0.107103	1	2811	tags=33%, list=15%, signal=38%
HIPPO SIGNALING	25	0.665968	1.52618	0.0146413	0.107146	1	4211	tags=52%, list=22%, signal=67%
PROTEIN ADP-RIBOSYLATION	21	0.686578	1.52606	0.0181311	0.106582	1	2682	tags=43%, list=14%, signal=50%
POSITIVE REGULATION OF NF-KAPPAB TRANSCRIPTION FACTOR ACTIVITY	143	0.51984	1.52594	0.00357143	0.10604	1	3378	tags=38%, list=18%, signal=46%
NEGATIVE REGULATION OF NEUROGENESIS	24	0.675573	1.52363	0.0153631	0.108303	1	3169	tags=46%, list=17%, signal=55%
RETROGRADE PROTEIN TRANSPORT, ER TO CYTOSOL	15	0.73986	1.52334	0.0181543	0.107931	1	2529	tags=67%, list=13%, signal=77%
POSITIVE REGULATION OF REACTIVE OXYGEN SPECIES METABOLIC PROCESS	27	0.664341	1.52307	0.0157819	0.107513	1	4201	tags=41%, list=22%, signal=52%
SYNAPTIC VESICLE ENDOCYTOSIS	33	0.637124	1.52229	0.0123457	0.107795	1	3959	tags=42%, list=21%, signal=53%
ASTROCYTE ACTIVATION	15	0.743793	1.5206	0.0159652	0.109312	1	2053	tags=27%, list=11%, signal=30%
CELLULAR RESPONSE TO TUMOR NECROSIS FACTOR	113	0.532674	1.52054	0.00243309	0.108689	1	2093	tags=20%, list=11%, signal=23%
POSITIVE REGULATION OF CANONICAL WNT SIGNALING PATHWAY	132	0.522734	1.52022	0.00120048	0.108382	1	3229	tags=33%, list=17%, signal=40%
STEROID BIOSYNTHETIC PROCESS	58	0.580479	1.51811	0.00797872	0.110392	1	1920	tags=31%, list=10%, signal=34%
PROTEIN LOCALIZATION TO MEMBRANE	20	0.693432	1.5179	0.015015	0.109926	1	1680	tags=30%, list=9%, signal=33%
VIRAL PROCESS	464	0.475156	1.51749	0	0.109797	1	3088	tags=34%, list=16%, signal=40%
POSITIVE REGULATION OF B CELL PROLIFERATION	39	0.614029	1.51735	0.0137931	0.109287	1	2084	tags=41%, list=11%, signal=46%
LYSOSOME LOCALIZATION	26	0.666822	1.5171	0.0244957	0.10885	1	4125	tags=62%, list=22%, signal=78%
VISUAL LEARNING	38	0.619897	1.51668	0.0218878	0.108804	1	3942	tags=39%, list=21%, signal=50%
PROTEASOME-MEDIATED UBIQUITIN-DEPENDENT PROTEIN CATABOLIC PROCESS	183	0.50407	1.5163	0.0023015	0.108669	1	4585	tags=46%, list=24%, signal=61%
MAPK CASCADE	237	0.493193	1.5152	0	0.10934	1	4275	tags=35%, list=22%, signal=45%
INTRACELLULAR PROTEIN TRANSPORT	328	0.483566	1.51497	0	0.108915	1	3957	tags=35%, list=21%, signal=43%
CYTOKINE-MEDIATED SIGNALING PATHWAY	255	0.495497	1.51495	0	0.108252	1	2537	tags=24%, list=13%, signal=28%
EPITHELIAL CELL MORPHOGENESIS	15	0.729027	1.51208	0.0179372	0.11147	1	881	tags=27%, list=5%, signal=28%
POSITIVE REGULATION OF MUSCLE CELL DIFFERENTIATION	20	0.698751	1.51164	0.0170213	0.111345	1	4029	tags=60%, list=21%, signal=76%
SYNAPTIC VESICLE TRANSPORT	16	0.719688	1.51138	0.0269865	0.110956	1	3957	tags=69%, list=21%, signal=87%
CELLULAR RESPONSE TO HEAT	55	0.580537	1.51096	0.0103093	0.110732	1	1705	tags=31%, list=9%, signal=34%
ENDOPLASMIC RETICULUM CALCIUM ION HOMEOSTASIS	15	0.741644	1.51011	0.0154083	0.111234	1	2082	tags=60%, list=11%, signal=67%
ARACHIDONIC ACID METABOLIC PROCESS	22	0.679575	1.509	0.0143266	0.111948	1	937	tags=14%, list=5%, signal=14%
REGULATION OF INNATE IMMUNE RESPONSE	21	0.68504	1.50853	0.0267606	0.1119	1	3169	tags=52%, list=17%, signal=63%
RECEPTOR-MEDIATED ENDOCYTOSIS	95	0.539593	1.50709	0.00372208	0.113164	1	2664	tags=23%, list=14%, signal=27%
POSITIVE REGULATION OF KINASE ACTIVITY	19	0.696438	1.50499	0.0128571	0.115342	1	8	tags=11%, list=0%, signal=11%
PHOTOTRANSDUCTION	18	0.697584	1.50485	0.0302115	0.114935	1	2405	tags=22%, list=13%, signal=25%
CELLULAR RESPONSE TO PEPTIDE HORMONE STIMULUS	19	0.689925	1.50457	0.0256024	0.114586	1	2011	tags=32%, list=11%, signal=35%
NEGATIVE REGULATION OF SIGNALING RECEPTOR ACTIVITY	23	0.675141	1.503	0.0229885	0.116059	1	2167	tags=17%, list=11%, signal=20%
CELLULAR RESPONSE TO GLUCAGON STIMULUS	19	0.692895	1.50274	0.0238806	0.115653	1	2694	tags=32%, list=14%, signal=37%
POSITIVE REGULATION OF PHAGOCYTOSIS	43	0.606972	1.50197	0.0186418	0.116065	1	2676	tags=26%, list=14%, signal=30%
REGULATION OF I-KAPPAB KINASE/NF-KAPPAB SIGNALING	16	0.72467	1.50161	0.025825	0.115948	1	1539	tags=31%, list=8%, signal=34%
REGULATION OF CELL SHAPE	141	0.514199	1.50059	0.00118064	0.116707	1	3455	tags=32%, list=18%, signal=39%
INTRACELLULAR ESTROGEN RECEPTOR SIGNALING PATHWAY	16	0.711536	1.50032	0.0250737	0.116457	1	4093	tags=56%, list=21%, signal=72%
POSITIVE REGULATION OF PROTEIN UBIQUITINATION	67	0.557019	1.49644	0.0126422	0.121157	1	3559	tags=40%, list=19%, signal=49%
REGULATION OF NEURON DEATH	17	0.700631	1.49626	0.0278592	0.120701	1	3050	tags=47%, list=16%, signal=56%
RESPONSE TO NICOTINE	32	0.633228	1.49611	0.00727802	0.120198	1	5220	tags=41%, list=27%, signal=56%
REGULATION OF CHOLESTEROL BIOSYNTHETIC PROCESS	32	0.630198	1.49526	0.0194715	0.120608	1	3164	tags=56%, list=17%, signal=67%
INTRACELLULAR SIGNAL TRANSDUCTION	414	0.476786	1.49443	0	0.121199	1	3729	tags=32%, list=20%, signal=39%
AUTOPHAGOSOME MATURATION	25	0.657101	1.49322	0.0207756	0.122144	1	2790	tags=56%, list=15%, signal=66%
POSITIVE REGULATION OF PROTEIN KINASE B SIGNALING	144	0.504594	1.49049	0.00233918	0.125248	1	2566	tags=21%, list=13%, signal=24%
STIMULATORY C-TYPE LECTIN RECEPTOR SIGNALING PATHWAY	100	0.524777	1.48957	0.00247219	0.12597	1	3416	tags=36%, list=18%, signal=44%
AUTOPHAGY	165	0.498961	1.48867	0.00229358	0.126756	1	3903	tags=42%, list=20%, signal=52%
SPLEEN DEVELOPMENT	28	0.640374	1.48733	0.0196906	0.128046	1	3347	tags=43%, list=18%, signal=52%
POSITIVE REGULATION OF TRANSFORMING GROWTH FACTOR BETA RECEPTOR SIGNALING PATHWAY	26	0.656196	1.4862	0.0262391	0.128985	1	2427	tags=46%, list=13%, signal=53%
COGNITION	35	0.611919	1.48557	0.0181058	0.129103	1	2844	tags=34%, list=15%, signal=40%
POSITIVE REGULATION OF MAPK CASCADE	100	0.522195	1.48489	0.00716846	0.129532	1	3190	tags=23%, list=17%, signal=27%
BONE MORPHOGENESIS	28	0.641332	1.48397	0.0268741	0.130059	1	4353	tags=39%, list=23%, signal=51%
REGULATION OF PEPTIDYL-TYROSINE PHOSPHORYLATION	16	0.719843	1.4834	0.0307918	0.130224	1	2222	tags=44%, list=12%, signal=49%
CARDIAC MUSCLE CELL DIFFERENTIATION	21	0.668941	1.48296	0.0281065	0.130209	1	209	tags=14%, list=1%, signal=14%
LYSOSOMAL TRANSPORT	17	0.705786	1.48193	0.0210843	0.130898	1	2812	tags=53%, list=15%, signal=62%
PROTEIN GLYCOSYLATION	162	0.496979	1.48141	0.00235018	0.131095	1	4893	tags=41%, list=26%, signal=54%
PHOSPHOLIPID METABOLIC PROCESS	53	0.561386	1.4812	0.0144357	0.130795	1	4785	tags=36%, list=25%, signal=48%
REGULATION OF SMALL GTPASE MEDIATED SIGNAL TRANSDUCTION	135	0.507378	1.48033	0.00473934	0.131434	1	3872	tags=36%, list=20%, signal=44%
REGULATION OF AUTOPHAGY	66	0.552998	1.47259	0.0134409	0.142458	1	3903	tags=44%, list=20%, signal=55%
POSITIVE REGULATION OF INTERLEUKIN-6 SECRETION	31	0.61986	1.4724	0.0245566	0.142032	1	381	tags=23%, list=2%, signal=23%
CELL-MATRIX ADHESION	82	0.534661	1.4719	0.0114504	0.142078	1	2751	tags=22%, list=14%, signal=26%
AORTA DEVELOPMENT	21	0.675394	1.47122	0.0449927	0.142459	1	2904	tags=38%, list=15%, signal=45%
ADHERENS JUNCTION ORGANIZATION	32	0.616835	1.469	0.0252101	0.145242	1	2742	tags=25%, list=14%, signal=29%
NEUTROPHIL CHEMOTAXIS	72	0.542374	1.46624	0.0113924	0.149112	1	2537	tags=24%, list=13%, signal=27%
G PROTEIN-COUPLED RECEPTOR SIGNALING PATHWAY	606	0.455825	1.46582	0	0.149036	1	2421	tags=14%, list=13%, signal=16%
REGULATION OF AXONOGENESIS	21	0.666241	1.46569	0.02886	0.148533	1	2727	tags=38%, list=14%, signal=44%
NEGATIVE REGULATION OF INFLAMMATORY RESPONSE	81	0.528321	1.4647	0.00881612	0.149499	1	4130	tags=37%, list=22%, signal=47%
CELLULAR RESPONSE TO FIBROBLAST GROWTH FACTOR STIMULUS	28	0.631963	1.46409	0.0333333	0.14964	1	2147	tags=32%, list=11%, signal=36%
POSITIVE REGULATION OF ANGIOGENESIS	120	0.508399	1.4619	0.00840336	0.152499	1	1750	tags=19%, list=9%, signal=21%
NEGATIVE REGULATION OF NIK/NF-KAPPAB SIGNALING	19	0.684688	1.46147	0.0361446	0.152462	1	2026	tags=32%, list=11%, signal=35%
POSITIVE REGULATION OF CYTOSOLIC CALCIUM ION CONCENTRATION INVOLVED IN PHOSPHOLIPASE C-ACTIVATING G PROTEIN-COUPLED SIGNALING PATHWAY	27	0.63432	1.4613	0.0306569	0.152026	1	1533	tags=30%, list=8%, signal=32%
REGULATION OF INFLAMMATORY RESPONSE	67	0.548435	1.46075	0.0244216	0.152153	1	3928	tags=40%, list=21%, signal=51%
LIPID METABOLIC PROCESS	501	0.461171	1.46004	0	0.152596	1	3719	tags=30%, list=19%, signal=36%
POSITIVE REGULATION OF ACTIN FILAMENT POLYMERIZATION	43	0.586503	1.4593	0.0255034	0.153111	1	3096	tags=37%, list=16%, signal=44%
POSITIVE REGULATION OF TUMOR NECROSIS FACTOR BIOSYNTHETIC PROCESS	19	0.669403	1.45838	0.02886	0.153956	1	1906	tags=32%, list=10%, signal=35%
GLYCOSAMINOGLYCAN CATABOLIC PROCESS	24	0.635017	1.45634	0.0348837	0.156518	1	3201	tags=33%, list=17%, signal=40%
B CELL HOMEOSTASIS	19	0.671002	1.456	0.0427729	0.156362	1	2859	tags=47%, list=15%, signal=56%
POSITIVE REGULATION OF BONE MINERALIZATION	32	0.616502	1.45584	0.0352304	0.155931	1	3862	tags=38%, list=20%, signal=47%
PHOSPHOLIPASE C-ACTIVATING G PROTEIN-COUPLED RECEPTOR SIGNALING PATHWAY	37	0.59776	1.45403	0.0333797	0.158014	1	580	tags=11%, list=3%, signal=11%
ANTIMICROBIAL HUMORAL RESPONSE	34	0.612455	1.45395	0.030303	0.157493	1	395	tags=9%, list=2%, signal=9%
PROTEIN PROCESSING	52	0.559209	1.45385	0.0289474	0.156924	1	3595	tags=35%, list=19%, signal=43%
ACTIN CYTOSKELETON REORGANIZATION	48	0.565844	1.4527	0.0253333	0.158264	1	4125	tags=35%, list=22%, signal=45%
NLS-BEARING PROTEIN IMPORT INTO NUCLEUS	16	0.688299	1.44994	0.0325926	0.162052	1	4138	tags=56%, list=22%, signal=72%
ANTERIOR/POSTERIOR PATTERN SPECIFICATION	90	0.516953	1.44979	0.0184729	0.16157	1	4358	tags=24%, list=23%, signal=32%
SPHINGOLIPID METABOLIC PROCESS	45	0.571517	1.44968	0.026738	0.161016	1	4500	tags=47%, list=24%, signal=61%
CELLULAR RESPONSE TO NERVE GROWTH FACTOR STIMULUS	33	0.607479	1.44949	0.0202429	0.160655	1	4157	tags=64%, list=22%, signal=81%
ENDOTHELIAL CELL MIGRATION	30	0.615683	1.44906	0.0295775	0.160642	1	4173	tags=37%, list=22%, signal=47%
CELLULAR IRON ION HOMEOSTASIS	53	0.559272	1.44892	0.0257104	0.160151	1	3138	tags=34%, list=16%, signal=41%
APOPTOTIC SIGNALING PATHWAY	62	0.544125	1.44533	0.0183246	0.165729	1	3045	tags=39%, list=16%, signal=46%
POSITIVE REGULATION OF CELL ADHESION	48	0.568771	1.44454	0.0272851	0.166188	1	2202	tags=29%, list=12%, signal=33%
NEGATIVE REGULATION OF PHOSPHORYLATION	15	0.68914	1.44291	0.0443425	0.168233	1	1487	tags=33%, list=8%, signal=36%
POSITIVE REGULATION OF T CELL ACTIVATION	23	0.642907	1.44271	0.0431655	0.167827	1	1795	tags=35%, list=9%, signal=38%
POSITIVE REGULATION OF TYPE I INTERFERON PRODUCTION	53	0.567013	1.4421	0.0159151	0.168082	1	2787	tags=45%, list=15%, signal=53%
NUCLEAR ENVELOPE ORGANIZATION	17	0.680473	1.44192	0.0533141	0.167726	1	3849	tags=53%, list=20%, signal=66%
CELLULAR SENESCENCE	20	0.661265	1.44178	0.0376569	0.167247	1	3309	tags=50%, list=17%, signal=60%
HAIR FOLLICLE DEVELOPMENT	30	0.618005	1.44173	0.0329513	0.166605	1	4028	tags=27%, list=21%, signal=34%
SMALL GTPASE MEDIATED SIGNAL TRANSDUCTION	110	0.505813	1.4404	0.0145631	0.16802	1	4059	tags=35%, list=21%, signal=44%
CHOLESTEROL EFFLUX	16	0.690425	1.43954	0.0357675	0.168926	1	2786	tags=38%, list=15%, signal=44%
HEMATOPOIETIC PROGENITOR CELL DIFFERENTIATION	61	0.549953	1.43912	0.0129366	0.168946	1	1830	tags=21%, list=10%, signal=23%
B CELL DIFFERENTIATION	60	0.551987	1.43888	0.0187416	0.168691	1	2846	tags=32%, list=15%, signal=37%
POSITIVE REGULATION OF CYTOSOLIC CALCIUM ION CONCENTRATION	125	0.495894	1.43856	0.0130641	0.168505	1	3122	tags=22%, list=16%, signal=27%
CERAMIDE METABOLIC PROCESS	19	0.671205	1.4375	0.0474138	0.169652	1	4611	tags=58%, list=24%, signal=76%
ADULT WALKING BEHAVIOR	22	0.646329	1.43616	0.0606936	0.171199	1	2288	tags=36%, list=12%, signal=41%
CELL CYCLE ARREST	121	0.498641	1.43584	0.0172414	0.171053	1	3701	tags=39%, list=19%, signal=48%
MATERNAL PROCESS INVOLVED IN FEMALE PREGNANCY	21	0.647996	1.43473	0.0394737	0.172193	1	3143	tags=38%, list=16%, signal=46%
POSITIVE REGULATION OF PROTEIN IMPORT INTO NUCLEUS	34	0.595891	1.43464	0.043662	0.171613	1	3012	tags=38%, list=16%, signal=45%
CELLULAR RESPONSE TO CAMP	48	0.563356	1.43423	0.0307487	0.171587	1	3942	tags=31%, list=21%, signal=39%
ATP-DEPENDENT CHROMATIN REMODELING	31	0.600726	1.43175	0.037037	0.175092	1	4948	tags=68%, list=26%, signal=91%
PROTEIN TRANSPORT	630	0.446162	1.43069	0	0.176211	1	3877	tags=35%, list=20%, signal=42%
NEUTROPHIL DEGRANULATION	465	0.450234	1.4301	0.00103627	0.176556	1	2582	tags=30%, list=14%, signal=33%
EXTRACELLULAR MATRIX DISASSEMBLY	51	0.554071	1.42907	0.0414993	0.177551	1	1287	tags=16%, list=7%, signal=17%
EMBRYONIC MORPHOGENESIS	18	0.663341	1.42854	0.0544919	0.177732	1	4186	tags=39%, list=22%, signal=50%
POSITIVE REGULATION OF DENDRITE EXTENSION	18	0.657566	1.42838	0.0403338	0.177277	1	5438	tags=50%, list=29%, signal=70%
MEMBRANE ORGANIZATION	124	0.497247	1.42744	0.00246914	0.178268	1	3563	tags=38%, list=19%, signal=46%
ADENYLATE CYCLASE-ACTIVATING G PROTEIN-COUPLED RECEPTOR SIGNALING PATHWAY	67	0.527918	1.42731	0.0286086	0.177768	1	3155	tags=25%, list=17%, signal=30%
REGULATION OF HEMATOPOIETIC STEM CELL DIFFERENTIATION	67	0.531563	1.42702	0.0297542	0.177597	1	2815	tags=36%, list=15%, signal=42%
NEUROMUSCULAR PROCESS	20	0.655961	1.42693	0.0485021	0.177047	1	2343	tags=35%, list=12%, signal=40%
PROTEIN N-LINKED GLYCOSYLATION VIA ASPARAGINE	32	0.599882	1.42597	0.0349162	0.178034	1	3373	tags=41%, list=18%, signal=49%
INSULIN RECEPTOR SIGNALING PATHWAY	77	0.524837	1.42421	0.0224719	0.180509	1	1720	tags=22%, list=9%, signal=24%
PROTEOLYSIS	494	0.449342	1.4239	0	0.180295	1	2988	tags=21%, list=16%, signal=25%
ADENYLATE CYCLASE-INHIBITING G PROTEIN-COUPLED RECEPTOR SIGNALING PATHWAY	45	0.566601	1.42313	0.030504	0.181046	1	3040	tags=22%, list=16%, signal=26%
LIPID HOMEOSTASIS	31	0.600522	1.42255	0.0394366	0.181257	1	3535	tags=32%, list=19%, signal=40%
POSITIVE REGULATION OF DNA-BINDING TRANSCRIPTION FACTOR ACTIVITY	100	0.498546	1.42219	0.0184729	0.181312	1	2875	tags=33%, list=15%, signal=39%
SIALYLATION	16	0.690867	1.42184	0.0612855	0.181195	1	3906	tags=38%, list=20%, signal=47%
POSITIVE REGULATION OF GENE EXPRESSION	377	0.45219	1.42077	0.00107181	0.182358	1	3045	tags=27%, list=16%, signal=31%
WNT SIGNALING PATHWAY, PLANAR CELL POLARITY PATHWAY	85	0.510101	1.41941	0.0202532	0.184025	1	4524	tags=45%, list=24%, signal=58%
APOPTOTIC PROCESS	630	0.443057	1.41889	0	0.184188	1	3135	tags=31%, list=16%, signal=36%
POSITIVE REGULATION OF AXON EXTENSION	36	0.578458	1.41726	0.0509642	0.18631	1	2424	tags=39%, list=13%, signal=44%
NEGATIVE REGULATION OF FAT CELL DIFFERENTIATION	38	0.579781	1.41615	0.0533708	0.187507	1	2045	tags=29%, list=11%, signal=32%
NEURON PROJECTION DEVELOPMENT	122	0.488788	1.41553	0.0156062	0.187986	1	4094	tags=36%, list=21%, signal=46%
POST-GOLGI VESICLE-MEDIATED TRANSPORT	17	0.680035	1.4155	0.0487445	0.187328	1	1615	tags=35%, list=8%, signal=39%
POSITIVE REGULATION OF INTERFERON-BETA PRODUCTION	25	0.613029	1.41154	0.0540146	0.193911	1	2752	tags=48%, list=14%, signal=56%
REGULATION OF MEMBRANE POTENTIAL	68	0.520518	1.41123	0.0228426	0.193821	1	1830	tags=12%, list=10%, signal=13%
PROTEIN-CONTAINING COMPLEX ASSEMBLY	111	0.491806	1.40971	0.0144058	0.195794	1	2569	tags=29%, list=13%, signal=33%
HOMEOSTASIS OF NUMBER OF CELLS WITHIN A TISSUE	26	0.611385	1.40913	0.0449275	0.196105	1	3825	tags=42%, list=20%, signal=53%
COPII VESICLE COATING	62	0.532263	1.40722	0.029563	0.199069	1	4421	tags=48%, list=23%, signal=63%
HISTONE ACETYLATION	48	0.550784	1.40646	0.0380577	0.199723	1	5170	tags=50%, list=27%, signal=68%
DIGESTIVE TRACT DEVELOPMENT	24	0.621005	1.40606	0.0362845	0.199683	1	2377	tags=21%, list=12%, signal=24%
EMBRYONIC HEMOPOIESIS	15	0.674646	1.40432	0.0533141	0.201973	1	3904	tags=40%, list=20%, signal=50%
TRNA METHYLATION	32	0.594752	1.40257	0.0616247	0.204488	1	3733	tags=47%, list=20%, signal=58%
NEGATIVE REGULATION OF TRANSPOSITION	17	0.670696	1.40018	0.0565217	0.208317	1	3689	tags=41%, list=19%, signal=51%
POSITIVE REGULATION OF CELL CYCLE	37	0.570429	1.39988	0.0518617	0.208081	1	4269	tags=43%, list=22%, signal=56%
TRIF-DEPENDENT TOLL-LIKE RECEPTOR SIGNALING PATHWAY	28	0.607509	1.39962	0.0565771	0.207858	1	2894	tags=43%, list=15%, signal=50%
ENDOPLASMIC RETICULUM TO GOLGI VESICLE-MEDIATED TRANSPORT	178	0.46696	1.39838	0.0101466	0.209551	1	4072	tags=38%, list=21%, signal=47%
CENTROSOME LOCALIZATION	15	0.675499	1.398	0.0632353	0.209596	1	1787	tags=40%, list=9%, signal=44%
ENDOCYTIC RECYCLING	36	0.579685	1.3977	0.0524899	0.209481	1	3661	tags=44%, list=19%, signal=55%
POSITIVE REGULATION OF NATURAL KILLER CELL MEDIATED CYTOTOXICITY	19	0.656293	1.39601	0.0571848	0.21211	1	1400	tags=42%, list=7%, signal=45%
NEGATIVE REGULATION OF OSTEOBLAST DIFFERENTIATION	36	0.568722	1.39542	0.0603086	0.212505	1	4232	tags=42%, list=22%, signal=53%
SYNAPTIC TRANSMISSION, GLUTAMATERGIC	26	0.599985	1.39431	0.0681818	0.213726	1	3462	tags=23%, list=18%, signal=28%
BLOOD VESSEL DEVELOPMENT	46	0.550261	1.39398	0.0495186	0.213577	1	4884	tags=33%, list=26%, signal=44%
NEURAL CREST CELL MIGRATION	36	0.565091	1.39361	0.0513176	0.213531	1	3329	tags=22%, list=17%, signal=27%
POSITIVE REGULATION OF CYSTEINE-TYPE ENDOPEPTIDASE ACTIVITY INVOLVED IN APOPTOTIC PROCESS	45	0.548045	1.39331	0.0529172	0.213341	1	526	tags=20%, list=3%, signal=21%
POSITIVE REGULATION OF NIK/NF-KAPPAB SIGNALING	58	0.529962	1.39309	0.038961	0.212968	1	2430	tags=31%, list=13%, signal=35%
REGULATION OF CELL ADHESION	39	0.562297	1.3922	0.0604782	0.213963	1	5305	tags=51%, list=28%, signal=71%
PHAGOSOME ACIDIFICATION	26	0.617074	1.39098	0.0674157	0.215478	1	2968	tags=38%, list=16%, signal=45%
NEURON PROJECTION MORPHOGENESIS	57	0.528407	1.39069	0.0410053	0.215281	1	3086	tags=28%, list=16%, signal=33%
NEGATIVE REGULATION OF PROTEIN BINDING	66	0.523672	1.39041	0.0279543	0.215134	1	3542	tags=39%, list=19%, signal=48%
NEGATIVE REGULATION OF TUMOR NECROSIS FACTOR PRODUCTION	47	0.55186	1.39021	0.0503401	0.214756	1	2441	tags=32%, list=13%, signal=37%
NEGATIVE REGULATION OF NF-KAPPAB TRANSCRIPTION FACTOR ACTIVITY	72	0.515716	1.38984	0.0423077	0.214739	1	3220	tags=39%, list=17%, signal=47%
CELL-CELL ADHESION	135	0.47397	1.38924	0.0188679	0.215224	1	2811	tags=18%, list=15%, signal=21%
TRANSMEMBRANE RECEPTOR PROTEIN TYROSINE KINASE SIGNALING PATHWAY	96	0.494972	1.3889	0.0295931	0.215034	1	1767	tags=19%, list=9%, signal=21%
UBIQUITIN-DEPENDENT PROTEIN CATABOLIC PROCESS	276	0.445364	1.3887	0.00322928	0.214686	1	4157	tags=39%, list=22%, signal=50%
POSITIVE REGULATION OF STRESS-ACTIVATED MAPK CASCADE	20	0.64388	1.38745	0.0580737	0.21628	1	5270	tags=55%, list=28%, signal=76%
MELANOSOME ORGANIZATION	17	0.660338	1.38638	0.0610465	0.217578	1	3957	tags=35%, list=21%, signal=44%
CELLULAR RESPONSE TO TRANSFORMING GROWTH FACTOR BETA STIMULUS	54	0.527322	1.38616	0.0471204	0.217271	1	3045	tags=26%, list=16%, signal=31%
REGULATION OF CARDIAC CONDUCTION	46	0.548744	1.38502	0.0443548	0.218782	1	3596	tags=28%, list=19%, signal=35%
ACTIVATION OF GTPASE ACTIVITY	78	0.508259	1.38462	0.0280255	0.218855	1	6008	tags=49%, list=31%, signal=71%
HOMOPHILIC CELL ADHESION VIA PLASMA MEMBRANE ADHESION MOLECULES	105	0.490003	1.38334	0.0209618	0.220511	1	1400	tags=10%, list=7%, signal=10%
POSITIVE REGULATION OF INTERLEUKIN-4 PRODUCTION	18	0.650044	1.38276	0.078869	0.220934	1	1701	tags=39%, list=9%, signal=43%
REGULATION OF PROTEIN BINDING	22	0.630023	1.38261	0.0669578	0.220511	1	5719	tags=64%, list=30%, signal=91%
REGULATION OF MACROAUTOPHAGY	67	0.516095	1.38228	0.0416667	0.220407	1	4209	tags=48%, list=22%, signal=61%
AXON GUIDANCE	175	0.460204	1.38212	0.004561	0.220033	1	3767	tags=22%, list=20%, signal=28%
GOLGI ORGANIZATION	104	0.486637	1.3816	0.0256724	0.220278	1	5264	tags=48%, list=28%, signal=66%
PEPTIDYL-SERINE PHOSPHORYLATION	141	0.47007	1.38114	0.0131108	0.220395	1	4275	tags=42%, list=22%, signal=54%
CATION TRANSMEMBRANE TRANSPORT	38	0.559652	1.38011	0.0549451	0.221572	1	2865	tags=26%, list=15%, signal=31%
PROTEOLYSIS INVOLVED IN CELLULAR PROTEIN CATABOLIC PROCESS	50	0.537137	1.3797	0.0399449	0.221711	1	1135	tags=22%, list=6%, signal=23%
NEGATIVE REGULATION OF GENE EXPRESSION	216	0.454102	1.37957	0.0101237	0.221252	1	2773	tags=28%, list=15%, signal=32%
PROTEIN TARGETING	44	0.543803	1.3794	0.0569106	0.220942	1	1702	tags=32%, list=9%, signal=35%
SEMAPHORIN-PLEXIN SIGNALING PATHWAY	33	0.575559	1.37906	0.0464135	0.22092	1	3354	tags=30%, list=18%, signal=37%
POSITIVE REGULATION OF ATPASE ACTIVITY	35	0.560803	1.37894	0.0671233	0.22049	1	1678	tags=29%, list=9%, signal=31%
MEMORY	62	0.523875	1.37891	0.0384615	0.21987	1	2547	tags=21%, list=13%, signal=24%
ESTABLISHMENT OR MAINTENANCE OF EPITHELIAL CELL APICAL/BASAL POLARITY	18	0.638647	1.37683	0.0793201	0.223344	1	5683	tags=56%, list=30%, signal=79%
POSITIVE REGULATION OF EXOCYTOSIS	18	0.637393	1.37511	0.0746706	0.225902	1	3943	tags=56%, list=21%, signal=70%
HEART LOOPING	51	0.531924	1.37438	0.0633245	0.226622	1	3392	tags=27%, list=18%, signal=33%
REGULATION OF PRESYNAPSE ASSEMBLY	16	0.662039	1.37411	0.08	0.226414	1	3943	tags=44%, list=21%, signal=55%
STEROL METABOLIC PROCESS	20	0.631227	1.37289	0.0679468	0.228135	1	1203	tags=30%, list=6%, signal=32%
CELLULAR RESPONSE TO ORGANIC CYCLIC COMPOUND	62	0.5212	1.37261	0.0461741	0.227988	1	2865	tags=29%, list=15%, signal=34%
POSITIVE REGULATION OF PROTEIN LOCALIZATION TO PLASMA MEMBRANE	46	0.533478	1.37237	0.0629183	0.227787	1	2467	tags=37%, list=13%, signal=42%
MELANOSOME TRANSPORT	19	0.637144	1.37183	0.0756914	0.228092	1	2922	tags=47%, list=15%, signal=56%
PROTEIN K63-LINKED UBIQUITINATION	36	0.555777	1.37173	0.0608931	0.227548	1	4325	tags=44%, list=23%, signal=57%
B CELL ACTIVATION	30	0.578015	1.37118	0.0599721	0.227836	1	1470	tags=27%, list=8%, signal=29%
BIOSYNTHETIC PROCESS	33	0.571801	1.37026	0.0588235	0.228988	1	4546	tags=45%, list=24%, signal=60%
REGULATION OF DEFENSE RESPONSE TO VIRUS BY VIRUS	27	0.595947	1.36968	0.0637681	0.229353	1	1720	tags=26%, list=9%, signal=28%
POSITIVE REGULATION OF INSULIN SECRETION INVOLVED IN CELLULAR RESPONSE TO GLUCOSE STIMULUS	24	0.596341	1.36762	0.0764618	0.232375	1	1750	tags=29%, list=9%, signal=32%
NERVOUS SYSTEM DEVELOPMENT	425	0.433108	1.36729	0.0031348	0.232345	1	3330	tags=26%, list=17%, signal=30%
NEGATIVE REGULATION OF INSULIN RECEPTOR SIGNALING PATHWAY	29	0.579367	1.36723	0.0761494	0.231739	1	3888	tags=41%, list=20%, signal=52%
POSITIVE REGULATION OF INTERFERON-GAMMA PRODUCTION	41	0.547038	1.36702	0.0619597	0.231488	1	1795	tags=29%, list=9%, signal=32%
POSITIVE REGULATION OF NEURON APOPTOTIC PROCESS	49	0.539484	1.36617	0.0585034	0.232455	1	3086	tags=41%, list=16%, signal=49%
PROTEIN AUTOPHOSPHORYLATION	165	0.461037	1.36611	0.0207852	0.231898	1	3903	tags=36%, list=20%, signal=45%
POSITIVE REGULATION OF PHOSPHATIDYLINOSITOL 3-KINASE ACTIVITY	27	0.590093	1.36378	0.0675105	0.235831	1	2597	tags=26%, list=14%, signal=30%
EXCITATORY POSTSYNAPTIC POTENTIAL	49	0.529663	1.36375	0.052356	0.235187	1	6350	tags=39%, list=33%, signal=58%
RETROGRADE TRANSPORT, ENDOSOME TO GOLGI	72	0.506933	1.36345	0.0411141	0.235091	1	4029	tags=39%, list=21%, signal=49%
POSITIVE REGULATION OF MULTICELLULAR ORGANISM GROWTH	28	0.585997	1.36272	0.0788732	0.235847	1	2992	tags=29%, list=16%, signal=34%
POSITIVE REGULATION OF EXTRINSIC APOPTOTIC SIGNALING PATHWAY	23	0.601399	1.36225	0.0938416	0.236032	1	1156	tags=26%, list=6%, signal=28%
EOSINOPHIL CHEMOTAXIS	16	0.65079	1.36136	0.0816327	0.237153	1	61	tags=25%, list=0%, signal=25%
EXTRINSIC APOPTOTIC SIGNALING PATHWAY VIA DEATH DOMAIN RECEPTORS	30	0.578826	1.36036	0.0706522	0.238469	1	2847	tags=40%, list=15%, signal=47%
RESPONSE TO BACTERIUM	92	0.480863	1.35875	0.0434783	0.24104	1	3338	tags=27%, list=17%, signal=33%
PHOSPHATIDIC ACID BIOSYNTHETIC PROCESS	33	0.563991	1.3581	0.0814607	0.241672	1	2872	tags=36%, list=15%, signal=43%
METAL ION TRANSPORT	26	0.596021	1.35785	0.0772532	0.241452	1	4306	tags=46%, list=23%, signal=60%
POSITIVE REGULATION OF EXCITATORY POSTSYNAPTIC POTENTIAL	20	0.629485	1.35784	0.0902475	0.240774	1	5123	tags=40%, list=27%, signal=55%
POSITIVE REGULATION OF PROTEIN SECRETION	41	0.552029	1.35568	0.0471063	0.24437	1	3388	tags=37%, list=18%, signal=44%
POSITIVE REGULATION OF PROTEASOMAL UBIQUITIN-DEPENDENT PROTEIN CATABOLIC PROCESS	68	0.508805	1.35363	0.0476804	0.247774	1	3952	tags=43%, list=21%, signal=54%
ACTIVATION OF JUN KINASE ACTIVITY	34	0.563118	1.35338	0.0708333	0.247612	1	4655	tags=56%, list=24%, signal=74%
NATURAL KILLER CELL ACTIVATION	17	0.640853	1.35234	0.106105	0.248944	1	1398	tags=35%, list=7%, signal=38%
HIPPOCAMPUS DEVELOPMENT	54	0.525722	1.35191	0.0587432	0.249009	1	3221	tags=28%, list=17%, signal=33%
POSITIVE REGULATION OF PROTEIN INSERTION INTO MITOCHONDRIAL MEMBRANE INVOLVED IN APOPTOTIC SIGNALING PATHWAY	26	0.591856	1.3518	0.0701754	0.248523	1	3473	tags=50%, list=18%, signal=61%
OLFACTORY BULB DEVELOPMENT	16	0.643078	1.35094	0.110942	0.249637	1	89	tags=13%, list=0%, signal=13%
REGULATION OF NMDA RECEPTOR ACTIVITY	23	0.602659	1.35079	0.0758018	0.249294	1	5123	tags=35%, list=27%, signal=47%
REGULATION OF DENDRITE MORPHOGENESIS	19	0.627108	1.35053	0.105727	0.249186	1	2775	tags=37%, list=15%, signal=43%
NEGATIVE REGULATION OF ENDOPLASMIC RETICULUM STRESS-INDUCED INTRINSIC APOPTOTIC SIGNALING PATHWAY	16	0.648302	1.35048	0.106414	0.248597	1	2529	tags=50%, list=13%, signal=58%
GOLGI TO PLASMA MEMBRANE PROTEIN TRANSPORT	29	0.570963	1.34981	0.0936599	0.249222	1	3741	tags=38%, list=20%, signal=47%
CIRCADIAN REGULATION OF GENE EXPRESSION	56	0.514594	1.34967	0.0591327	0.248861	1	4553	tags=46%, list=24%, signal=61%
MONOCYTE CHEMOTAXIS	34	0.56905	1.34906	0.102528	0.249391	1	819	tags=18%, list=4%, signal=18%
REGULATION OF RHO PROTEIN SIGNAL TRANSDUCTION	84	0.49261	1.3485	0.0426065	0.249927	1	3564	tags=27%, list=19%, signal=34%
LIPID TRANSPORT	115	0.467722	1.34845	0.0269939	0.249361	1	3310	tags=29%, list=17%, signal=35%
RESPONSE TO LIPOPOLYSACCHARIDE	154	0.460765	1.34837	0.0215664	0.248822	1	3270	tags=27%, list=17%, signal=33%
FC-GAMMA RECEPTOR SIGNALING PATHWAY INVOLVED IN PHAGOCYTOSIS	70	0.49795	1.34789	0.055207	0.249092	1	3012	tags=36%, list=16%, signal=42%
POSITIVE REGULATION OF VIRAL GENOME REPLICATION	26	0.592471	1.34751	0.0880682	0.24919	1	1966	tags=38%, list=10%, signal=43%
NEGATIVE REGULATION OF CYCLIN-DEPENDENT PROTEIN SERINE/THREONINE KINASE ACTIVITY	27	0.578353	1.34528	0.0922865	0.252815	1	2957	tags=30%, list=16%, signal=35%
POSITIVE REGULATION OF RAS PROTEIN SIGNAL TRANSDUCTION	26	0.591041	1.34483	0.0759312	0.253059	1	2415	tags=38%, list=13%, signal=44%
NEGATIVE REGULATION OF INTERFERON-GAMMA PRODUCTION	26	0.592065	1.34445	0.0876217	0.253164	1	1394	tags=31%, list=7%, signal=33%
B CELL RECEPTOR SIGNALING PATHWAY	40	0.542939	1.34212	0.0593103	0.257464	1	3012	tags=35%, list=16%, signal=41%
POSITIVE REGULATION OF SMOOTH MUSCLE CELL PROLIFERATION	53	0.519944	1.34128	0.0757781	0.258505	1	1044	tags=15%, list=5%, signal=16%
REGULATION OF SYNAPSE ORGANIZATION	19	0.621618	1.34103	0.10101	0.258346	1	2682	tags=26%, list=14%, signal=31%
ACTIVATION OF CYSTEINE-TYPE ENDOPEPTIDASE ACTIVITY INVOLVED IN APOPTOTIC PROCESS	82	0.48094	1.34023	0.0486556	0.259224	1	1495	tags=24%, list=8%, signal=26%
HISTONE H3 DEACETYLATION	19	0.624541	1.34018	0.099851	0.258603	1	2166	tags=32%, list=11%, signal=36%
NEGATIVE REGULATION OF EPIDERMAL GROWTH FACTOR RECEPTOR SIGNALING PATHWAY	31	0.555147	1.34004	0.0933148	0.258206	1	3379	tags=35%, list=18%, signal=43%
CYTOKINE PRODUCTION	25	0.585279	1.33913	0.0806452	0.25948	1	1889	tags=32%, list=10%, signal=35%
NEGATIVE REGULATION OF CELL MIGRATION	108	0.47095	1.33607	0.0463659	0.265121	1	2740	tags=22%, list=14%, signal=26%
PROTEIN DEPHOSPHORYLATION	173	0.449584	1.33567	0.0309633	0.265299	1	5220	tags=43%, list=27%, signal=59%
PROTEIN POLYUBIQUITINATION	227	0.437091	1.33505	0.0153846	0.265922	1	5220	tags=46%, list=27%, signal=63%
BIOMINERAL TISSUE DEVELOPMENT	21	0.609752	1.33499	0.114162	0.265301	1	575	tags=14%, list=3%, signal=15%
NEGATIVE REGULATION OF TRANSFORMING GROWTH FACTOR BETA RECEPTOR SIGNALING PATHWAY	61	0.502189	1.33438	0.0635762	0.265817	1	3045	tags=30%, list=16%, signal=35%
POSITIVE REGULATION OF INTERLEUKIN-8 PRODUCTION	24	0.591167	1.33337	0.0889526	0.267227	1	2695	tags=33%, list=14%, signal=39%
PROTEIN LOCALIZATION TO PLASMA MEMBRANE	135	0.455228	1.33244	0.0280374	0.268431	1	4108	tags=30%, list=22%, signal=37%
VENTRICULAR SEPTUM DEVELOPMENT	27	0.578054	1.33207	0.106383	0.268522	1	2998	tags=33%, list=16%, signal=39%
LIPOPROTEIN METABOLIC PROCESS	17	0.630103	1.3315	0.1033	0.268988	1	3369	tags=47%, list=18%, signal=57%
I-KAPPAB KINASE/NF-KAPPAB SIGNALING	65	0.500335	1.3315	0.0706033	0.268297	1	2876	tags=31%, list=15%, signal=36%
CELL MORPHOGENESIS	74	0.498394	1.33095	0.0503876	0.268719	1	4416	tags=35%, list=23%, signal=46%
PROTEIN KINASE C-ACTIVATING G PROTEIN-COUPLED RECEPTOR SIGNALING PATHWAY	24	0.600352	1.33016	0.102564	0.269628	1	2544	tags=21%, list=13%, signal=24%
ACTIVATION OF PROTEIN KINASE A ACTIVITY	15	0.658088	1.33005	0.111111	0.26915	1	5960	tags=60%, list=31%, signal=87%
REGULATION OF SYNAPTIC TRANSMISSION, GLUTAMATERGIC	27	0.573878	1.32894	0.106534	0.27068	1	5123	tags=30%, list=27%, signal=40%
PROTEIN PHOSPHORYLATION	576	0.414816	1.32888	0.00103306	0.270107	1	4207	tags=31%, list=22%, signal=39%
NEGATIVE REGULATION OF ENDOTHELIAL CELL APOPTOTIC PROCESS	24	0.586093	1.32774	0.105563	0.27174	1	1539	tags=25%, list=8%, signal=27%
CAMP-MEDIATED SIGNALING	21	0.602173	1.32688	0.113537	0.272756	1	1212	tags=24%, list=6%, signal=25%
REGULATION OF CELL POPULATION PROLIFERATION	179	0.445901	1.32661	0.0296465	0.272688	1	3599	tags=31%, list=19%, signal=38%
NEGATIVE REGULATION OF AXONOGENESIS	17	0.633641	1.32595	0.12188	0.273321	1	2304	tags=29%, list=12%, signal=33%
INNER EAR DEVELOPMENT	44	0.526567	1.32525	0.0789845	0.274128	1	1808	tags=16%, list=9%, signal=18%
PROTEIN LOCALIZATION TO ORGANELLE	17	0.625476	1.32413	0.0923754	0.275602	1	4188	tags=35%, list=22%, signal=45%
ACTIVATION OF NF-KAPPAB-INDUCING KINASE ACTIVITY	17	0.625357	1.32313	0.115549	0.277011	1	3193	tags=41%, list=17%, signal=49%
POSITIVE REGULATION OF PATHWAY-RESTRICTED SMAD PROTEIN PHOSPHORYLATION	38	0.538158	1.32259	0.0897959	0.277428	1	2631	tags=16%, list=14%, signal=18%
NEGATIVE REGULATION OF ERK1 AND ERK2 CASCADE	64	0.49934	1.32185	0.076524	0.278197	1	2202	tags=23%, list=12%, signal=26%
DEFENSE RESPONSE TO PROTOZOAN	23	0.591724	1.3213	0.106936	0.278608	1	395	tags=22%, list=2%, signal=22%
NEGATIVE REGULATION OF G2/M TRANSITION OF MITOTIC CELL CYCLE	55	0.512919	1.32127	0.0803571	0.277981	1	2735	tags=38%, list=14%, signal=44%
SPINAL CORD MOTOR NEURON DIFFERENTIATION	15	0.646775	1.32126	0.125561	0.277308	1	5202	tags=67%, list=27%, signal=92%
RECEPTOR CLUSTERING	25	0.583732	1.32121	0.0986111	0.276742	1	4008	tags=44%, list=21%, signal=56%
DENDRITE MORPHOGENESIS	30	0.561522	1.32071	0.0987483	0.277076	1	3429	tags=37%, list=18%, signal=45%
SYNAPTIC VESICLE EXOCYTOSIS	24	0.588296	1.31996	0.116212	0.278003	1	3957	tags=33%, list=21%, signal=42%
EXTRINSIC APOPTOTIC SIGNALING PATHWAY	43	0.521333	1.31986	0.0983828	0.277509	1	4310	tags=58%, list=23%, signal=75%
REGULATION OF PROTEIN PHOSPHORYLATION	55	0.507802	1.31935	0.0778364	0.277889	1	3988	tags=38%, list=21%, signal=48%
INTERLEUKIN-1-MEDIATED SIGNALING PATHWAY	94	0.467799	1.31777	0.057072	0.280322	1	3416	tags=37%, list=18%, signal=45%
DETECTION OF CHEMICAL STIMULUS INVOLVED IN SENSORY PERCEPTION OF BITTER TASTE	21	0.595734	1.31755	0.127007	0.280106	1	538	tags=10%, list=3%, signal=10%
CATION TRANSPORT	61	0.493511	1.31612	0.0817121	0.282401	1	5597	tags=41%, list=29%, signal=58%
POSITIVE REGULATION OF PROTEIN LOCALIZATION TO NUCLEUS	23	0.591241	1.31608	0.115274	0.2818	1	2344	tags=39%, list=12%, signal=45%
REGULATION OF CATALYTIC ACTIVITY	69	0.496869	1.31597	0.075718	0.281346	1	4351	tags=49%, list=23%, signal=64%
REGULATION OF REACTIVE OXYGEN SPECIES METABOLIC PROCESS	23	0.58479	1.31438	0.109039	0.284082	1	4377	tags=57%, list=23%, signal=73%
HISTONE H3-K4 METHYLATION	18	0.612778	1.31436	0.115836	0.283434	1	5938	tags=72%, list=31%, signal=105%
CLATHRIN-DEPENDENT ENDOCYTOSIS	23	0.587207	1.31355	0.114245	0.284422	1	4402	tags=57%, list=23%, signal=73%
T CELL DIFFERENTIATION	39	0.540474	1.31354	0.0883534	0.283766	1	2846	tags=38%, list=15%, signal=45%
POSITIVE REGULATION OF RECEPTOR-MEDIATED ENDOCYTOSIS	21	0.595072	1.3102	0.117978	0.289985	1	2551	tags=38%, list=13%, signal=44%
NEGATIVE REGULATION OF PROTEIN SECRETION	16	0.6222	1.30973	0.135294	0.290385	1	1732	tags=25%, list=9%, signal=27%
VENTRICULAR SEPTUM MORPHOGENESIS	33	0.536014	1.30958	0.125691	0.289977	1	2499	tags=21%, list=13%, signal=24%
AMINO ACID TRANSPORT	45	0.518803	1.30945	0.10498	0.289567	1	4571	tags=33%, list=24%, signal=44%
NEUROMUSCULAR PROCESS CONTROLLING BALANCE	38	0.530443	1.3084	0.0965418	0.29103	1	4611	tags=37%, list=24%, signal=48%
ADULT LOCOMOTORY BEHAVIOR	42	0.516858	1.30798	0.0956284	0.291262	1	2828	tags=24%, list=15%, signal=28%
POSITIVE REGULATION OF TRANSCRIPTION BY RNA POLYMERASE II	968	0.40557	1.30769	0	0.291202	1	4324	tags=33%, list=23%, signal=40%
FC-EPSILON RECEPTOR SIGNALING PATHWAY	111	0.459614	1.30757	0.0453461	0.290812	1	3416	tags=36%, list=18%, signal=44%
HEART DEVELOPMENT	205	0.433583	1.30746	0.0269663	0.290368	1	3509	tags=26%, list=18%, signal=31%
NEGATIVE REGULATION OF OSTEOCLAST DIFFERENTIATION	21	0.594333	1.30732	0.107143	0.290018	1	5377	tags=52%, list=28%, signal=73%
REGULATION OF SODIUM ION TRANSMEMBRANE TRANSPORTER ACTIVITY	16	0.625483	1.30695	0.111765	0.290077	1	3379	tags=31%, list=18%, signal=38%
POSITIVE REGULATION OF PROTEIN CATABOLIC PROCESS	65	0.491574	1.30612	0.0784574	0.291216	1	3026	tags=26%, list=16%, signal=31%
PROTEIN DEUBIQUITINATION	232	0.433043	1.306	0.0286344	0.29074	1	4563	tags=43%, list=24%, signal=56%
MAMMARY GLAND DEVELOPMENT	26	0.566126	1.30575	0.120956	0.290603	1	3627	tags=42%, list=19%, signal=52%
REGULATION OF GENE EXPRESSION	208	0.433391	1.30446	0.0361991	0.292738	1	3097	tags=28%, list=16%, signal=33%
POTASSIUM ION IMPORT ACROSS PLASMA MEMBRANE	36	0.54162	1.30357	0.100567	0.293924	1	4433	tags=28%, list=23%, signal=36%
ION TRANSPORT	501	0.40818	1.30356	0.00515996	0.293259	1	4842	tags=25%, list=25%, signal=33%
REGULATION OF NEURON PROJECTION DEVELOPMENT	27	0.560782	1.30338	0.113475	0.292923	1	5926	tags=48%, list=31%, signal=70%
BMP SIGNALING PATHWAY	71	0.485727	1.30333	0.0914948	0.292368	1	3559	tags=27%, list=19%, signal=33%
ACTIN FILAMENT CAPPING	17	0.634355	1.30265	0.113506	0.293031	1	3035	tags=41%, list=16%, signal=49%
POSITIVE REGULATION OF T CELL DIFFERENTIATION	19	0.603194	1.30251	0.129657	0.292621	1	1394	tags=37%, list=7%, signal=40%
POSITIVE REGULATION OF PROTEIN PHOSPHORYLATION	154	0.438422	1.30218	0.0415704	0.29267	1	2202	tags=19%, list=12%, signal=21%
MICROTUBULE BUNDLE FORMATION	28	0.564782	1.30184	0.115278	0.292695	1	3491	tags=32%, list=18%, signal=39%
POSITIVE REGULATION OF INTERLEUKIN-1 BETA SECRETION	29	0.553866	1.30141	0.1266	0.292881	1	2865	tags=31%, list=15%, signal=36%
INNER EAR RECEPTOR CELL STEREOCILIUM ORGANIZATION	19	0.600871	1.30084	0.137109	0.293488	1	2808	tags=26%, list=15%, signal=31%
AUTOPHAGOSOME ASSEMBLY	54	0.493306	1.30032	0.082777	0.293965	1	4869	tags=50%, list=26%, signal=67%
URETERIC BUD DEVELOPMENT	31	0.550651	1.29916	0.105624	0.295692	1	2646	tags=23%, list=14%, signal=26%
SOCIAL BEHAVIOR	41	0.519345	1.29916	0.121253	0.295044	1	2547	tags=22%, list=13%, signal=25%
POST-TRANSLATIONAL PROTEIN MODIFICATION	310	0.417639	1.29743	0.0204082	0.298092	1	4244	tags=35%, list=22%, signal=44%
BONE RESORPTION	22	0.576223	1.29697	0.120863	0.298372	1	2742	tags=41%, list=14%, signal=48%
FATTY ACID METABOLIC PROCESS	163	0.43531	1.29685	0.050171	0.297967	1	4147	tags=33%, list=22%, signal=41%
POSITIVE REGULATION OF INFLAMMATORY RESPONSE	66	0.489796	1.29674	0.0926893	0.297539	1	2457	tags=27%, list=13%, signal=31%
POSITIVE REGULATION OF PROTEIN TARGETING TO MITOCHONDRION	29	0.55115	1.29594	0.130252	0.298381	1	3639	tags=45%, list=19%, signal=55%
MITOCHONDRIAL FISSION	17	0.60894	1.29521	0.138728	0.299187	1	91	tags=12%, list=0%, signal=12%
POSITIVE REGULATION OF CYTOKINE PRODUCTION INVOLVED IN INFLAMMATORY RESPONSE	17	0.606446	1.29517	0.134615	0.298584	1	3773	tags=41%, list=20%, signal=51%
POSITIVE REGULATION OF PROTEASOMAL PROTEIN CATABOLIC PROCESS	15	0.620521	1.29456	0.124814	0.299299	1	3535	tags=33%, list=19%, signal=41%
REGULATION OF FAT CELL DIFFERENTIATION	17	0.613215	1.29341	0.132653	0.301029	1	290	tags=18%, list=2%, signal=18%
REGULATION OF ACTIN CYTOSKELETON ORGANIZATION	64	0.483204	1.2933	0.0901857	0.300574	1	4071	tags=34%, list=21%, signal=44%
PROTEIN PALMITOYLATION	22	0.588728	1.29254	0.12536	0.301412	1	882	tags=23%, list=5%, signal=24%
PIGMENTATION	31	0.54344	1.29197	0.126214	0.301878	1	2922	tags=32%, list=15%, signal=38%
REGULATION OF ENDOCYTOSIS	28	0.568743	1.29067	0.127424	0.303808	1	3523	tags=43%, list=18%, signal=52%
MEGAKARYOCYTE DEVELOPMENT	15	0.630592	1.28989	0.138393	0.30487	1	1558	tags=27%, list=8%, signal=29%
POSITIVE REGULATION OF BONE RESORPTION	15	0.614849	1.28984	0.147275	0.304309	1	3405	tags=40%, list=18%, signal=49%
OSTEOCLAST DIFFERENTIATION	29	0.54941	1.28939	0.129888	0.304578	1	3196	tags=38%, list=17%, signal=45%
CELL ADHESION	491	0.405048	1.28895	0.00614754	0.304928	1	2836	tags=14%, list=15%, signal=17%
ADULT BEHAVIOR	21	0.581634	1.28837	0.15767	0.305484	1	5123	tags=29%, list=27%, signal=39%
CELLULAR RESPONSE TO DRUG	58	0.490076	1.28831	0.101717	0.304974	1	3007	tags=34%, list=16%, signal=41%
WNT SIGNALING PATHWAY	195	0.42387	1.28816	0.0396376	0.304595	1	4557	tags=35%, list=24%, signal=46%
NEGATIVE REGULATION OF EXTRINSIC APOPTOTIC SIGNALING PATHWAY IN ABSENCE OF LIGAND	29	0.551835	1.28588	0.140327	0.308684	1	2660	tags=34%, list=14%, signal=40%
ANTEROGRADE AXONAL TRANSPORT	30	0.548179	1.28481	0.117731	0.310265	1	3957	tags=40%, list=21%, signal=50%
POSITIVE REGULATION OF GLIAL CELL PROLIFERATION	16	0.616455	1.28434	0.139738	0.310554	1	2531	tags=31%, list=13%, signal=36%
TRIGLYCERIDE BIOSYNTHETIC PROCESS	15	0.618051	1.28398	0.14963	0.310627	1	3692	tags=40%, list=19%, signal=50%
ERYTHROCYTE DIFFERENTIATION	45	0.504872	1.28332	0.113485	0.31137	1	1394	tags=27%, list=7%, signal=29%
REGULATION OF DOPAMINE SECRETION	19	0.596836	1.28293	0.14963	0.311581	1	3943	tags=16%, list=21%, signal=20%
NEURON MIGRATION	90	0.462269	1.28287	0.0742574	0.311078	1	3195	tags=27%, list=17%, signal=32%
PHOSPHATIDYLCHOLINE ACYL-CHAIN REMODELING	16	0.602383	1.2824	0.143485	0.31141	1	1908	tags=31%, list=10%, signal=35%
MACROPHAGE DIFFERENTIATION	20	0.594544	1.28054	0.147661	0.314681	1	2409	tags=30%, list=13%, signal=34%
REGULATION OF CYTOSOLIC CALCIUM ION CONCENTRATION	30	0.538949	1.28005	0.142259	0.315016	1	4299	tags=30%, list=23%, signal=39%
SARCOMERE ORGANIZATION	30	0.542558	1.27846	0.137394	0.317869	1	1468	tags=10%, list=8%, signal=11%
LONG-TERM MEMORY	26	0.555721	1.27824	0.149315	0.317683	1	2253	tags=23%, list=12%, signal=26%
TRANSMEMBRANE TRANSPORT	514	0.401654	1.27805	0.00614754	0.317452	1	4641	tags=31%, list=24%, signal=39%
REGULATION OF ACTIN CYTOSKELETON REORGANIZATION	20	0.583599	1.27706	0.14771	0.318804	1	3158	tags=40%, list=17%, signal=48%
ESTABLISHMENT OF PROTEIN LOCALIZATION	37	0.519309	1.27697	0.125348	0.31837	1	4139	tags=38%, list=22%, signal=48%
REGULATION OF GTPASE ACTIVITY	84	0.464975	1.27589	0.0912548	0.319971	1	3995	tags=30%, list=21%, signal=37%
NEGATIVE REGULATION OF MYELOID CELL DIFFERENTIATION	18	0.597043	1.27506	0.168869	0.321089	1	4165	tags=50%, list=22%, signal=64%
POSITIVE REGULATION OF NEURON DIFFERENTIATION	73	0.46949	1.27463	0.0927573	0.321396	1	2531	tags=21%, list=13%, signal=24%
EPITHELIAL TO MESENCHYMAL TRANSITION	33	0.520535	1.27357	0.132479	0.323025	1	1750	tags=27%, list=9%, signal=30%
POSITIVE REGULATION OF NEURON MIGRATION	15	0.610398	1.27309	0.166915	0.323454	1	2439	tags=33%, list=13%, signal=38%
NUCLEUS ORGANIZATION	24	0.563356	1.27189	0.139673	0.325379	1	4139	tags=63%, list=22%, signal=80%
SKELETAL MUSCLE TISSUE DEVELOPMENT	37	0.528833	1.2712	0.137834	0.326299	1	3086	tags=32%, list=16%, signal=39%
NEGATIVE REGULATION OF ENDOTHELIAL CELL PROLIFERATION	24	0.551895	1.27037	0.153846	0.32746	1	4059	tags=33%, list=21%, signal=42%
PROTEIN N-LINKED GLYCOSYLATION	37	0.517445	1.27025	0.128453	0.327088	1	4772	tags=41%, list=25%, signal=54%
PLATELET AGGREGATION	38	0.519086	1.27024	0.135286	0.32646	1	2525	tags=26%, list=13%, signal=30%
PROTEIN TARGETING TO LYSOSOME	15	0.617432	1.26975	0.167173	0.326785	1	1967	tags=33%, list=10%, signal=37%
DOPAMINE RECEPTOR SIGNALING PATHWAY	16	0.618487	1.26938	0.169054	0.326981	1	3040	tags=38%, list=16%, signal=45%
REGULATION OF CELL MIGRATION	81	0.465981	1.26894	0.0990099	0.327157	1	4518	tags=32%, list=24%, signal=42%
SCF-DEPENDENT PROTEASOMAL UBIQUITIN-DEPENDENT PROTEIN CATABOLIC PROCESS	92	0.449273	1.26804	0.100242	0.328567	1	4612	tags=43%, list=24%, signal=57%
REGULATION OF COMPLEMENT ACTIVATION	35	0.525929	1.26794	0.134831	0.328124	1	1776	tags=14%, list=9%, signal=16%
FERTILIZATION	34	0.529324	1.26633	0.145686	0.330969	1	2466	tags=21%, list=13%, signal=24%
T CELL HOMEOSTASIS	27	0.546959	1.26629	0.154506	0.330374	1	3616	tags=48%, list=19%, signal=59%
UBIQUITIN-DEPENDENT PROTEIN CATABOLIC PROCESS VIA THE MULTIVESICULAR BODY SORTING PATHWAY	18	0.599239	1.26593	0.158661	0.330508	1	4458	tags=50%, list=23%, signal=65%
NEGATIVE REGULATION OF CELL POPULATION PROLIFERATION	369	0.402673	1.2653	0.0157563	0.331296	1	3340	tags=27%, list=18%, signal=32%
CELLULAR RESPONSE TO INSULIN STIMULUS	86	0.453879	1.26511	0.0935162	0.331029	1	2350	tags=27%, list=12%, signal=30%
CYTOSKELETON ORGANIZATION	147	0.430986	1.26504	0.0651921	0.330483	1	4668	tags=31%, list=24%, signal=40%
CELL MIGRATION	198	0.418866	1.26459	0.0519774	0.330789	1	3883	tags=28%, list=20%, signal=35%
SKELETAL SYSTEM MORPHOGENESIS	37	0.522011	1.26353	0.128099	0.332378	1	5098	tags=43%, list=27%, signal=59%
G PROTEIN-COUPLED RECEPTOR SIGNALING PATHWAY, COUPLED TO CYCLIC NUCLEOTIDE SECOND MESSENGER	33	0.530107	1.26301	0.147399	0.332761	1	2808	tags=15%, list=15%, signal=18%
LUNG ALVEOLUS DEVELOPMENT	29	0.539704	1.26186	0.163866	0.334632	1	2547	tags=24%, list=13%, signal=28%
ACTIVATION OF MAPKK ACTIVITY	42	0.504594	1.26048	0.140473	0.336923	1	3331	tags=36%, list=17%, signal=43%
EXTRACELLULAR MATRIX ORGANIZATION	184	0.419437	1.26046	0.0546697	0.336314	1	3942	tags=20%, list=21%, signal=24%
SOMITOGENESIS	42	0.513235	1.2603	0.124829	0.335992	1	4848	tags=50%, list=25%, signal=67%
POSITIVE REGULATION OF TRANSCRIPTION, DNA-TEMPLATED	578	0.394649	1.26018	0.00715746	0.335594	1	3458	tags=28%, list=18%, signal=33%
REGULATION OF INSULIN SECRETION	51	0.490087	1.2596	0.126016	0.336232	1	1283	tags=18%, list=7%, signal=19%
CELLULAR RESPONSE TO ORGANIC SUBSTANCE	33	0.528864	1.25906	0.138889	0.336816	1	3012	tags=30%, list=16%, signal=36%
NEGATIVE REGULATION OF CYTOKINE PRODUCTION	16	0.598942	1.25874	0.170877	0.336846	1	3596	tags=31%, list=19%, signal=38%
POSITIVE REGULATION OF INTRACELLULAR PROTEIN TRANSPORT	22	0.569915	1.25844	0.165217	0.336874	1	4203	tags=55%, list=22%, signal=70%
NEGATIVE REGULATION OF DNA BINDING	28	0.545725	1.25804	0.157447	0.337134	1	1028	tags=29%, list=5%, signal=30%
POSITIVE REGULATION OF ERYTHROCYTE DIFFERENTIATION	27	0.549543	1.2574	0.169784	0.337801	1	4231	tags=48%, list=22%, signal=62%
JNK CASCADE	48	0.490374	1.25681	0.124675	0.338495	1	2715	tags=31%, list=14%, signal=36%
NEGATIVE REGULATION OF PEPTIDASE ACTIVITY	75	0.465218	1.25657	0.117725	0.338324	1	2212	tags=16%, list=12%, signal=18%
ACTIN FILAMENT-BASED MOVEMENT	16	0.607035	1.25636	0.154185	0.338097	1	5547	tags=50%, list=29%, signal=70%
CELL DIFFERENTIATION	766	0.389656	1.2563	0.0060241	0.337583	1	3502	tags=21%, list=18%, signal=24%
LIPID CATABOLIC PROCESS	87	0.453203	1.25353	0.105793	0.342926	1	3069	tags=24%, list=16%, signal=29%
NEGATIVE REGULATION OF EXTRINSIC APOPTOTIC SIGNALING PATHWAY VIA DEATH DOMAIN RECEPTORS	31	0.533466	1.25299	0.151862	0.343485	1	3664	tags=48%, list=19%, signal=60%
FILOPODIUM ASSEMBLY	17	0.581057	1.25289	0.180758	0.343063	1	2740	tags=29%, list=14%, signal=34%
NEGATIVE REGULATION OF CELL GROWTH	108	0.44131	1.25272	0.0985577	0.342758	1	2646	tags=26%, list=14%, signal=30%
POSITIVE REGULATION OF INTERLEUKIN-1 BETA PRODUCTION	16	0.602369	1.25239	0.192024	0.342858	1	2865	tags=50%, list=15%, signal=59%
PHOSPHOLIPID BIOSYNTHETIC PROCESS	55	0.483916	1.25212	0.107471	0.342792	1	2950	tags=33%, list=15%, signal=39%
MRNA CATABOLIC PROCESS	25	0.552477	1.25135	0.175109	0.343786	1	2330	tags=36%, list=12%, signal=41%
NEGATIVE REGULATION OF AUTOPHAGY	46	0.49667	1.25127	0.151432	0.343328	1	3833	tags=35%, list=20%, signal=43%
PROTEIN REFOLDING	28	0.532817	1.25077	0.15864	0.343731	1	3262	tags=39%, list=17%, signal=47%
RHYTHMIC PROCESS	137	0.422799	1.25052	0.0985916	0.343595	1	2272	tags=25%, list=12%, signal=28%
STRESS-ACTIVATED MAPK CASCADE	25	0.547108	1.24842	0.160173	0.347576	1	3766	tags=60%, list=20%, signal=75%
SPHINGOLIPID BIOSYNTHETIC PROCESS	48	0.494374	1.24803	0.14479	0.347803	1	4781	tags=40%, list=25%, signal=53%
CELLULAR RESPONSE TO AMINO ACID STARVATION	41	0.50483	1.24771	0.134247	0.347788	1	4598	tags=49%, list=24%, signal=64%
POSITIVE REGULATION OF CHONDROCYTE DIFFERENTIATION	19	0.571843	1.24687	0.165945	0.348927	1	3713	tags=21%, list=19%, signal=26%
PROXIMAL/DISTAL PATTERN FORMATION	17	0.593913	1.24678	0.183908	0.348491	1	4165	tags=24%, list=22%, signal=30%
CELLULAR RESPONSE TO RETINOIC ACID	53	0.492597	1.24615	0.132986	0.349183	1	2992	tags=26%, list=16%, signal=31%
NEGATIVE REGULATION OF EPITHELIAL CELL MIGRATION	15	0.605589	1.24501	0.185185	0.351088	1	4228	tags=40%, list=22%, signal=51%
OUTFLOW TRACT SEPTUM MORPHOGENESIS	23	0.546203	1.2449	0.180375	0.350645	1	2649	tags=17%, list=14%, signal=20%
POSITIVE REGULATION OF NEUTROPHIL CHEMOTAXIS	22	0.560183	1.24482	0.168794	0.350205	1	2807	tags=36%, list=15%, signal=43%
AGING	149	0.425747	1.24439	0.0783848	0.35053	1	3347	tags=32%, list=18%, signal=38%
POSITIVE REGULATION OF OSTEOCLAST DIFFERENTIATION	19	0.571821	1.24415	0.178873	0.350386	1	604	tags=21%, list=3%, signal=22%
HEART MORPHOGENESIS	44	0.487405	1.24329	0.14952	0.351616	1	3853	tags=25%, list=20%, signal=31%
RENAL WATER HOMEOSTASIS	26	0.538443	1.24258	0.168776	0.352473	1	3356	tags=31%, list=18%, signal=37%
NEGATIVE REGULATION OF ENDOPEPTIDASE ACTIVITY	89	0.441771	1.24254	0.106173	0.351927	1	3144	tags=22%, list=16%, signal=27%
TRANSCRIPTION BY RNA POLYMERASE II	248	0.406493	1.24156	0.0618221	0.353465	1	3691	tags=33%, list=19%, signal=40%
SUBSTRATE ADHESION-DEPENDENT CELL SPREADING	45	0.491963	1.24138	0.158322	0.353209	1	1830	tags=16%, list=10%, signal=17%
POSITIVE REGULATION OF JUN KINASE ACTIVITY	34	0.518433	1.24107	0.147309	0.353305	1	2491	tags=24%, list=13%, signal=27%
INTERMEDIATE FILAMENT CYTOSKELETON ORGANIZATION	18	0.585909	1.24104	0.167622	0.35276	1	6005	tags=56%, list=31%, signal=81%
SENSORY PERCEPTION OF SOUND	105	0.436521	1.24054	0.101966	0.353166	1	3776	tags=27%, list=20%, signal=33%
AXONOGENESIS	78	0.453096	1.23786	0.135723	0.358471	1	4973	tags=37%, list=26%, signal=50%
REGULATION OF CELL MORPHOGENESIS	26	0.533031	1.23725	0.181047	0.359124	1	5033	tags=42%, list=26%, signal=57%
TRANSFORMING GROWTH FACTOR BETA RECEPTOR SIGNALING PATHWAY	91	0.442622	1.23703	0.115723	0.358978	1	3281	tags=33%, list=17%, signal=40%
REGULATION OF CELLULAR AMINO ACID METABOLIC PROCESS	49	0.484059	1.2368	0.155007	0.358823	1	4230	tags=47%, list=22%, signal=60%
ANGIOGENESIS	228	0.405364	1.23678	0.0736607	0.358219	1	4203	tags=26%, list=22%, signal=33%
GENE SILENCING BY RNA	54	0.474938	1.23666	0.14702	0.35791	1	5668	tags=56%, list=30%, signal=79%
SUBSTANTIA NIGRA DEVELOPMENT	38	0.503143	1.23629	0.177871	0.358068	1	2828	tags=32%, list=15%, signal=37%
POSITIVE REGULATION OF NUCLEIC ACID-TEMPLATED TRANSCRIPTION	95	0.441349	1.23585	0.125616	0.358423	1	3480	tags=40%, list=18%, signal=49%
REGULATION OF PROTEIN CATABOLIC PROCESS	15	0.596949	1.23372	0.195266	0.362551	1	2775	tags=53%, list=15%, signal=62%
CELL VOLUME HOMEOSTASIS	17	0.582858	1.23324	0.208999	0.362957	1	5070	tags=53%, list=27%, signal=72%
NEGATIVE REGULATION OF SMOOTHENED SIGNALING PATHWAY	20	0.559784	1.23209	0.174672	0.364911	1	3595	tags=35%, list=19%, signal=43%
POSITIVE REGULATION OF B CELL ACTIVATION	16	0.586632	1.23089	0.189349	0.367013	1	2107	tags=25%, list=11%, signal=28%
CELLULAR RESPONSE TO EXTRACELLULAR STIMULUS	17	0.580125	1.23063	0.209841	0.367003	1	2865	tags=53%, list=15%, signal=62%
REGULATION OF VENTRICULAR CARDIAC MUSCLE CELL MEMBRANE REPOLARIZATION	17	0.583123	1.2298	0.212251	0.368072	1	2071	tags=24%, list=11%, signal=26%
CHLORIDE TRANSMEMBRANE TRANSPORT	57	0.466412	1.2292	0.162304	0.368738	1	5070	tags=26%, list=27%, signal=36%
REGULATION OF PROTEIN LOCALIZATION	50	0.481101	1.22691	0.168449	0.373104	1	2319	tags=30%, list=12%, signal=34%
ACTIN CYTOSKELETON ORGANIZATION	167	0.413666	1.22691	0.0916569	0.372446	1	3863	tags=29%, list=20%, signal=36%
RESPONSE TO TOXIC SUBSTANCE	85	0.440641	1.22569	0.132576	0.374395	1	2275	tags=19%, list=12%, signal=21%
VESICLE DOCKING	22	0.562325	1.22514	0.174367	0.374948	1	1992	tags=32%, list=10%, signal=35%
MUSCLE CELL DIFFERENTIATION	15	0.596076	1.22506	0.203289	0.374455	1	1211	tags=27%, list=6%, signal=28%
MEMBRANE FUSION	32	0.511053	1.225	0.194293	0.373924	1	4049	tags=44%, list=21%, signal=55%
MEMBRANE PROTEIN ECTODOMAIN PROTEOLYSIS	19	0.576206	1.22446	0.197917	0.374416	1	5814	tags=63%, list=30%, signal=91%
CHOLESTEROL HOMEOSTASIS	69	0.462556	1.22418	0.137306	0.374436	1	5202	tags=36%, list=27%, signal=50%
PHOSPHATIDYLINOSITOL METABOLIC PROCESS	21	0.564759	1.22324	0.198847	0.375902	1	5624	tags=48%, list=29%, signal=67%
ZINC ION TRANSMEMBRANE TRANSPORT	15	0.599048	1.22281	0.207207	0.376214	1	5914	tags=67%, list=31%, signal=97%
MYELOID DENDRITIC CELL DIFFERENTIATION	17	0.578024	1.22256	0.193878	0.376116	1	2409	tags=35%, list=13%, signal=40%
NEGATIVE REGULATION OF CELL-MATRIX ADHESION	17	0.573308	1.22182	0.20384	0.377111	1	3221	tags=24%, list=17%, signal=28%
RAS PROTEIN SIGNAL TRANSDUCTION	67	0.451986	1.22159	0.147097	0.376908	1	2637	tags=27%, list=14%, signal=31%
OLIGODENDROCYTE DEVELOPMENT	23	0.550383	1.22145	0.180867	0.376507	1	3202	tags=35%, list=17%, signal=42%
SODIUM ION TRANSPORT	97	0.434427	1.22124	0.12795	0.376313	1	4891	tags=25%, list=26%, signal=33%
CELL MATURATION	29	0.513987	1.22052	0.188679	0.377364	1	1394	tags=21%, list=7%, signal=22%
RECEPTOR SIGNALING PATHWAY VIA JAK-STAT	27	0.534772	1.21986	0.201693	0.378124	1	3870	tags=48%, list=20%, signal=60%
ESTABLISHMENT OR MAINTENANCE OF CELL POLARITY	39	0.489785	1.21964	0.169252	0.37798	1	3822	tags=33%, list=20%, signal=42%
HUMORAL IMMUNE RESPONSE	40	0.493128	1.21711	0.181818	0.382894	1	2616	tags=33%, list=14%, signal=38%
IONOTROPIC GLUTAMATE RECEPTOR SIGNALING PATHWAY	15	0.595592	1.21675	0.219731	0.383076	1	4637	tags=27%, list=24%, signal=35%
PLATELET DEGRANULATION	110	0.425253	1.2165	0.122961	0.382959	1	1979	tags=22%, list=10%, signal=24%
MICROGLIAL CELL ACTIVATION	28	0.526191	1.21636	0.189112	0.382653	1	1055	tags=21%, list=6%, signal=23%
POSITIVE REGULATION OF ENDOCYTOSIS	22	0.544618	1.21568	0.20146	0.383546	1	5531	tags=45%, list=29%, signal=64%
ENDOSOME ORGANIZATION	33	0.501561	1.21388	0.195918	0.386988	1	5749	tags=52%, list=30%, signal=74%
NECROPTOTIC PROCESS	19	0.561896	1.21338	0.222057	0.387623	1	3253	tags=37%, list=17%, signal=44%
NEGATIVE REGULATION OF APOPTOTIC PROCESS	462	0.381136	1.21292	0.0335782	0.387989	1	2945	tags=29%, list=15%, signal=33%
NEGATIVE REGULATION OF B CELL PROLIFERATION	16	0.581181	1.21242	0.219118	0.388496	1	2859	tags=50%, list=15%, signal=59%
COMPLEMENT ACTIVATION	18	0.561763	1.21192	0.209104	0.389005	1	421	tags=11%, list=2%, signal=11%
PEPTIDYL-TYROSINE AUTOPHOSPHORYLATION	27	0.523818	1.21157	0.206231	0.389119	1	2491	tags=26%, list=13%, signal=30%
RESPONSE TO ZINC ION	27	0.528616	1.21133	0.188705	0.388998	1	3519	tags=30%, list=18%, signal=36%
BILE ACID BIOSYNTHETIC PROCESS	23	0.535557	1.21078	0.194485	0.389578	1	6805	tags=52%, list=36%, signal=81%
ACUTE-PHASE RESPONSE	26	0.53854	1.21049	0.193638	0.389586	1	4030	tags=19%, list=21%, signal=24%
POSITIVE REGULATION OF APOPTOTIC PROCESS	338	0.385128	1.21041	0.0613108	0.389102	1	2865	tags=28%, list=15%, signal=32%
PHOSPHATIDYLINOSITOL BIOSYNTHETIC PROCESS	73	0.44836	1.2102	0.162231	0.388918	1	4186	tags=37%, list=22%, signal=47%
NEGATIVE REGULATION OF PHAGOCYTOSIS	15	0.589233	1.2096	0.24611	0.389647	1	3581	tags=53%, list=19%, signal=66%
NEGATIVE REGULATION OF ANGIOGENESIS	70	0.449356	1.20904	0.16623	0.390188	1	2742	tags=21%, list=14%, signal=25%
PROTEIN HOMOOLIGOMERIZATION	167	0.409439	1.20896	0.108491	0.389676	1	3923	tags=29%, list=21%, signal=36%
REGULATION OF CELL MOTILITY	27	0.52829	1.20863	0.201657	0.389803	1	1801	tags=22%, list=9%, signal=25%
NEURAL TUBE CLOSURE	77	0.442039	1.20837	0.156168	0.389738	1	4993	tags=40%, list=26%, signal=54%
ERBB2 SIGNALING PATHWAY	27	0.533303	1.20835	0.21813	0.389127	1	1138	tags=15%, list=6%, signal=16%
CELL DEVELOPMENT	41	0.485167	1.20751	0.167614	0.390353	1	1653	tags=10%, list=9%, signal=11%
RNA PROCESSING	91	0.431451	1.20746	0.140881	0.389835	1	2719	tags=30%, list=14%, signal=34%
HAIR FOLLICLE MORPHOGENESIS	19	0.553753	1.20717	0.206745	0.389814	1	6944	tags=37%, list=36%, signal=58%
ACTIVATION OF INNATE IMMUNE RESPONSE	24	0.549162	1.20694	0.204023	0.389665	1	2752	tags=46%, list=14%, signal=53%
RESPONSE TO ORGANIC SUBSTANCE	79	0.442939	1.20656	0.161168	0.389896	1	2992	tags=24%, list=16%, signal=28%
NEGATIVE REGULATION OF INTRINSIC APOPTOTIC SIGNALING PATHWAY	25	0.527696	1.20567	0.22114	0.391092	1	2698	tags=36%, list=14%, signal=42%
CELLULAR LIPID METABOLIC PROCESS	16	0.590897	1.20468	0.236131	0.392608	1	7030	tags=75%, list=37%, signal=119%
VASCULAR ENDOTHELIAL GROWTH FACTOR RECEPTOR SIGNALING PATHWAY	60	0.451179	1.20448	0.169291	0.3924	1	2826	tags=28%, list=15%, signal=33%
NEGATIVE CHEMOTAXIS	31	0.499125	1.20441	0.209632	0.391953	1	7062	tags=48%, list=37%, signal=77%
NOTCH SIGNALING PATHWAY	98	0.426816	1.20414	0.138404	0.391951	1	3535	tags=29%, list=19%, signal=35%
PROTEIN K48-LINKED DEUBIQUITINATION	29	0.51597	1.20394	0.205841	0.39172	1	3639	tags=45%, list=19%, signal=55%
NEGATIVE REGULATION OF APOPTOTIC SIGNALING PATHWAY	29	0.511916	1.20394	0.218407	0.391089	1	3040	tags=31%, list=16%, signal=37%
MALE GONAD DEVELOPMENT	92	0.436723	1.20326	0.165644	0.391867	1	2466	tags=21%, list=13%, signal=24%
PROTEIN MATURATION	17	0.571125	1.20234	0.227273	0.393389	1	2931	tags=41%, list=15%, signal=49%
PROTEIN LOCALIZATION TO NUCLEUS	32	0.501888	1.20199	0.205345	0.393537	1	5035	tags=56%, list=26%, signal=76%
EMBRYO DEVELOPMENT ENDING IN BIRTH OR EGG HATCHING	15	0.582484	1.20178	0.222741	0.393376	1	5451	tags=47%, list=29%, signal=65%
REGULATION OF NEURON DIFFERENTIATION	21	0.543173	1.20145	0.21844	0.393532	1	3992	tags=38%, list=21%, signal=48%
REGULATION OF G PROTEIN-COUPLED RECEPTOR SIGNALING PATHWAY	38	0.488604	1.20025	0.216851	0.395618	1	6535	tags=58%, list=34%, signal=88%
CELL PROJECTION ASSEMBLY	21	0.55028	1.19954	0.220117	0.396545	1	3822	tags=48%, list=20%, signal=59%
POSITIVE REGULATION OF SYNAPTIC TRANSMISSION, GLUTAMATERGIC	15	0.5876	1.19936	0.229985	0.396313	1	5123	tags=40%, list=27%, signal=55%
POSITIVE REGULATION OF INTRINSIC APOPTOTIC SIGNALING PATHWAY	34	0.495614	1.19878	0.219613	0.396937	1	2466	tags=29%, list=13%, signal=34%
POSITIVE REGULATION OF PROTEIN BINDING	64	0.452722	1.19826	0.172368	0.39744	1	3942	tags=44%, list=21%, signal=55%
HISTONE H4-K5 ACETYLATION	15	0.584382	1.19764	0.233434	0.398216	1	5643	tags=53%, list=30%, signal=76%
STEM CELL POPULATION MAINTENANCE	54	0.465891	1.19755	0.178618	0.397798	1	3264	tags=35%, list=17%, signal=42%
RESPONSE TO TUMOR NECROSIS FACTOR	29	0.517812	1.19498	0.234234	0.402842	1	3234	tags=34%, list=17%, signal=41%
REGULATION OF EMBRYONIC DEVELOPMENT	16	0.572337	1.19385	0.242647	0.404588	1	1257	tags=31%, list=7%, signal=33%
INTRINSIC APOPTOTIC SIGNALING PATHWAY IN RESPONSE TO DNA DAMAGE BY P53 CLASS MEDIATOR	28	0.510099	1.19373	0.22	0.404245	1	1554	tags=43%, list=8%, signal=47%
REGULATION OF CIRCADIAN RHYTHM	60	0.454282	1.19337	0.185676	0.404373	1	4071	tags=42%, list=21%, signal=53%
NEGATIVE REGULATION OF CYSTEINE-TYPE ENDOPEPTIDASE ACTIVITY INVOLVED IN APOPTOTIC PROCESS	67	0.443556	1.19222	0.169788	0.406327	1	2161	tags=27%, list=11%, signal=30%
NEGATIVE REGULATION OF NEURON DIFFERENTIATION	51	0.458761	1.1919	0.197861	0.406409	1	2057	tags=18%, list=11%, signal=20%
HEMOPOIESIS	70	0.448341	1.1917	0.172762	0.406244	1	3135	tags=30%, list=16%, signal=36%
NEGATIVE REGULATION OF NEURON APOPTOTIC PROCESS	118	0.413859	1.19139	0.140964	0.406293	1	2562	tags=26%, list=13%, signal=30%
POSITIVE REGULATION OF NEUROGENESIS	30	0.504833	1.19037	0.203081	0.408023	1	2077	tags=27%, list=11%, signal=30%
RHO PROTEIN SIGNAL TRANSDUCTION	66	0.44382	1.18969	0.19896	0.408916	1	4221	tags=33%, list=22%, signal=43%
GERM CELL DEVELOPMENT	27	0.522736	1.18928	0.228693	0.409193	1	5805	tags=52%, list=30%, signal=74%
NEGATIVE REGULATION OF CELL CYCLE	39	0.477998	1.18905	0.227951	0.409118	1	4181	tags=38%, list=22%, signal=49%
ANIMAL ORGAN REGENERATION	41	0.476004	1.18803	0.211172	0.410813	1	2618	tags=27%, list=14%, signal=31%
REGULATION OF PHOSPHOPROTEIN PHOSPHATASE ACTIVITY	46	0.469361	1.18789	0.218157	0.410503	1	2415	tags=24%, list=13%, signal=27%
LIPID STORAGE	21	0.545251	1.18698	0.235725	0.4119	1	3967	tags=33%, list=21%, signal=42%
PROTEIN HOMOTRIMERIZATION	26	0.509958	1.18632	0.226361	0.41281	1	2582	tags=38%, list=14%, signal=44%
CHAPERONE-MEDIATED PROTEIN FOLDING	25	0.524429	1.18626	0.247552	0.412333	1	2897	tags=36%, list=15%, signal=42%
HISTONE H4-K8 ACETYLATION	15	0.584382	1.18595	0.254237	0.412425	1	5643	tags=53%, list=30%, signal=76%
NEGATIVE REGULATION OF RELEASE OF CYTOCHROME C FROM MITOCHONDRIA	18	0.557092	1.18548	0.240343	0.41278	1	2466	tags=28%, list=13%, signal=32%
NEGATIVE REGULATION OF PROTEIN PHOSPHORYLATION	72	0.439986	1.18547	0.182292	0.412158	1	4342	tags=36%, list=23%, signal=47%
ACTIVATION OF MAPK ACTIVITY	111	0.412829	1.18535	0.154964	0.411797	1	1084	tags=13%, list=6%, signal=13%
NEGATIVE REGULATION OF EPITHELIAL CELL PROLIFERATION	57	0.449554	1.18516	0.187739	0.41158	1	2936	tags=25%, list=15%, signal=29%
HORMONE-MEDIATED SIGNALING PATHWAY	30	0.509558	1.18503	0.235532	0.411236	1	3369	tags=37%, list=18%, signal=44%
POSITIVE REGULATION OF NITRIC OXIDE BIOSYNTHETIC PROCESS	36	0.48626	1.18387	0.218618	0.413206	1	2904	tags=28%, list=15%, signal=33%
PEPTIDYL-THREONINE PHOSPHORYLATION	61	0.445043	1.18348	0.17551	0.413459	1	4499	tags=41%, list=24%, signal=53%
ESTABLISHMENT OF ENDOTHELIAL BARRIER	16	0.56906	1.1833	0.256372	0.413271	1	3122	tags=44%, list=16%, signal=52%
PROTEIN K48-LINKED UBIQUITINATION	52	0.458313	1.18305	0.191656	0.41319	1	4325	tags=50%, list=23%, signal=64%
ANIMAL ORGAN MORPHOGENESIS	113	0.415367	1.18184	0.164417	0.415197	1	4187	tags=23%, list=22%, signal=29%
POSITIVE REGULATION OF EPIDERMAL GROWTH FACTOR RECEPTOR SIGNALING PATHWAY	18	0.562344	1.18144	0.263768	0.415489	1	1664	tags=33%, list=9%, signal=36%
BLOOD VESSEL MORPHOGENESIS	23	0.527233	1.18137	0.241279	0.415005	1	1750	tags=13%, list=9%, signal=14%
NEGATIVE REGULATION OF CANONICAL WNT SIGNALING PATHWAY	161	0.400709	1.1806	0.148712	0.41617	1	4113	tags=32%, list=22%, signal=40%
POSITIVE REGULATION OF TUMOR NECROSIS FACTOR PRODUCTION	49	0.45316	1.17847	0.21671	0.42029	1	2695	tags=31%, list=14%, signal=36%
NEGATIVE REGULATION OF RHO PROTEIN SIGNAL TRANSDUCTION	20	0.535403	1.17791	0.252747	0.42087	1	2202	tags=30%, list=12%, signal=34%
CHOLESTEROL TRANSPORT	21	0.535384	1.17626	0.245283	0.42399	1	3045	tags=38%, list=16%, signal=45%
EMBRYONIC ORGAN DEVELOPMENT	32	0.492879	1.17523	0.212885	0.425634	1	4993	tags=44%, list=26%, signal=59%
POSITIVE REGULATION OF PROTEIN LOCALIZATION TO CELL SURFACE	15	0.575566	1.17519	0.25744	0.425102	1	1906	tags=27%, list=10%, signal=30%
CELLULAR RESPONSE TO INTERLEUKIN-4	24	0.521757	1.17443	0.232915	0.426193	1	2250	tags=38%, list=12%, signal=42%
REGULATION OF PROTEIN KINASE ACTIVITY	29	0.49761	1.17363	0.245665	0.427319	1	3195	tags=31%, list=17%, signal=37%
POST-EMBRYONIC DEVELOPMENT	70	0.433765	1.17359	0.203632	0.42677	1	5971	tags=47%, list=31%, signal=68%
FATTY ACID BIOSYNTHETIC PROCESS	62	0.441988	1.1727	0.207908	0.428088	1	3115	tags=26%, list=16%, signal=31%
LIMB DEVELOPMENT	37	0.482188	1.17147	0.214386	0.430112	1	4555	tags=35%, list=24%, signal=46%
PROTEIN UBIQUITINATION	535	0.365593	1.17138	0.0574949	0.429673	1	4612	tags=39%, list=24%, signal=50%
REGULATION OF MULTICELLULAR ORGANISM GROWTH	23	0.527463	1.17115	0.252511	0.429573	1	4636	tags=48%, list=24%, signal=63%
INTRINSIC APOPTOTIC SIGNALING PATHWAY BY P53 CLASS MEDIATOR	23	0.526263	1.17112	0.26492	0.428983	1	4310	tags=57%, list=23%, signal=73%
CELLULAR RESPONSE TO MECHANICAL STIMULUS	73	0.431421	1.17094	0.199475	0.428764	1	2430	tags=27%, list=13%, signal=31%
DEFENSE RESPONSE TO GRAM-POSITIVE BACTERIUM	66	0.436748	1.16957	0.218391	0.431151	1	1001	tags=18%, list=5%, signal=19%
INTRINSIC APOPTOTIC SIGNALING PATHWAY IN RESPONSE TO DNA DAMAGE	47	0.459819	1.16954	0.217753	0.430592	1	2601	tags=28%, list=14%, signal=32%
HOMEOSTASIS OF NUMBER OF CELLS	21	0.532486	1.16952	0.268786	0.429997	1	3443	tags=62%, list=18%, signal=75%
DORSAL/VENTRAL PATTERN FORMATION	32	0.481227	1.16944	0.247222	0.429517	1	4396	tags=25%, list=23%, signal=32%
NEGATIVE REGULATION OF PROTEIN UBIQUITINATION	49	0.452446	1.16928	0.211876	0.429215	1	3703	tags=35%, list=19%, signal=43%
THYROID GLAND DEVELOPMENT	20	0.535055	1.16905	0.270149	0.429146	1	4748	tags=30%, list=25%, signal=40%
BLASTOCYST DEVELOPMENT	19	0.544792	1.16843	0.262391	0.429898	1	2194	tags=32%, list=12%, signal=36%
HEPARAN SULFATE PROTEOGLYCAN BIOSYNTHETIC PROCESS	16	0.560264	1.168	0.268657	0.430254	1	3019	tags=31%, list=16%, signal=37%
RESPONSE TO INTERFERON-GAMMA	21	0.531085	1.16794	0.270687	0.429764	1	4389	tags=52%, list=23%, signal=68%
POSITIVE REGULATION OF APOPTOTIC SIGNALING PATHWAY	26	0.514026	1.16731	0.239598	0.430564	1	2167	tags=23%, list=11%, signal=26%
POSITIVE REGULATION OF RECEPTOR INTERNALIZATION	20	0.537797	1.1669	0.280116	0.430805	1	1900	tags=30%, list=10%, signal=33%
NEGATIVE REGULATION OF ADENYLATE CYCLASE ACTIVITY	18	0.547831	1.16655	0.276109	0.430956	1	4289	tags=28%, list=22%, signal=36%
NEGATIVE REGULATION OF VASCULAR SMOOTH MUSCLE CELL PROLIFERATION	16	0.556035	1.16647	0.270349	0.430496	1	2167	tags=38%, list=11%, signal=42%
NEURON DIFFERENTIATION	123	0.404454	1.16606	0.191981	0.430804	1	3536	tags=24%, list=19%, signal=29%
SODIUM ION TRANSMEMBRANE TRANSPORT	58	0.442929	1.16305	0.227097	0.43693	1	7152	tags=40%, list=37%, signal=63%
MULTICELLULAR ORGANISM GROWTH	79	0.422214	1.16261	0.210526	0.437295	1	2574	tags=27%, list=13%, signal=31%
NEURAL TUBE DEVELOPMENT	43	0.462859	1.16236	0.234807	0.437245	1	4518	tags=30%, list=24%, signal=40%
MICROTUBULE NUCLEATION	16	0.550929	1.16155	0.27994	0.43844	1	4322	tags=38%, list=23%, signal=48%
TRANSCRIPTION INITIATION FROM RNA POLYMERASE II PROMOTER	150	0.395543	1.16155	0.178066	0.437821	1	4324	tags=39%, list=23%, signal=50%
BONE DEVELOPMENT	52	0.451359	1.16146	0.229223	0.437402	1	1910	tags=17%, list=10%, signal=19%
NEGATIVE REGULATION OF TRANSCRIPTION BY RNA POLYMERASE II	746	0.359908	1.16021	0.041498	0.439702	1	3595	tags=26%, list=19%, signal=31%
NEGATIVE REGULATION OF TRANSCRIPTION, DNA-TEMPLATED	507	0.363281	1.15932	0.0997942	0.441071	1	3896	tags=27%, list=20%, signal=33%
RELEASE OF CYTOCHROME C FROM MITOCHONDRIA	20	0.531729	1.15931	0.272059	0.440453	1	1013	tags=25%, list=5%, signal=26%
PROTEIN FOLDING	149	0.392205	1.15928	0.167251	0.43992	1	3266	tags=30%, list=17%, signal=35%
ODONTOGENESIS OF DENTIN-CONTAINING TOOTH	47	0.458102	1.15907	0.232283	0.439784	1	3221	tags=26%, list=17%, signal=31%
ALTERNATIVE MRNA SPLICING, VIA SPLICEOSOME	16	0.554831	1.15894	0.273529	0.439462	1	3152	tags=44%, list=17%, signal=52%
CELLULAR RESPONSE TO AMYLOID-BETA	37	0.472843	1.15869	0.253731	0.439365	1	5183	tags=49%, list=27%, signal=67%
PHOSPHORYLATION	644	0.360813	1.15851	0.0591233	0.439147	1	4207	tags=32%, list=22%, signal=39%
REGULATION OF MRNA STABILITY	106	0.405908	1.15846	0.204433	0.438642	1	3416	tags=37%, list=18%, signal=45%
VESICLE DOCKING INVOLVED IN EXOCYTOSIS	33	0.480809	1.15738	0.254958	0.440391	1	5241	tags=36%, list=27%, signal=50%
INTRA-GOLGI VESICLE-MEDIATED TRANSPORT	31	0.487461	1.15715	0.254986	0.440243	1	5974	tags=58%, list=31%, signal=84%
REGULATION OF PROTEASOMAL PROTEIN CATABOLIC PROCESS	18	0.536123	1.15611	0.280059	0.441816	1	5473	tags=44%, list=29%, signal=62%
POSITIVE REGULATION OF PROTEIN TARGETING TO MEMBRANE	28	0.496962	1.15498	0.245364	0.44386	1	569	tags=18%, list=3%, signal=18%
NEGATIVE REGULATION OF DNA-BINDING TRANSCRIPTION FACTOR ACTIVITY	62	0.436262	1.1545	0.243038	0.444357	1	919	tags=13%, list=5%, signal=14%
BONE MINERALIZATION	36	0.473158	1.15423	0.259259	0.444298	1	3779	tags=22%, list=20%, signal=28%
REGULATION OF MICROTUBULE CYTOSKELETON ORGANIZATION	29	0.494308	1.15412	0.260083	0.443903	1	3836	tags=45%, list=20%, signal=56%
POSITIVE REGULATION OF MAP KINASE ACTIVITY	57	0.449904	1.15381	0.236486	0.444008	1	2107	tags=19%, list=11%, signal=22%
TISSUE DEVELOPMENT	33	0.477791	1.15379	0.25535	0.443435	1	2450	tags=18%, list=13%, signal=21%
NEURONAL STEM CELL POPULATION MAINTENANCE	19	0.54211	1.15328	0.282609	0.443922	1	1702	tags=32%, list=9%, signal=35%
REGULATION OF APOPTOTIC PROCESS	228	0.378409	1.15213	0.17095	0.445822	1	3117	tags=26%, list=16%, signal=31%
EXCRETION	20	0.536203	1.15112	0.307132	0.447534	1	4047	tags=30%, list=21%, signal=38%
CERAMIDE BIOSYNTHETIC PROCESS	27	0.494631	1.15101	0.264834	0.447137	1	3894	tags=37%, list=20%, signal=46%
FACE MORPHOGENESIS	30	0.491835	1.15047	0.279512	0.447693	1	1181	tags=13%, list=6%, signal=14%
SYNAPSE ORGANIZATION	37	0.468365	1.14821	0.261173	0.452041	1	5123	tags=35%, list=27%, signal=48%
REGULATION OF ARF PROTEIN SIGNAL TRANSDUCTION	16	0.551402	1.1464	0.29429	0.455541	1	4193	tags=31%, list=22%, signal=40%
REGULATION OF EXOCYTOSIS	28	0.487516	1.14302	0.276567	0.462486	1	1359	tags=18%, list=7%, signal=19%
CYTOPLASMIC MICROTUBULE ORGANIZATION	40	0.45912	1.14106	0.272222	0.46645	1	5033	tags=40%, list=26%, signal=54%
REGULATION OF NOTCH SIGNALING PATHWAY	16	0.545042	1.14004	0.291727	0.468103	1	3411	tags=50%, list=18%, signal=61%
OUTFLOW TRACT MORPHOGENESIS	43	0.455057	1.14002	0.260274	0.467491	1	2905	tags=33%, list=15%, signal=38%
FIBRINOLYSIS	15	0.551201	1.13994	0.291607	0.46706	1	656	tags=13%, list=3%, signal=14%
CELLULAR RESPONSE TO GLUCOSE STARVATION	35	0.466269	1.13964	0.272476	0.467095	1	1365	tags=23%, list=7%, signal=25%
EMBRYONIC HINDLIMB MORPHOGENESIS	23	0.506868	1.13896	0.297602	0.467943	1	4884	tags=35%, list=26%, signal=47%
CELL POPULATION PROLIFERATION	199	0.378052	1.13875	0.183371	0.46781	1	3696	tags=33%, list=19%, signal=41%
NEGATIVE REGULATION OF AXON EXTENSION INVOLVED IN AXON GUIDANCE	21	0.520632	1.13869	0.30131	0.467308	1	7451	tags=57%, list=39%, signal=94%
PEPTIDYL-TYROSINE DEPHOSPHORYLATION	90	0.405118	1.13853	0.234414	0.467037	1	3580	tags=31%, list=19%, signal=38%
NEGATIVE REGULATION OF ENDOTHELIAL CELL MIGRATION	18	0.533382	1.13849	0.312317	0.466496	1	4059	tags=28%, list=21%, signal=35%
POSITIVE REGULATION OF EPITHELIAL CELL MIGRATION	32	0.481905	1.13836	0.27894	0.466143	1	3732	tags=44%, list=20%, signal=54%
LIPID BIOSYNTHETIC PROCESS	16	0.551256	1.13827	0.305882	0.465715	1	3572	tags=44%, list=19%, signal=54%
POSITIVE REGULATION OF JNK CASCADE	76	0.413206	1.13751	0.236111	0.466815	1	4422	tags=34%, list=23%, signal=44%
POSITIVE REGULATION OF EPITHELIAL CELL PROLIFERATION	52	0.43989	1.13676	0.275382	0.467871	1	2631	tags=17%, list=14%, signal=20%
POSITIVE REGULATION OF INNATE IMMUNE RESPONSE	21	0.518715	1.13671	0.305714	0.467334	1	704	tags=19%, list=4%, signal=20%
TRANSMEMBRANE RECEPTOR PROTEIN SERINE/THREONINE KINASE SIGNALING PATHWAY	17	0.538377	1.13605	0.30531	0.46825	1	5777	tags=47%, list=30%, signal=67%
POSITIVE REGULATION OF MYOBLAST FUSION	15	0.54847	1.13589	0.313324	0.468032	1	4017	tags=40%, list=21%, signal=51%
PROTEIN LOCALIZATION TO CELL SURFACE	24	0.510573	1.13571	0.301783	0.467814	1	4145	tags=29%, list=22%, signal=37%
POSITIVE REGULATION OF AUTOPHAGY	46	0.449683	1.13486	0.257618	0.469161	1	2202	tags=35%, list=12%, signal=39%
MEMBRANE PROTEIN INTRACELLULAR DOMAIN PROTEOLYSIS	15	0.556781	1.1342	0.323486	0.469986	1	4848	tags=47%, list=25%, signal=63%
POSITIVE REGULATION OF HEART RATE	16	0.543238	1.13405	0.324006	0.469681	1	2049	tags=25%, list=11%, signal=28%
BETA-CATENIN DESTRUCTION COMPLEX DISASSEMBLY	18	0.526314	1.13267	0.321429	0.472171	1	3851	tags=39%, list=20%, signal=49%
APOPTOTIC MITOCHONDRIAL CHANGES	18	0.533979	1.13211	0.288956	0.472828	1	3111	tags=44%, list=16%, signal=53%
REGULATION OF CALCIUM ION TRANSPORT	26	0.495865	1.13198	0.294854	0.472498	1	2473	tags=15%, list=13%, signal=18%
CENTRAL NERVOUS SYSTEM DEVELOPMENT	103	0.399298	1.1317	0.218027	0.472502	1	3427	tags=23%, list=18%, signal=28%
POSITIVE REGULATION OF NEURON DEATH	38	0.460032	1.13098	0.293151	0.473546	1	1906	tags=29%, list=10%, signal=32%
ERAD PATHWAY	15	0.554053	1.13002	0.327893	0.475141	1	4131	tags=47%, list=22%, signal=60%
GOLGI VESICLE TRANSPORT	16	0.539757	1.12962	0.333333	0.475355	1	4654	tags=38%, list=24%, signal=50%
POSITIVE REGULATION OF LONG-TERM SYNAPTIC POTENTIATION	17	0.532687	1.12944	0.307806	0.475147	1	1212	tags=18%, list=6%, signal=19%
INTRINSIC APOPTOTIC SIGNALING PATHWAY	27	0.48758	1.12875	0.292398	0.476053	1	1960	tags=41%, list=10%, signal=45%
POSITIVE REGULATION OF PEPTIDYL-SERINE PHOSPHORYLATION	73	0.417338	1.12824	0.24026	0.476585	1	3943	tags=34%, list=21%, signal=43%
ENDOSOMAL TRANSPORT	74	0.420154	1.12792	0.265092	0.476692	1	4557	tags=41%, list=24%, signal=53%
CORONARY VASCULATURE DEVELOPMENT	23	0.509283	1.12709	0.310056	0.477969	1	3500	tags=35%, list=18%, signal=43%
CELL FATE COMMITMENT	49	0.439134	1.12627	0.271883	0.479244	1	3497	tags=18%, list=18%, signal=22%
CELLULAR RESPONSE TO AMINO ACID STIMULUS	48	0.443926	1.12511	0.268717	0.481309	1	501	tags=13%, list=3%, signal=13%
EPIDERMAL GROWTH FACTOR RECEPTOR SIGNALING PATHWAY	39	0.45459	1.12461	0.260083	0.481835	1	4643	tags=31%, list=24%, signal=41%
PROTEIN IMPORT INTO NUCLEUS	75	0.407349	1.12397	0.257251	0.482651	1	3683	tags=36%, list=19%, signal=44%
LONG-CHAIN FATTY-ACYL-COA BIOSYNTHETIC PROCESS	17	0.537916	1.12393	0.32641	0.4821	1	3894	tags=59%, list=20%, signal=74%
ANTEROGRADE SYNAPTIC VESICLE TRANSPORT	15	0.546301	1.12145	0.342065	0.487094	1	4821	tags=40%, list=25%, signal=53%
CELL-SUBSTRATE ADHESION	17	0.536396	1.12118	0.327116	0.487037	1	203	tags=12%, list=1%, signal=12%
POSITIVE REGULATION OF DENDRITIC SPINE DEVELOPMENT	20	0.509226	1.12103	0.325035	0.486748	1	5805	tags=45%, list=30%, signal=65%
OSTEOBLAST DEVELOPMENT	15	0.542533	1.12007	0.311012	0.488263	1	5000	tags=33%, list=26%, signal=45%
EPIDERMIS DEVELOPMENT	57	0.425946	1.11917	0.28366	0.489714	1	6081	tags=33%, list=32%, signal=49%
CHROMATIN SILENCING	18	0.524089	1.11888	0.317797	0.489746	1	2999	tags=44%, list=16%, signal=53%
BRAIN DEVELOPMENT	215	0.369603	1.11813	0.225698	0.490851	1	4574	tags=32%, list=24%, signal=41%
PERIPHERAL NERVOUS SYSTEM DEVELOPMENT	20	0.508545	1.11796	0.314493	0.490648	1	2835	tags=20%, list=15%, signal=23%
NEGATIVE REGULATION OF PROTEIN KINASE B SIGNALING	44	0.444437	1.11789	0.283984	0.490152	1	2483	tags=27%, list=13%, signal=31%
PROTEIN TARGETING TO MEMBRANE	41	0.450696	1.11772	0.29904	0.48988	1	5357	tags=44%, list=28%, signal=61%
DEPHOSPHORYLATION	159	0.377568	1.11756	0.242494	0.4896	1	3830	tags=31%, list=20%, signal=39%
ENDOCARDIAL CUSHION MORPHOGENESIS	15	0.542886	1.11718	0.32838	0.489873	1	2631	tags=20%, list=14%, signal=23%
PHOSPHATIDYLINOSITOL PHOSPHORYLATION	47	0.443101	1.11649	0.285912	0.490728	1	4496	tags=43%, list=24%, signal=56%
PROTON TRANSMEMBRANE TRANSPORT	89	0.400567	1.11628	0.267009	0.490574	1	4369	tags=33%, list=23%, signal=42%
RETINOL METABOLIC PROCESS	28	0.482328	1.11625	0.317986	0.490003	1	3512	tags=21%, list=18%, signal=26%
LENS DEVELOPMENT IN CAMERA-TYPE EYE	35	0.456394	1.11623	0.286908	0.489427	1	3904	tags=26%, list=20%, signal=32%
PROTEIN CATABOLIC PROCESS	46	0.438682	1.11589	0.280556	0.489527	1	4611	tags=35%, list=24%, signal=46%
POSITIVE REGULATION OF CELL DEATH	45	0.440965	1.11589	0.273333	0.488905	1	2627	tags=20%, list=14%, signal=23%
REGULATION OF INTRACELLULAR PH	22	0.49542	1.11503	0.315789	0.490248	1	3931	tags=32%, list=21%, signal=40%
POSITIVE REGULATION OF BLOOD PRESSURE	16	0.524706	1.11464	0.328467	0.490532	1	89	tags=6%, list=0%, signal=6%
EMBRYONIC PATTERN SPECIFICATION	17	0.524255	1.11463	0.33982	0.489912	1	6809	tags=47%, list=36%, signal=73%
REGULATION OF CANONICAL WNT SIGNALING PATHWAY	29	0.475988	1.11449	0.315186	0.48962	1	2742	tags=21%, list=14%, signal=24%
MYELOID CELL DIFFERENTIATION	23	0.496926	1.11378	0.32525	0.490468	1	3706	tags=43%, list=19%, signal=54%
RETINA HOMEOSTASIS	28	0.487756	1.1135	0.318841	0.490505	1	2814	tags=18%, list=15%, signal=21%
PROSTAGLANDIN METABOLIC PROCESS	22	0.494448	1.11305	0.314244	0.490911	1	4111	tags=36%, list=22%, signal=46%
NEGATIVE REGULATION OF BMP SIGNALING PATHWAY	39	0.458408	1.11264	0.309322	0.491227	1	3060	tags=21%, list=16%, signal=24%
NEGATIVE REGULATION OF PROTEIN COMPLEX ASSEMBLY	23	0.489623	1.11198	0.324207	0.492138	1	2998	tags=39%, list=16%, signal=46%
NEUROTRANSMITTER TRANSPORT	29	0.472331	1.11096	0.316804	0.493765	1	5715	tags=28%, list=30%, signal=39%
LEARNING OR MEMORY	48	0.434115	1.11094	0.287653	0.493188	1	4306	tags=35%, list=23%, signal=46%
NEGATIVE REGULATION OF CATALYTIC ACTIVITY	52	0.431696	1.11074	0.280928	0.492981	1	2114	tags=35%, list=11%, signal=39%
REGULATION OF HEART RATE BY CARDIAC CONDUCTION	34	0.45663	1.10746	0.314592	0.49986	1	672	tags=6%, list=4%, signal=6%
CANONICAL WNT SIGNALING PATHWAY	60	0.412342	1.10597	0.278497	0.502673	1	4480	tags=33%, list=23%, signal=43%
NERVOUS SYSTEM PROCESS	29	0.478184	1.10524	0.331445	0.503763	1	4449	tags=14%, list=23%, signal=18%
NEGATIVE REGULATION OF OSSIFICATION	15	0.5426	1.10522	0.346327	0.503173	1	2491	tags=33%, list=13%, signal=38%
MULTICELLULAR ORGANISM DEVELOPMENT	891	0.341929	1.10506	0.128902	0.502889	1	4318	tags=22%, list=23%, signal=27%
FEEDING BEHAVIOR	17	0.523548	1.10445	0.335329	0.503592	1	2574	tags=18%, list=13%, signal=20%
LYMPH NODE DEVELOPMENT	16	0.54179	1.10437	0.333333	0.503139	1	2404	tags=44%, list=13%, signal=50%
REGULATION OF SYNAPTIC VESICLE EXOCYTOSIS	45	0.434255	1.10238	0.318954	0.506999	1	3959	tags=31%, list=21%, signal=39%
REGULATION OF JNK CASCADE	16	0.53137	1.09931	0.350927	0.51377	1	5560	tags=63%, list=29%, signal=88%
STRESS GRANULE ASSEMBLY	15	0.532083	1.09889	0.364329	0.514142	1	2533	tags=47%, list=13%, signal=54%
VESICLE FUSION	29	0.47079	1.09886	0.339888	0.513568	1	1992	tags=31%, list=10%, signal=35%
CGMP-MEDIATED SIGNALING	16	0.532641	1.09794	0.373926	0.515028	1	2694	tags=25%, list=14%, signal=29%
POSITIVE REGULATION OF MONOCYTE CHEMOTAXIS	16	0.526903	1.09776	0.354695	0.51479	1	310	tags=13%, list=2%, signal=13%
MACROAUTOPHAGY	88	0.396205	1.09767	0.291262	0.514344	1	5988	tags=59%, list=31%, signal=86%
POSITIVE REGULATION OF SMOOTHENED SIGNALING PATHWAY	31	0.463543	1.09728	0.352354	0.514581	1	4249	tags=26%, list=22%, signal=33%
FAT CELL DIFFERENTIATION	65	0.413285	1.09706	0.29597	0.514445	1	5679	tags=37%, list=30%, signal=52%
LAMELLIPODIUM ASSEMBLY	34	0.444998	1.09624	0.33195	0.515768	1	3936	tags=29%, list=21%, signal=37%
REGULATION OF TUMOR NECROSIS FACTOR-MEDIATED SIGNALING PATHWAY	28	0.469578	1.09619	0.335235	0.515247	1	4201	tags=54%, list=22%, signal=69%
EMBRYONIC SKELETAL SYSTEM DEVELOPMENT	33	0.449558	1.0952	0.330578	0.516899	1	5539	tags=24%, list=29%, signal=34%
CORNIFICATION	50	0.427252	1.09256	0.330287	0.522292	1	1233	tags=6%, list=6%, signal=6%
NEGATIVE REGULATION OF GTPASE ACTIVITY	44	0.428922	1.0912	0.329349	0.524878	1	4271	tags=41%, list=22%, signal=53%
CELL DEATH	35	0.449846	1.0887	0.339833	0.530048	1	3088	tags=40%, list=16%, signal=48%
MOTOR NEURON AXON GUIDANCE	27	0.46047	1.08765	0.363372	0.531875	1	3317	tags=22%, list=17%, signal=27%
CALCIUM ION IMPORT	20	0.49392	1.08742	0.347826	0.531725	1	6463	tags=45%, list=34%, signal=68%
DNA DEMETHYLATION	16	0.527497	1.08729	0.372699	0.531412	1	3689	tags=31%, list=19%, signal=39%
NEGATIVE REGULATION OF NUCLEIC ACID-TEMPLATED TRANSCRIPTION	48	0.427809	1.08435	0.340233	0.537509	1	3112	tags=27%, list=16%, signal=32%
NON-CANONICAL WNT SIGNALING PATHWAY	21	0.492493	1.0843	0.365297	0.536957	1	4028	tags=24%, list=21%, signal=30%
RESPONSE TO WOUNDING	67	0.407105	1.08404	0.350384	0.536843	1	4091	tags=28%, list=21%, signal=36%
ADIPOSE TISSUE DEVELOPMENT	27	0.46318	1.08355	0.371105	0.53729	1	4318	tags=30%, list=23%, signal=38%
RAB PROTEIN SIGNAL TRANSDUCTION	67	0.403722	1.08311	0.326371	0.537726	1	3674	tags=31%, list=19%, signal=39%
PLATELET-DERIVED GROWTH FACTOR RECEPTOR SIGNALING PATHWAY	29	0.45629	1.08116	0.359332	0.541447	1	4496	tags=38%, list=24%, signal=50%
REGULATION OF CYTOSKELETON ORGANIZATION	24	0.476099	1.08024	0.366477	0.54294	1	3012	tags=25%, list=16%, signal=30%
POSITIVE REGULATION OF INTERLEUKIN-10 PRODUCTION	24	0.484101	1.07997	0.376081	0.542873	1	61	tags=8%, list=0%, signal=8%
AXON EXTENSION	21	0.49576	1.07951	0.377976	0.543273	1	5728	tags=57%, list=30%, signal=82%
AUTOPHAGY OF MITOCHONDRION	33	0.452867	1.07925	0.355191	0.543202	1	3833	tags=58%, list=20%, signal=72%
IN UTERO EMBRYONIC DEVELOPMENT	203	0.355845	1.07689	0.309152	0.548172	1	4748	tags=34%, list=25%, signal=45%
PROTEIN STABILIZATION	166	0.363609	1.07688	0.304498	0.547541	1	3429	tags=35%, list=18%, signal=42%
NEGATIVE REGULATION OF SMOOTH MUSCLE CELL PROLIFERATION	25	0.47349	1.07668	0.380884	0.54738	1	1484	tags=20%, list=8%, signal=22%
NEUROGENESIS	51	0.419426	1.07659	0.338356	0.546948	1	2304	tags=14%, list=12%, signal=16%
HISTONE METHYLATION	19	0.506594	1.07636	0.382311	0.546842	1	4613	tags=53%, list=24%, signal=69%
CARBOHYDRATE METABOLIC PROCESS	200	0.354357	1.07577	0.297872	0.54757	1	1629	tags=16%, list=9%, signal=17%
POSITIVE REGULATION OF TRANSCRIPTION ELONGATION FROM RNA POLYMERASE II PROMOTER	17	0.519926	1.07448	0.394737	0.54985	1	4525	tags=59%, list=24%, signal=77%
BRANCHED-CHAIN AMINO ACID CATABOLIC PROCESS	19	0.498137	1.07135	0.402941	0.556394	1	4398	tags=42%, list=23%, signal=55%
RESPONSE TO IRON ION	18	0.512582	1.0709	0.389728	0.556698	1	5220	tags=50%, list=27%, signal=69%
KIDNEY DEVELOPMENT	99	0.377777	1.07065	0.337516	0.556628	1	5777	tags=32%, list=30%, signal=46%
NEGATIVE REGULATION OF JNK CASCADE	28	0.458967	1.07063	0.359944	0.556002	1	3122	tags=25%, list=16%, signal=30%
POSITIVE REGULATION OF CYTOKINE SECRETION	26	0.468862	1.07017	0.376552	0.5564	1	1069	tags=23%, list=6%, signal=24%
O-GLYCAN PROCESSING	47	0.418882	1.06858	0.347942	0.559439	1	3394	tags=23%, list=18%, signal=28%
NEGATIVE REGULATION OF CELL ADHESION	41	0.433342	1.0677	0.377279	0.560744	1	2903	tags=22%, list=15%, signal=26%
AORTIC VALVE MORPHOGENESIS	23	0.481791	1.06756	0.36903	0.560397	1	1445	tags=13%, list=8%, signal=14%
POSTTRANSCRIPTIONAL REGULATION OF GENE EXPRESSION	23	0.47497	1.06673	0.384189	0.561598	1	6637	tags=57%, list=35%, signal=87%
GENERATION OF PRECURSOR METABOLITES AND ENERGY	39	0.43316	1.06397	0.377593	0.567426	1	2925	tags=26%, list=15%, signal=30%
LIMB MORPHOGENESIS	18	0.4946	1.0624	0.401171	0.570442	1	4804	tags=22%, list=25%, signal=30%
HISTONE DEACETYLATION	36	0.442326	1.06227	0.371349	0.570049	1	6401	tags=50%, list=34%, signal=75%
NUCLEAR-TRANSCRIBED MRNA POLY(A) TAIL SHORTENING	19	0.489078	1.06219	0.374462	0.569566	1	5668	tags=58%, list=30%, signal=82%
CHROMATIN REMODELING	94	0.383018	1.06181	0.346294	0.569802	1	4986	tags=50%, list=26%, signal=67%
RESPIRATORY GASEOUS EXCHANGE BY RESPIRATORY SYSTEM	26	0.464618	1.06125	0.390421	0.570422	1	1642	tags=12%, list=9%, signal=13%
NEURON DEVELOPMENT	46	0.412995	1.05957	0.375	0.573725	1	4973	tags=33%, list=26%, signal=44%
CELLULAR RESPONSE TO CALCIUM ION	70	0.390006	1.05947	0.350765	0.573286	1	3572	tags=27%, list=19%, signal=33%
NEURON PROJECTION EXTENSION	19	0.496732	1.0594	0.407953	0.572761	1	3354	tags=42%, list=18%, signal=51%
NEGATIVE REGULATION OF PROTEIN KINASE ACTIVITY	77	0.386191	1.05924	0.37764	0.57246	1	3978	tags=36%, list=21%, signal=46%
POSITIVE REGULATION OF FIBROBLAST PROLIFERATION	43	0.426575	1.05811	0.385321	0.574437	1	2102	tags=28%, list=11%, signal=31%
CELLULAR RESPONSE TO GROWTH FACTOR STIMULUS	62	0.404053	1.05808	0.384813	0.573836	1	2992	tags=23%, list=16%, signal=27%
LIVER REGENERATION	25	0.469212	1.05755	0.392806	0.574395	1	1076	tags=20%, list=6%, signal=21%
ADRENAL GLAND DEVELOPMENT	20	0.482203	1.0567	0.42268	0.575712	1	2646	tags=15%, list=14%, signal=17%
CELL REDOX HOMEOSTASIS	71	0.38987	1.05603	0.373711	0.576589	1	4817	tags=45%, list=25%, signal=60%
COCHLEA MORPHOGENESIS	17	0.502654	1.05568	0.418338	0.576776	1	7674	tags=53%, list=40%, signal=88%
POSITIVE REGULATION OF COLLAGEN BIOSYNTHETIC PROCESS	22	0.478073	1.05527	0.407514	0.577044	1	249	tags=9%, list=1%, signal=9%
TRIGLYCERIDE METABOLIC PROCESS	26	0.463344	1.05406	0.414847	0.579236	1	4048	tags=38%, list=21%, signal=49%
ENERGY HOMEOSTASIS	30	0.452909	1.05402	0.40309	0.578671	1	4377	tags=37%, list=23%, signal=48%
BICARBONATE TRANSPORT	37	0.430703	1.05197	0.386921	0.582755	1	1729	tags=14%, list=9%, signal=15%
SPERMATOGENESIS	350	0.339378	1.05196	0.337938	0.582087	1	3565	tags=20%, list=19%, signal=24%
DENDRITIC CELL CHEMOTAXIS	15	0.511407	1.05158	0.426009	0.582302	1	2203	tags=33%, list=12%, signal=38%
ENDOCRINE PANCREAS DEVELOPMENT	15	0.512355	1.05153	0.424542	0.581741	1	5770	tags=40%, list=30%, signal=57%
REGULATION OF EXTRINSIC APOPTOTIC SIGNALING PATHWAY VIA DEATH DOMAIN RECEPTORS	16	0.500589	1.05117	0.41037	0.581877	1	1514	tags=56%, list=8%, signal=61%
POSITIVE REGULATION OF CELL-MATRIX ADHESION	25	0.45648	1.05009	0.400572	0.583735	1	1484	tags=24%, list=8%, signal=26%
MYELINATION	51	0.412967	1.0496	0.388298	0.584159	1	2647	tags=18%, list=14%, signal=20%
MULTIVESICULAR BODY ASSEMBLY	29	0.441759	1.04858	0.407661	0.585786	1	6263	tags=69%, list=33%, signal=103%
CELLULAR AMINO ACID METABOLIC PROCESS	30	0.445084	1.04837	0.403005	0.585632	1	3208	tags=37%, list=17%, signal=44%
REGULATION OF BONE MINERALIZATION	19	0.481309	1.0469	0.412446	0.588463	1	6086	tags=42%, list=32%, signal=62%
NEUROTRANSMITTER SECRETION	43	0.417967	1.04686	0.386648	0.587869	1	4241	tags=30%, list=22%, signal=39%
NEGATIVE REGULATION OF CELL DIFFERENTIATION	34	0.432891	1.0451	0.401907	0.591131	1	1516	tags=21%, list=8%, signal=22%
NITROGEN COMPOUND METABOLIC PROCESS	19	0.48384	1.04295	0.413793	0.595582	1	4404	tags=26%, list=23%, signal=34%
PSEUDOURIDINE SYNTHESIS	15	0.516759	1.04176	0.441176	0.597634	1	6072	tags=60%, list=32%, signal=88%
EXECUTION PHASE OF APOPTOSIS	17	0.491426	1.03887	0.438218	0.603677	1	6028	tags=41%, list=32%, signal=60%
REGULATION OF ESTABLISHMENT OF CELL POLARITY	17	0.485797	1.03819	0.435414	0.604511	1	4203	tags=53%, list=22%, signal=68%
DNA METHYLATION INVOLVED IN GAMETE GENERATION	16	0.50023	1.03799	0.459941	0.604247	1	4755	tags=44%, list=25%, signal=58%
REGULATION OF DENDRITIC SPINE MORPHOGENESIS	16	0.496206	1.03776	0.422789	0.604141	1	5123	tags=38%, list=27%, signal=51%
PROTEIN AUTOUBIQUITINATION	61	0.394801	1.03774	0.392718	0.603485	1	5438	tags=48%, list=29%, signal=66%
EPHRIN RECEPTOR SIGNALING PATHWAY	77	0.380863	1.03699	0.419518	0.604459	1	3362	tags=27%, list=18%, signal=33%
RESPONSE TO OSMOTIC STRESS	18	0.483814	1.03642	0.423188	0.605064	1	2510	tags=33%, list=13%, signal=38%
REGULATION OF NEURON APOPTOTIC PROCESS	21	0.472728	1.03513	0.436798	0.607397	1	2562	tags=33%, list=13%, signal=38%
PROTEIN O-LINKED MANNOSYLATION	16	0.493273	1.03355	0.453435	0.610268	1	3866	tags=25%, list=20%, signal=31%
PROTEIN HETEROOLIGOMERIZATION	46	0.406196	1.03321	0.409703	0.610381	1	2449	tags=26%, list=13%, signal=30%
GLUTAMATE SECRETION	27	0.449664	1.03261	0.422969	0.611044	1	2610	tags=19%, list=14%, signal=21%
SIGNAL TRANSDUCTION BY PROTEIN PHOSPHORYLATION	43	0.412941	1.03165	0.414765	0.612569	1	3836	tags=35%, list=20%, signal=44%
NEGATIVE REGULATION OF CARDIAC MUSCLE CELL APOPTOTIC PROCESS	19	0.482447	1.03001	0.442197	0.615631	1	3319	tags=37%, list=17%, signal=45%
CELLULAR RESPONSE TO DEXAMETHASONE STIMULUS	26	0.448096	1.02956	0.421555	0.616033	1	2811	tags=31%, list=15%, signal=36%
POSITIVE REGULATION OF PHOSPHORYLATION	25	0.452048	1.02626	0.444772	0.623	1	2377	tags=28%, list=12%, signal=32%
PATTERN SPECIFICATION PROCESS	36	0.418946	1.02621	0.422865	0.622399	1	7674	tags=47%, list=40%, signal=79%
NEGATIVE REGULATION OF AXON EXTENSION	18	0.481946	1.02594	0.460972	0.622284	1	3086	tags=28%, list=16%, signal=33%
CELLULAR RESPONSE TO ATP	15	0.494302	1.02593	0.44582	0.621626	1	7035	tags=60%, list=37%, signal=95%
POSITIVE REGULATION OF VASOCONSTRICTION	20	0.469816	1.02578	0.437412	0.621272	1	3045	tags=20%, list=16%, signal=24%
CELLULAR RESPONSE TO GAMMA RADIATION	28	0.442224	1.02558	0.441176	0.62103	1	2949	tags=39%, list=15%, signal=46%
SMAD PROTEIN SIGNAL TRANSDUCTION	47	0.402401	1.02533	0.428951	0.620953	1	2943	tags=26%, list=15%, signal=30%
INACTIVATION OF MAPK ACTIVITY	22	0.465613	1.02459	0.432471	0.62201	1	3801	tags=55%, list=20%, signal=68%
NEGATIVE REGULATION OF MITOTIC CELL CYCLE	26	0.447014	1.02407	0.438298	0.622557	1	4121	tags=38%, list=22%, signal=49%
POTASSIUM ION TRANSPORT	104	0.361054	1.0239	0.411043	0.622305	1	4433	tags=22%, list=23%, signal=29%
AMINO ACID TRANSMEMBRANE TRANSPORT	23	0.465962	1.02369	0.446809	0.622063	1	2844	tags=22%, list=15%, signal=26%
GLUTATHIONE METABOLIC PROCESS	34	0.41887	1.02362	0.453061	0.621522	1	3427	tags=35%, list=18%, signal=43%
TRANSLESION SYNTHESIS	35	0.421025	1.02344	0.438356	0.621243	1	779	tags=20%, list=4%, signal=21%
REGULATION OF TRANSCRIPTION FROM RNA POLYMERASE II PROMOTER IN RESPONSE TO HYPOXIA	70	0.379026	1.02201	0.41522	0.623838	1	2773	tags=34%, list=15%, signal=40%
LIVER DEVELOPMENT	78	0.375174	1.01976	0.450633	0.628346	1	2646	tags=26%, list=14%, signal=30%
RESPONSE TO CYTOKINE	56	0.390984	1.0181	0.444	0.631561	1	1231	tags=18%, list=6%, signal=19%
PROTEIN LOCALIZATION	72	0.378777	1.01791	0.452107	0.631306	1	3903	tags=26%, list=20%, signal=33%
CELLULAR RESPONSE TO IONIZING RADIATION	32	0.424927	1.01787	0.434371	0.630688	1	2043	tags=22%, list=11%, signal=24%
DEFENSE RESPONSE TO BACTERIUM	102	0.360681	1.01783	0.429782	0.63008	1	1131	tags=9%, list=6%, signal=9%
REGULATION OF BLOOD VESSEL DIAMETER	15	0.498362	1.01713	0.464179	0.631123	1	2147	tags=20%, list=11%, signal=23%
LONG-CHAIN FATTY ACID METABOLIC PROCESS	20	0.468374	1.01618	0.444915	0.632669	1	3692	tags=35%, list=19%, signal=43%
REGULATION OF REGULATORY T CELL DIFFERENTIATION	15	0.485772	1.01448	0.454811	0.635891	1	1173	tags=27%, list=6%, signal=28%
PHOSPHOLIPID TRANSPORT	41	0.40457	1.01409	0.45	0.636091	1	5174	tags=39%, list=27%, signal=53%
MICROTUBULE CYTOSKELETON ORGANIZATION	111	0.3542	1.0127	0.445665	0.63862	1	4322	tags=34%, list=23%, signal=44%
MYD88-INDEPENDENT TOLL-LIKE RECEPTOR SIGNALING PATHWAY	19	0.47185	1.01157	0.445731	0.640491	1	4557	tags=53%, list=24%, signal=69%
TISSUE REGENERATION	17	0.480691	1.0113	0.460741	0.640418	1	1445	tags=12%, list=8%, signal=13%
CELLULAR RESPONSE TO VASCULAR ENDOTHELIAL GROWTH FACTOR STIMULUS	26	0.440488	1.01105	0.466954	0.640269	1	1445	tags=27%, list=8%, signal=29%
DENDRITE DEVELOPMENT	37	0.416655	1.00873	0.436486	0.644939	1	7640	tags=51%, list=40%, signal=85%
REGULATION OF CELLULAR RESPONSE TO HEAT	73	0.37013	1.00633	0.456298	0.649852	1	3012	tags=29%, list=16%, signal=34%
EMBRYONIC FORELIMB MORPHOGENESIS	27	0.430124	1.0054	0.466761	0.651272	1	3862	tags=26%, list=20%, signal=32%
REGULATION OF PHOSPHATIDYLINOSITOL 3-KINASE SIGNALING	18	0.475817	1.0051	0.474702	0.651339	1	4133	tags=39%, list=22%, signal=50%
FOREBRAIN DEVELOPMENT	56	0.386816	1.00503	0.46438	0.650787	1	5750	tags=36%, list=30%, signal=51%
NEGATIVE REGULATION OF DNA REPLICATION	15	0.492892	1.00502	0.471037	0.650112	1	3710	tags=33%, list=19%, signal=41%
REGULATION OF TOR SIGNALING	19	0.463062	1.00417	0.49569	0.651376	1	3255	tags=53%, list=17%, signal=63%
METANEPHROS DEVELOPMENT	25	0.437429	1.00403	0.46993	0.650975	1	425	tags=8%, list=2%, signal=8%
T CELL PROLIFERATION	21	0.44903	1.00249	0.472419	0.653775	1	3621	tags=48%, list=19%, signal=59%
PLASMA MEMBRANE ORGANIZATION	15	0.486721	1.00218	0.472674	0.6538	1	2991	tags=27%, list=16%, signal=32%
EMBRYONIC DIGIT MORPHOGENESIS	47	0.397521	1.00202	0.466931	0.653474	1	5400	tags=32%, list=28%, signal=44%
EMBRYONIC LIMB MORPHOGENESIS	39	0.40809	0.999665	0.472145	0.658158	1	4884	tags=31%, list=26%, signal=41%
SKIN DEVELOPMENT	41	0.400066	0.999222	0.481976	0.658441	1	3647	tags=29%, list=19%, signal=36%
REGULATION OF TRANSCRIPTION, DNA-TEMPLATED	1275	0.307662	0.998872	0.507	0.658511	1	4993	tags=29%, list=26%, signal=37%
OVARIAN FOLLICLE DEVELOPMENT	32	0.422902	0.996964	0.492308	0.662196	1	2829	tags=28%, list=15%, signal=33%
RESPONSE TO ISCHEMIA	48	0.391802	0.996751	0.452703	0.66196	1	3045	tags=29%, list=16%, signal=35%
BLASTOCYST FORMATION	18	0.463256	0.994247	0.479374	0.66696	1	3395	tags=33%, list=18%, signal=41%
POSITIVE REGULATION OF CELL POPULATION PROLIFERATION	432	0.312967	0.993834	0.509434	0.667203	1	2544	tags=19%, list=13%, signal=22%
RETROGRADE VESICLE-MEDIATED TRANSPORT, GOLGI TO ENDOPLASMIC RETICULUM	80	0.362236	0.993279	0.493507	0.667715	1	5139	tags=49%, list=27%, signal=66%
CELLULAR PROTEIN-CONTAINING COMPLEX ASSEMBLY	18	0.459129	0.993157	0.482609	0.667269	1	3125	tags=33%, list=16%, signal=40%
REGULATION OF RNA SPLICING	33	0.408846	0.992366	0.464236	0.668353	1	2748	tags=27%, list=14%, signal=32%
CELLULAR RESPONSE TO GLUCOCORTICOID STIMULUS	16	0.472975	0.991834	0.498485	0.668871	1	2011	tags=31%, list=11%, signal=35%
SKELETAL SYSTEM DEVELOPMENT	112	0.345978	0.991557	0.5	0.668808	1	3181	tags=19%, list=17%, signal=22%
NEGATIVE REGULATION OF STRESS FIBER ASSEMBLY	18	0.460763	0.98984	0.483163	0.67193	1	5135	tags=44%, list=27%, signal=61%
RESPONSE TO LIPID	22	0.450161	0.98979	0.492978	0.671327	1	2099	tags=32%, list=11%, signal=36%
BLASTOCYST HATCHING	24	0.431029	0.9896	0.505814	0.671059	1	3264	tags=29%, list=17%, signal=35%
POSITIVE REGULATION OF STRESS FIBER ASSEMBLY	49	0.383394	0.989335	0.500669	0.670928	1	4071	tags=31%, list=21%, signal=39%
PHOSPHATIDYLINOSITOL-MEDIATED SIGNALING	48	0.385418	0.988556	0.497981	0.671994	1	5149	tags=35%, list=27%, signal=48%
REGULATION OF TRANSCRIPTION BY RNA POLYMERASE II	696	0.305901	0.988447	0.55071	0.671515	1	3981	tags=24%, list=21%, signal=29%
POSITIVE REGULATION OF NEUROBLAST PROLIFERATION	20	0.447094	0.988056	0.503546	0.671693	1	2742	tags=20%, list=14%, signal=23%
AXONAL FASCICULATION	17	0.470539	0.986805	0.5	0.673859	1	2859	tags=18%, list=15%, signal=21%
GASTRULATION WITH MOUTH FORMING SECOND	15	0.466279	0.986494	0.491284	0.673839	1	7393	tags=67%, list=39%, signal=109%
BETA-CATENIN-TCF COMPLEX ASSEMBLY	27	0.432735	0.985221	0.506456	0.676051	1	3633	tags=44%, list=19%, signal=55%
RESPONSE TO GAMMA RADIATION	25	0.429949	0.984544	0.52193	0.676909	1	3572	tags=44%, list=19%, signal=54%
SNRNA TRANSCRIPTION BY RNA POLYMERASE II	69	0.362481	0.981894	0.503906	0.682165	1	4033	tags=38%, list=21%, signal=48%
CELLULAR RESPONSE TO DNA DAMAGE STIMULUS	487	0.307409	0.981853	0.547521	0.681546	1	3347	tags=25%, list=18%, signal=30%
DNA DAMAGE RESPONSE, SIGNAL TRANSDUCTION BY P53 CLASS MEDIATOR	15	0.471828	0.981556	0.491971	0.681505	1	1960	tags=33%, list=10%, signal=37%
BILE ACID AND BILE SALT TRANSPORT	18	0.445077	0.981365	0.503546	0.681249	1	6668	tags=39%, list=35%, signal=60%
EMBRYONIC CRANIAL SKELETON MORPHOGENESIS	27	0.427524	0.979973	0.500711	0.683629	1	4993	tags=41%, list=26%, signal=55%
CHEMICAL SYNAPTIC TRANSMISSION	158	0.330614	0.978827	0.516686	0.685444	1	4082	tags=20%, list=21%, signal=25%
REGULATION OF SIGNAL TRANSDUCTION BY P53 CLASS MEDIATOR	127	0.337307	0.978316	0.51716	0.685833	1	4613	tags=41%, list=24%, signal=54%
LUNG DEVELOPMENT	80	0.358309	0.97827	0.511139	0.685216	1	2742	tags=16%, list=14%, signal=19%
POSITIVE REGULATION OF PROTEIN COMPLEX ASSEMBLY	35	0.400678	0.978226	0.514685	0.684602	1	1167	tags=17%, list=6%, signal=18%
GLYCOSAMINOGLYCAN BIOSYNTHETIC PROCESS	33	0.408291	0.976337	0.533422	0.688022	1	2094	tags=15%, list=11%, signal=17%
PROTEIN COMPLEX OLIGOMERIZATION	51	0.376306	0.976222	0.495989	0.687571	1	4137	tags=33%, list=22%, signal=42%
ACTIVATION OF ADENYLATE CYCLASE ACTIVITY	26	0.426884	0.976017	0.516084	0.687255	1	1212	tags=19%, list=6%, signal=21%
SYNAPSE ASSEMBLY	42	0.38831	0.974964	0.498667	0.688844	1	3086	tags=19%, list=16%, signal=23%
RNA PHOSPHODIESTER BOND HYDROLYSIS	31	0.4105	0.974832	0.51763	0.688429	1	5516	tags=45%, list=29%, signal=63%
CELL PROJECTION ORGANIZATION	178	0.328108	0.973073	0.530778	0.691712	1	5805	tags=34%, list=30%, signal=49%
POSITIVE REGULATION OF VASCULAR SMOOTH MUSCLE CELL PROLIFERATION	30	0.416727	0.972439	0.522857	0.692433	1	1342	tags=20%, list=7%, signal=21%
CELLULAR RESPONSE TO CHOLESTEROL	16	0.463363	0.972399	0.527027	0.691814	1	3595	tags=31%, list=19%, signal=38%
REGULATION OF MAPK CASCADE	45	0.386528	0.971558	0.514946	0.693005	1	1599	tags=11%, list=8%, signal=12%
RESPONSE TO LEAD ION	18	0.456975	0.971545	0.541726	0.692318	1	4492	tags=50%, list=24%, signal=65%
ACTIVATION OF PROTEIN KINASE ACTIVITY	87	0.350688	0.970772	0.520988	0.693236	1	3978	tags=32%, list=21%, signal=40%
MESODERM DEVELOPMENT	30	0.412949	0.96985	0.516689	0.694656	1	470	tags=7%, list=2%, signal=7%
RETINOID METABOLIC PROCESS	38	0.393371	0.968755	0.511111	0.696422	1	2905	tags=13%, list=15%, signal=15%
PLATELET FORMATION	18	0.44535	0.968291	0.503576	0.696741	1	2859	tags=44%, list=15%, signal=52%
PHOSPHATIDYLCHOLINE BIOSYNTHETIC PROCESS	30	0.412965	0.968182	0.516393	0.696247	1	4785	tags=33%, list=25%, signal=44%
PROTEOGLYCAN BIOSYNTHETIC PROCESS	16	0.464339	0.968138	0.527457	0.695632	1	3093	tags=25%, list=16%, signal=30%
RESPONSE TO VITAMIN A	17	0.454723	0.966413	0.527378	0.698623	1	1865	tags=24%, list=10%, signal=26%
ROOF OF MOUTH DEVELOPMENT	53	0.368686	0.964584	0.527548	0.70184	1	2905	tags=17%, list=15%, signal=20%
POSITIVE REGULATION OF DNA BINDING	25	0.427515	0.963907	0.526093	0.702633	1	891	tags=24%, list=5%, signal=25%
PEPTIDE CROSS-LINKING	19	0.440299	0.963067	0.545326	0.7038	1	4583	tags=26%, list=24%, signal=35%
RESPONSE TO HYPOXIA	156	0.327006	0.962099	0.561547	0.705259	1	4091	tags=35%, list=21%, signal=45%
PROTEIN METHYLATION	28	0.410616	0.962031	0.549928	0.704664	1	3655	tags=32%, list=19%, signal=40%
NEGATIVE REGULATION OF I-KAPPAB KINASE/NF-KAPPAB SIGNALING	41	0.386782	0.96144	0.529331	0.705271	1	3220	tags=32%, list=17%, signal=38%
PROTEIN O-LINKED GLYCOSYLATION	48	0.37754	0.961351	0.518868	0.70474	1	5559	tags=42%, list=29%, signal=59%
PROTEIN MONOUBIQUITINATION	30	0.410114	0.960732	0.543103	0.705426	1	4718	tags=53%, list=25%, signal=71%
PHOSPHOLIPID TRANSLOCATION	23	0.427233	0.960617	0.508571	0.704959	1	5174	tags=52%, list=27%, signal=72%
CELLULAR ZINC ION HOMEOSTASIS	23	0.42551	0.960466	0.53662	0.704547	1	2798	tags=30%, list=15%, signal=36%
CIRCADIAN RHYTHM	76	0.353244	0.959634	0.561941	0.705627	1	2293	tags=21%, list=12%, signal=24%
POSITIVE REGULATION OF WNT SIGNALING PATHWAY	32	0.399342	0.958506	0.565807	0.707335	1	4358	tags=25%, list=23%, signal=32%
PROTEIN SUMOYLATION	62	0.363657	0.957506	0.548843	0.708808	1	3981	tags=27%, list=21%, signal=35%
CHONDROCYTE DEVELOPMENT	16	0.447491	0.956417	0.540146	0.7105	1	6086	tags=31%, list=32%, signal=46%
ANATOMICAL STRUCTURE MORPHOGENESIS	84	0.348711	0.95622	0.543179	0.710238	1	4296	tags=19%, list=23%, signal=24%
POSITIVE REGULATION OF MYOBLAST DIFFERENTIATION	16	0.456363	0.9557	0.538793	0.710595	1	5584	tags=56%, list=29%, signal=79%
CARDIAC CONDUCTION	35	0.396721	0.955616	0.544704	0.710054	1	4535	tags=23%, list=24%, signal=30%
POSITIVE REGULATION OF INTERLEUKIN-6 PRODUCTION	47	0.375285	0.954932	0.549333	0.710856	1	2865	tags=21%, list=15%, signal=25%
PROTEIN LOCALIZATION TO GOLGI APPARATUS	19	0.450588	0.954778	0.538231	0.710463	1	4654	tags=42%, list=24%, signal=56%
MANNOSYLATION	15	0.462858	0.953186	0.556716	0.713294	1	5519	tags=47%, list=29%, signal=66%
CHONDROCYTE DIFFERENTIATION	33	0.399341	0.952117	0.545206	0.714847	1	4017	tags=24%, list=21%, signal=31%
DOUBLE-STRAND BREAK REPAIR	65	0.355647	0.949052	0.568093	0.720734	1	2463	tags=23%, list=13%, signal=26%
XENOBIOTIC METABOLIC PROCESS	71	0.352316	0.948809	0.564599	0.720517	1	2714	tags=17%, list=14%, signal=20%
REGULATION OF CILIUM ASSEMBLY	16	0.453507	0.94775	0.56094	0.722056	1	3581	tags=38%, list=19%, signal=46%
SMOOTHENED SIGNALING PATHWAY	62	0.354073	0.94757	0.550576	0.721681	1	4396	tags=24%, list=23%, signal=31%
CELLULAR RESPONSE TO OXIDATIVE STRESS	85	0.341164	0.946145	0.583231	0.723947	1	2657	tags=25%, list=14%, signal=29%
REGULATION OF ION TRANSMEMBRANE TRANSPORT	110	0.331023	0.945165	0.588719	0.725353	1	4817	tags=19%, list=25%, signal=25%
SKELETAL MUSCLE CELL DIFFERENTIATION	37	0.381822	0.944737	0.558011	0.725531	1	1991	tags=19%, list=10%, signal=21%
REGULATION OF NEUROGENESIS	35	0.388099	0.944706	0.546593	0.724863	1	3221	tags=26%, list=17%, signal=31%
RESPONSE TO RADIATION	32	0.397839	0.944595	0.572414	0.724384	1	3242	tags=28%, list=17%, signal=34%
RESPONSE TO ORGANIC CYCLIC COMPOUND	109	0.326692	0.944258	0.606618	0.724399	1	3714	tags=28%, list=19%, signal=34%
POSITIVE REGULATION OF NOTCH SIGNALING PATHWAY	43	0.376405	0.943276	0.54212	0.72583	1	5452	tags=53%, list=29%, signal=75%
2-OXOGLUTARATE METABOLIC PROCESS	15	0.459944	0.942477	0.559593	0.726822	1	1585	tags=27%, list=8%, signal=29%
VENTRICULAR TRABECULA MYOCARDIUM MORPHOGENESIS	15	0.452019	0.942303	0.563338	0.726495	1	3904	tags=33%, list=20%, signal=42%
TOLL-LIKE RECEPTOR SIGNALING PATHWAY	36	0.394047	0.941885	0.562327	0.726688	1	2430	tags=19%, list=13%, signal=22%
ZINC ION TRANSPORT	22	0.426992	0.941168	0.575362	0.727473	1	3979	tags=41%, list=21%, signal=52%
PROTEASOMAL PROTEIN CATABOLIC PROCESS	34	0.390086	0.939038	0.570432	0.731228	1	4131	tags=35%, list=22%, signal=45%
CELLULAR PROTEIN MODIFICATION PROCESS	104	0.331832	0.939027	0.592547	0.730532	1	4923	tags=37%, list=26%, signal=49%
VASCULOGENESIS	53	0.363273	0.938794	0.584158	0.730309	1	4657	tags=30%, list=24%, signal=40%
CELLULAR RESPONSE TO COPPER ION	21	0.421169	0.938721	0.556686	0.729735	1	4507	tags=43%, list=24%, signal=56%
KERATINOCYTE DIFFERENTIATION	40	0.38024	0.938681	0.582432	0.729101	1	3904	tags=25%, list=20%, signal=31%
PHAGOCYTOSIS, ENGULFMENT	31	0.396698	0.938674	0.570828	0.728399	1	2597	tags=16%, list=14%, signal=19%
TRANSCRIPTION ELONGATION FROM RNA POLYMERASE II PROMOTER	68	0.351181	0.938502	0.596257	0.728007	1	4033	tags=37%, list=21%, signal=46%
INSULIN SECRETION	28	0.408213	0.938255	0.56338	0.727845	1	760	tags=7%, list=4%, signal=7%
OXIDATION-REDUCTION PROCESS	622	0.29311	0.937727	0.714724	0.728254	1	4398	tags=28%, list=23%, signal=35%
CELL MIGRATION INVOLVED IN SPROUTING ANGIOGENESIS	18	0.438225	0.937258	0.582317	0.728567	1	557	tags=11%, list=3%, signal=11%
PROTEIN K63-LINKED DEUBIQUITINATION	27	0.399702	0.93636	0.575887	0.72971	1	3526	tags=37%, list=18%, signal=45%
ANATOMICAL STRUCTURE DEVELOPMENT	30	0.398376	0.933829	0.577717	0.734388	1	5332	tags=37%, list=28%, signal=51%
POSITIVE REGULATION OF CYTOKINESIS	27	0.400504	0.929642	0.571835	0.742545	1	1141	tags=19%, list=6%, signal=20%
MIDBRAIN DEVELOPMENT	25	0.399369	0.928153	0.589337	0.744888	1	4602	tags=24%, list=24%, signal=32%
REGULATION OF BLOOD PRESSURE	45	0.368964	0.927382	0.61931	0.745753	1	1312	tags=16%, list=7%, signal=17%
REGULATION OF FOCAL ADHESION ASSEMBLY	20	0.421322	0.926933	0.584158	0.745941	1	7570	tags=60%, list=40%, signal=99%
TRICARBOXYLIC ACID CYCLE	33	0.386493	0.926624	0.612725	0.745867	1	4559	tags=48%, list=24%, signal=64%
VIRAL BUDDING VIA HOST ESCRT COMPLEX	19	0.426473	0.926127	0.59116	0.746188	1	6263	tags=68%, list=33%, signal=102%
NEGATIVE REGULATION OF PROTEOLYSIS	19	0.427852	0.925752	0.589337	0.746233	1	4611	tags=32%, list=24%, signal=42%
MESODERM FORMATION	32	0.392085	0.925622	0.578147	0.745782	1	4893	tags=41%, list=26%, signal=55%
RESPONSE TO HORMONE	50	0.358174	0.925594	0.587106	0.745124	1	2510	tags=24%, list=13%, signal=28%
NEGATIVE REGULATION OF PROTEIN CATABOLIC PROCESS	31	0.390769	0.924248	0.592697	0.747122	1	3550	tags=32%, list=19%, signal=40%
CEREBELLUM DEVELOPMENT	41	0.372133	0.923971	0.594886	0.746947	1	5053	tags=39%, list=26%, signal=53%
GPI ANCHOR BIOSYNTHETIC PROCESS	28	0.396063	0.92381	0.582173	0.746567	1	6029	tags=50%, list=32%, signal=73%
RESPONSE TO ORGANONITROGEN COMPOUND	28	0.397496	0.923584	0.573654	0.746281	1	2582	tags=29%, list=14%, signal=33%
IRON ION HOMEOSTASIS	33	0.387752	0.92325	0.607595	0.746241	1	4758	tags=30%, list=25%, signal=40%
RIBOSOME BIOGENESIS	98	0.328982	0.923212	0.62069	0.745593	1	4392	tags=41%, list=23%, signal=53%
OOGENESIS	27	0.39956	0.922685	0.604196	0.745925	1	2437	tags=22%, list=13%, signal=25%
TEMPERATURE HOMEOSTASIS	16	0.445702	0.92146	0.590909	0.747721	1	7556	tags=50%, list=40%, signal=83%
ERYTHROCYTE DEVELOPMENT	18	0.434635	0.920518	0.591691	0.748871	1	1336	tags=22%, list=7%, signal=24%
REGULATION OF NEURONAL SYNAPTIC PLASTICITY	16	0.439152	0.919832	0.594118	0.749565	1	3959	tags=25%, list=21%, signal=32%
RESPONSE TO STARVATION	31	0.388068	0.918996	0.57975	0.750537	1	4819	tags=29%, list=25%, signal=39%
REGULATION OF LONG-TERM NEURONAL SYNAPTIC PLASTICITY	17	0.430784	0.917158	0.57948	0.753497	1	5376	tags=53%, list=28%, signal=74%
LEARNING	54	0.344393	0.916617	0.613784	0.753877	1	2694	tags=19%, list=14%, signal=22%
MUSCLE ORGAN DEVELOPMENT	90	0.330728	0.916266	0.6171	0.753822	1	2439	tags=18%, list=13%, signal=20%
POSITIVE REGULATION OF BMP SIGNALING PATHWAY	29	0.391541	0.915858	0.607899	0.753884	1	4884	tags=34%, list=26%, signal=46%
REGULATION OF POSTSYNAPTIC MEMBRANE POTENTIAL	29	0.400944	0.915374	0.606581	0.754114	1	7363	tags=28%, list=39%, signal=45%
RESPONSE TO INTERLEUKIN-1	33	0.382865	0.915052	0.593361	0.754053	1	4591	tags=39%, list=24%, signal=52%
NEGATIVE REGULATION OF INSULIN SECRETION	24	0.401255	0.914822	0.607353	0.753777	1	1973	tags=13%, list=10%, signal=14%
POSITIVE REGULATION OF EPITHELIAL TO MESENCHYMAL TRANSITION	39	0.37209	0.91417	0.619372	0.754377	1	2742	tags=23%, list=14%, signal=27%
ASTROCYTE DEVELOPMENT	15	0.443673	0.913711	0.607362	0.754607	1	525	tags=13%, list=3%, signal=14%
TRANSCRIPTION, DNA-TEMPLATED	123	0.313888	0.912564	0.665012	0.756203	1	3458	tags=27%, list=18%, signal=33%
GLUTAMINE METABOLIC PROCESS	19	0.42822	0.909881	0.591716	0.760865	1	3427	tags=42%, list=18%, signal=51%
CARDIAC MUSCLE CONTRACTION	37	0.374756	0.908785	0.607955	0.762412	1	2049	tags=16%, list=11%, signal=18%
CARBOHYDRATE TRANSPORT	38	0.37356	0.907299	0.617977	0.764581	1	5328	tags=42%, list=28%, signal=58%
G PROTEIN-COUPLED SEROTONIN RECEPTOR SIGNALING PATHWAY	15	0.442057	0.906628	0.628777	0.765194	1	2544	tags=13%, list=13%, signal=15%
NEGATIVE REGULATION OF RAS PROTEIN SIGNAL TRANSDUCTION	25	0.395368	0.905469	0.614085	0.766825	1	2637	tags=16%, list=14%, signal=19%
HISTONE LYSINE METHYLATION	27	0.400308	0.90539	0.621508	0.766235	1	5465	tags=44%, list=29%, signal=62%
MULTICELLULAR ORGANISM AGING	15	0.445692	0.903924	0.618834	0.768443	1	5446	tags=40%, list=29%, signal=56%
REGULATION OF ALTERNATIVE MRNA SPLICING, VIA SPLICEOSOME	62	0.341263	0.903423	0.62417	0.768737	1	4836	tags=42%, list=25%, signal=56%
POTASSIUM ION TRANSMEMBRANE TRANSPORT	97	0.319453	0.902172	0.662977	0.770515	1	5834	tags=25%, list=31%, signal=35%
POSITIVE REGULATION OF COLD-INDUCED THERMOGENESIS	82	0.324444	0.899415	0.657658	0.775404	1	3603	tags=29%, list=19%, signal=36%
REGULATION OF DNA-BINDING TRANSCRIPTION FACTOR ACTIVITY	24	0.400408	0.899268	0.619382	0.774959	1	3180	tags=38%, list=17%, signal=45%
OSSIFICATION	80	0.325384	0.898575	0.650253	0.7756	1	6086	tags=31%, list=32%, signal=46%
EMBRYONIC SKELETAL SYSTEM MORPHOGENESIS	37	0.363417	0.897721	0.656716	0.776549	1	4081	tags=30%, list=21%, signal=38%
POSITIVE REGULATION OF CELL CYCLE ARREST	25	0.394621	0.897574	0.631876	0.776093	1	1037	tags=12%, list=5%, signal=13%
PROGRAMMED CELL DEATH	22	0.406964	0.897524	0.617772	0.775475	1	4251	tags=41%, list=22%, signal=53%
BLOOD VESSEL REMODELING	25	0.395531	0.896981	0.628734	0.775798	1	3603	tags=32%, list=19%, signal=39%
AXONEME ASSEMBLY	17	0.421154	0.895139	0.64	0.778791	1	2981	tags=12%, list=16%, signal=14%
MIDBODY ABSCISSION	16	0.426219	0.894757	0.623145	0.778844	1	4139	tags=50%, list=22%, signal=64%
METABOLIC PROCESS	161	0.301303	0.894449	0.705882	0.778726	1	3912	tags=27%, list=21%, signal=34%
POSITIVE REGULATION OF NEURAL PRECURSOR CELL PROLIFERATION	18	0.421352	0.894149	0.651604	0.77854	1	2742	tags=28%, list=14%, signal=32%
MRNA PROCESSING	353	0.285541	0.893428	0.793467	0.779161	1	4913	tags=41%, list=26%, signal=54%
STEROID HORMONE MEDIATED SIGNALING PATHWAY	45	0.357786	0.891729	0.649098	0.781788	1	5332	tags=44%, list=28%, signal=62%
POSITIVE REGULATION OF TELOMERE MAINTENANCE VIA TELOMERASE	33	0.370176	0.891012	0.651196	0.782442	1	3428	tags=33%, list=18%, signal=41%
INTERLEUKIN-12-MEDIATED SIGNALING PATHWAY	45	0.349539	0.890792	0.677582	0.782139	1	2679	tags=36%, list=14%, signal=41%
GAMETE GENERATION	22	0.397922	0.890666	0.654135	0.781666	1	470	tags=9%, list=2%, signal=9%
RESPONSE TO OXIDATIVE STRESS	113	0.311007	0.889421	0.696139	0.783358	1	3479	tags=29%, list=18%, signal=36%
REGULATION OF CELL CYCLE	147	0.303439	0.888846	0.721311	0.783775	1	2443	tags=18%, list=13%, signal=20%
NEGATIVE REGULATION OF EPITHELIAL TO MESENCHYMAL TRANSITION	19	0.406135	0.888396	0.627193	0.783937	1	3801	tags=37%, list=20%, signal=46%
MRNA TRANSPORT	102	0.313186	0.886983	0.698511	0.785908	1	2930	tags=25%, list=15%, signal=29%
INOSITOL PHOSPHATE METABOLIC PROCESS	44	0.356082	0.886981	0.653386	0.785188	1	4498	tags=34%, list=24%, signal=45%
ADENYLATE CYCLASE-MODULATING G PROTEIN-COUPLED RECEPTOR SIGNALING PATHWAY	36	0.364405	0.884568	0.642559	0.789027	1	1342	tags=11%, list=7%, signal=12%
DNA DUPLEX UNWINDING	75	0.324801	0.882339	0.696139	0.79255	1	2018	tags=19%, list=11%, signal=21%
NEGATIVE REGULATION OF GROWTH	15	0.428073	0.882232	0.638427	0.792012	1	1750	tags=20%, list=9%, signal=22%
THYMUS DEVELOPMENT	41	0.355468	0.881251	0.648541	0.793162	1	5377	tags=51%, list=28%, signal=71%
STEM CELL DIFFERENTIATION	24	0.390609	0.880444	0.667639	0.793967	1	5640	tags=38%, list=30%, signal=53%
MRNA TRANSCRIPTION BY RNA POLYMERASE II	16	0.422216	0.880112	0.653237	0.793878	1	4748	tags=38%, list=25%, signal=50%
SENSORY PERCEPTION OF PAIN	41	0.358376	0.878718	0.692416	0.795859	1	5455	tags=27%, list=29%, signal=37%
RESPONSE TO MORPHINE	25	0.383487	0.878704	0.656522	0.795152	1	1135	tags=20%, list=6%, signal=21%
RESPONSE TO X-RAY	18	0.407147	0.87732	0.660322	0.797149	1	2859	tags=28%, list=15%, signal=33%
NEUROTROPHIN TRK RECEPTOR SIGNALING PATHWAY	17	0.413347	0.876498	0.655639	0.797946	1	1615	tags=24%, list=8%, signal=26%
IMMUNOGLOBULIN PRODUCTION	24	0.388295	0.8736	0.652778	0.802726	1	1667	tags=17%, list=9%, signal=18%
CELL JUNCTION ASSEMBLY	16	0.424023	0.873433	0.680851	0.802313	1	1484	tags=25%, list=8%, signal=27%
RESPONSE TO IONIZING RADIATION	42	0.354551	0.873288	0.670715	0.801847	1	4476	tags=38%, list=23%, signal=50%
WOUND HEALING	83	0.31317	0.869298	0.72113	0.808785	1	5093	tags=33%, list=27%, signal=44%
CEREBRAL CORTEX DEVELOPMENT	64	0.32573	0.869069	0.697352	0.808493	1	3086	tags=25%, list=16%, signal=30%
INTRACELLULAR RECEPTOR SIGNALING PATHWAY	35	0.356585	0.868001	0.680224	0.80971	1	4318	tags=31%, list=23%, signal=41%
ENTRAINMENT OF CIRCADIAN CLOCK BY PHOTOPERIOD	19	0.396634	0.867515	0.652616	0.809899	1	2272	tags=21%, list=12%, signal=24%
POSITIVE REGULATION OF VIRAL TRANSCRIPTION	26	0.383077	0.86745	0.67894	0.809283	1	4033	tags=50%, list=21%, signal=63%
POSITIVE REGULATION OF INTERLEUKIN-12 PRODUCTION	24	0.383133	0.86563	0.680233	0.812033	1	4471	tags=38%, list=23%, signal=49%
MITOCHONDRION MORPHOGENESIS	19	0.395872	0.865529	0.666667	0.811486	1	1076	tags=21%, list=6%, signal=22%
BICELLULAR TIGHT JUNCTION ASSEMBLY	32	0.366478	0.865511	0.675414	0.81078	1	5117	tags=38%, list=27%, signal=51%
MITOCHONDRIAL ELECTRON TRANSPORT, NADH TO UBIQUINONE	42	0.345069	0.865469	0.704641	0.810122	1	605	tags=17%, list=3%, signal=17%
NUCLEOTIDE-EXCISION REPAIR, DNA INCISION, 3'-TO LESION	21	0.396864	0.864493	0.691198	0.81128	1	5474	tags=62%, list=29%, signal=87%
RETINA DEVELOPMENT IN CAMERA-TYPE EYE	58	0.331816	0.863772	0.735409	0.811866	1	2600	tags=19%, list=14%, signal=22%
ENDOPLASMIC RETICULUM ORGANIZATION	31	0.364472	0.861334	0.69382	0.815549	1	4213	tags=23%, list=22%, signal=29%
EARLY ENDOSOME TO LATE ENDOSOME TRANSPORT	20	0.390884	0.860496	0.675676	0.816385	1	3833	tags=35%, list=20%, signal=44%
CELL-CELL JUNCTION ASSEMBLY	29	0.366816	0.858994	0.688331	0.818331	1	2298	tags=14%, list=12%, signal=16%
OSTEOBLAST DIFFERENTIATION	90	0.307919	0.857527	0.735661	0.82023	1	2646	tags=17%, list=14%, signal=19%
NEURONAL ACTION POTENTIAL	19	0.395663	0.856924	0.659824	0.820639	1	7016	tags=42%, list=37%, signal=67%
MITOTIC SPINDLE ASSEMBLY	28	0.36494	0.854959	0.708738	0.823462	1	2770	tags=32%, list=15%, signal=38%
NEUROPEPTIDE SIGNALING PATHWAY	54	0.328819	0.854813	0.731642	0.822982	1	1615	tags=7%, list=8%, signal=8%
NEGATIVE REGULATION OF TORC1 SIGNALING	16	0.40918	0.854593	0.689112	0.822602	1	5289	tags=44%, list=28%, signal=60%
CELLULAR RESPONSE TO UV	50	0.32952	0.854567	0.725895	0.821905	1	4574	tags=42%, list=24%, signal=55%
PHOSPHATIDYLINOSITOL DEPHOSPHORYLATION	21	0.390313	0.854389	0.69242	0.821464	1	5624	tags=43%, list=29%, signal=61%
CLATHRIN COAT ASSEMBLY	17	0.413476	0.853882	0.684286	0.821624	1	3341	tags=29%, list=18%, signal=36%
RESPONSE TO ETHANOL	86	0.306863	0.851672	0.739454	0.824797	1	3347	tags=24%, list=18%, signal=29%
POSITIVE REGULATION OF SYNAPSE ASSEMBLY	43	0.341726	0.851564	0.706044	0.82427	1	414	tags=5%, list=2%, signal=5%
NEGATIVE REGULATION OF INTRINSIC APOPTOTIC SIGNALING PATHWAY IN RESPONSE TO DNA DAMAGE BY P53 CLASS MEDIATOR	15	0.406268	0.850061	0.698529	0.82617	1	1358	tags=20%, list=7%, signal=22%
REGULATION OF MITOTIC CELL CYCLE PHASE TRANSITION	80	0.307065	0.84675	0.759494	0.831348	1	4235	tags=39%, list=22%, signal=50%
EXTRINSIC APOPTOTIC SIGNALING PATHWAY IN ABSENCE OF LIGAND	30	0.35294	0.846523	0.711268	0.830994	1	5220	tags=43%, list=27%, signal=60%
POLY(A)+ MRNA EXPORT FROM NUCLEUS	16	0.40367	0.845363	0.691643	0.832327	1	2824	tags=31%, list=15%, signal=37%
NEGATIVE REGULATION OF CYTOKINE PRODUCTION INVOLVED IN INFLAMMATORY RESPONSE	17	0.400144	0.844263	0.688156	0.833567	1	3169	tags=29%, list=17%, signal=35%
POSITIVE REGULATION OF HISTONE ACETYLATION	15	0.408423	0.843467	0.709285	0.834238	1	4555	tags=33%, list=24%, signal=44%
REGULATION OF ANGIOGENESIS	34	0.352211	0.843354	0.683239	0.833719	1	2742	tags=21%, list=14%, signal=24%
INNER EAR MORPHOGENESIS	42	0.338507	0.843232	0.727394	0.833167	1	4469	tags=21%, list=23%, signal=28%
ATP METABOLIC PROCESS	30	0.358232	0.842816	0.718093	0.833146	1	2070	tags=23%, list=11%, signal=26%
NEGATIVE REGULATION OF SIGNAL TRANSDUCTION	55	0.324712	0.839628	0.75266	0.837964	1	3113	tags=25%, list=16%, signal=30%
RESPONSE TO METAL ION	16	0.401317	0.838363	0.721538	0.839493	1	2859	tags=31%, list=15%, signal=37%
TOR SIGNALING	16	0.406571	0.836316	0.727679	0.842264	1	5805	tags=56%, list=30%, signal=81%
METHYLATION	185	0.280898	0.835431	0.858931	0.843112	1	3790	tags=25%, list=20%, signal=31%
TOXIN TRANSPORT	37	0.345121	0.83478	0.737569	0.843509	1	2856	tags=27%, list=15%, signal=32%
VESICLE TRANSPORT ALONG MICROTUBULE	15	0.405389	0.833947	0.722983	0.844186	1	2477	tags=33%, list=13%, signal=38%
CELLULAR RESPONSE TO BMP STIMULUS	24	0.368469	0.833276	0.732295	0.844572	1	2631	tags=21%, list=14%, signal=24%
GLUCOSE HOMEOSTASIS	88	0.299297	0.832723	0.795483	0.844761	1	4377	tags=31%, list=23%, signal=40%
REGULATION OF DOUBLE-STRAND BREAK REPAIR VIA HOMOLOGOUS RECOMBINATION	18	0.390684	0.832158	0.722142	0.844937	1	2674	tags=22%, list=14%, signal=26%
POSITIVE REGULATION OF P38MAPK CASCADE	25	0.367603	0.832045	0.706569	0.844397	1	3745	tags=32%, list=20%, signal=40%
CILIUM ORGANIZATION	16	0.403455	0.831634	0.722467	0.8443	1	5544	tags=31%, list=29%, signal=44%
REGULATION OF PHOSPHORYLATION	15	0.401591	0.82987	0.702096	0.846561	1	2802	tags=27%, list=15%, signal=31%
PROTEIN LOCALIZATION TO CENTROSOME	18	0.37957	0.829352	0.693848	0.846778	1	4185	tags=33%, list=22%, signal=43%
IRON-SULFUR CLUSTER ASSEMBLY	15	0.400028	0.828569	0.717231	0.847454	1	5275	tags=53%, list=28%, signal=74%
REGULATION OF ERK1 AND ERK2 CASCADE	21	0.375143	0.827739	0.727143	0.848096	1	3405	tags=29%, list=18%, signal=35%
RNA PHOSPHODIESTER BOND HYDROLYSIS, EXONUCLEOLYTIC	34	0.34936	0.827069	0.735254	0.848477	1	6432	tags=56%, list=34%, signal=84%
RESPONSE TO AMINO ACID	24	0.362774	0.82453	0.721429	0.851972	1	2940	tags=29%, list=15%, signal=34%
SPINAL CORD DEVELOPMENT	29	0.349872	0.824444	0.738372	0.851363	1	6659	tags=48%, list=35%, signal=74%
SKELETAL MUSCLE FIBER DEVELOPMENT	20	0.38061	0.824342	0.744526	0.850788	1	4976	tags=35%, list=26%, signal=47%
REGULATION OF NEUROTRANSMITTER SECRETION	17	0.394466	0.824131	0.74385	0.850404	1	3943	tags=24%, list=21%, signal=30%
TELENCEPHALON DEVELOPMENT	22	0.373878	0.822326	0.730435	0.852725	1	7016	tags=41%, list=37%, signal=65%
ACTOMYOSIN STRUCTURE ORGANIZATION	27	0.352445	0.820991	0.74435	0.854217	1	4125	tags=26%, list=22%, signal=33%
REGULATION OF CENTROSOME DUPLICATION	17	0.395471	0.818852	0.776968	0.856978	1	4139	tags=41%, list=22%, signal=53%
POSITIVE REGULATION OF TELOMERE CAPPING	16	0.387021	0.818003	0.731214	0.85763	1	4045	tags=44%, list=21%, signal=55%
POSITIVE REGULATION OF CATALYTIC ACTIVITY	74	0.304354	0.816072	0.798212	0.860073	1	5302	tags=43%, list=28%, signal=60%
REGULATION OF MITOTIC SPINDLE ASSEMBLY	19	0.378367	0.815438	0.735905	0.860385	1	3052	tags=32%, list=16%, signal=38%
CELLULAR RESPONSE TO REACTIVE OXYGEN SPECIES	34	0.340652	0.815357	0.754957	0.859756	1	3281	tags=29%, list=17%, signal=35%
RNA SPLICING, VIA TRANSESTERIFICATION REACTIONS	24	0.357355	0.811183	0.750733	0.865815	1	2739	tags=29%, list=14%, signal=34%
NUCLEOTIDE-BINDING OLIGOMERIZATION DOMAIN CONTAINING SIGNALING PATHWAY	21	0.375212	0.811149	0.741329	0.865131	1	2815	tags=33%, list=15%, signal=39%
VIRAL LIFE CYCLE	29	0.341571	0.810944	0.762431	0.864697	1	3145	tags=34%, list=16%, signal=41%
NUCLEOTIDE-EXCISION REPAIR, PREINCISION COMPLEX STABILIZATION	20	0.376706	0.808762	0.765217	0.867527	1	5474	tags=60%, list=29%, signal=84%
TISSUE HOMEOSTASIS	18	0.379482	0.807179	0.745814	0.869388	1	2742	tags=22%, list=14%, signal=26%
NUCLEIC ACID PHOSPHODIESTER BOND HYDROLYSIS	117	0.282205	0.805495	0.861111	0.871337	1	5705	tags=37%, list=30%, signal=52%
RRNA METHYLATION	15	0.387676	0.801873	0.752533	0.87634	1	4659	tags=47%, list=24%, signal=62%
NEUROMUSCULAR SYNAPTIC TRANSMISSION	19	0.374787	0.801246	0.760234	0.876552	1	6350	tags=37%, list=33%, signal=55%
MALE MEIOTIC NUCLEAR DIVISION	25	0.346723	0.800817	0.765832	0.876468	1	2258	tags=16%, list=12%, signal=18%
POSITIVE REGULATION OF VASCULAR ENDOTHELIAL GROWTH FACTOR PRODUCTION	22	0.363476	0.800653	0.784286	0.875952	1	1750	tags=14%, list=9%, signal=15%
NEGATIVE REGULATION OF ACTIN FILAMENT POLYMERIZATION	15	0.383287	0.799684	0.733236	0.876721	1	2566	tags=20%, list=13%, signal=23%
REGULATION OF MITOTIC CELL CYCLE	41	0.320625	0.799083	0.797297	0.876956	1	4502	tags=41%, list=24%, signal=54%
NEGATIVE REGULATION OF MICROTUBULE DEPOLYMERIZATION	22	0.35741	0.798521	0.762537	0.877115	1	6589	tags=45%, list=35%, signal=69%
PEPTIDYL-THREONINE DEPHOSPHORYLATION	15	0.387168	0.796956	0.753383	0.878777	1	3801	tags=40%, list=20%, signal=50%
ISOTYPE SWITCHING	16	0.382305	0.796829	0.774425	0.878206	1	2043	tags=25%, list=11%, signal=28%
CELLULAR RESPONSE TO GLUCOSE STIMULUS	51	0.308008	0.796449	0.82861	0.87806	1	3740	tags=27%, list=20%, signal=34%
MITOCHONDRION ORGANIZATION	87	0.287064	0.794791	0.85912	0.879786	1	4481	tags=34%, list=23%, signal=45%
CYTOSKELETON-DEPENDENT INTRACELLULAR TRANSPORT	15	0.383129	0.794022	0.759455	0.880269	1	3359	tags=27%, list=18%, signal=32%
PROTEIN TETRAMERIZATION	33	0.329744	0.793811	0.780112	0.879846	1	4827	tags=36%, list=25%, signal=49%
HYDROGEN PEROXIDE CATABOLIC PROCESS	26	0.343199	0.790089	0.791377	0.88476	1	3412	tags=31%, list=18%, signal=37%
PEPTIDYL-L-CYSTEINE S-PALMITOYLATION	20	0.363541	0.789628	0.757164	0.88475	1	847	tags=10%, list=4%, signal=10%
NEGATIVE REGULATION OF MYOBLAST DIFFERENTIATION	18	0.361391	0.785434	0.790393	0.890218	1	2040	tags=17%, list=11%, signal=19%
WNT SIGNALING PATHWAY, CALCIUM MODULATING PATHWAY	34	0.32351	0.7851	0.777931	0.889921	1	4312	tags=41%, list=23%, signal=53%
TRNA AMINOACYLATION FOR PROTEIN TRANSLATION	42	0.320091	0.784077	0.808782	0.890671	1	4040	tags=31%, list=21%, signal=39%
POSITIVE REGULATION OF ENDOTHELIAL CELL MIGRATION	42	0.316048	0.784034	0.804286	0.889985	1	2649	tags=21%, list=14%, signal=25%
INNERVATION	15	0.375373	0.782848	0.758569	0.890943	1	1497	tags=13%, list=8%, signal=14%
NEGATIVE REGULATION OF MAP KINASE ACTIVITY	35	0.318278	0.779078	0.825662	0.895778	1	1866	tags=26%, list=10%, signal=28%
CARTILAGE DEVELOPMENT	62	0.294914	0.779067	0.849155	0.895039	1	3487	tags=21%, list=18%, signal=26%
REGULATION OF THE FORCE OF HEART CONTRACTION	16	0.375502	0.778766	0.761062	0.894723	1	1705	tags=19%, list=9%, signal=21%
RESPONSE TO ACTIVITY	36	0.317911	0.777447	0.818432	0.895793	1	3572	tags=28%, list=19%, signal=34%
REGULATION OF MITOCHONDRIAL MEMBRANE POTENTIAL	27	0.331323	0.776257	0.814346	0.896761	1	3102	tags=30%, list=16%, signal=35%
RESPONSE TO HEAT	37	0.315716	0.776132	0.83011	0.896181	1	3708	tags=32%, list=19%, signal=40%
LUNG MORPHOGENESIS	16	0.372569	0.77556	0.776968	0.896253	1	5560	tags=38%, list=29%, signal=53%
ENDODERMAL CELL DIFFERENTIATION	24	0.34607	0.775498	0.816901	0.895591	1	6684	tags=42%, list=35%, signal=64%
NEURAL CREST CELL DEVELOPMENT	17	0.365198	0.775434	0.796736	0.894937	1	3012	tags=24%, list=16%, signal=28%
ESTABLISHMENT OF MITOTIC SPINDLE ORIENTATION	29	0.327577	0.772192	0.819328	0.898712	1	2005	tags=17%, list=11%, signal=19%
POSITIVE REGULATION OF TRANSCRIPTION OF NOTCH RECEPTOR TARGET	17	0.364859	0.771565	0.803254	0.898837	1	2689	tags=29%, list=14%, signal=34%
REGULATION OF PROTEIN UBIQUITINATION	17	0.367595	0.77117	0.789474	0.898614	1	3276	tags=29%, list=17%, signal=35%
CARDIAC MUSCLE TISSUE DEVELOPMENT	15	0.374852	0.770995	0.789396	0.898114	1	5805	tags=27%, list=30%, signal=38%
COBALAMIN METABOLIC PROCESS	16	0.373277	0.768673	0.786145	0.900637	1	5130	tags=25%, list=27%, signal=34%
REGULATION OF STRESS FIBER ASSEMBLY	15	0.369333	0.762183	0.80117	0.908619	1	5677	tags=40%, list=30%, signal=57%
RESPONSE TO UV	44	0.304966	0.761193	0.861454	0.909163	1	5005	tags=50%, list=26%, signal=68%
COCHLEA DEVELOPMENT	25	0.334134	0.759832	0.829942	0.910187	1	1394	tags=8%, list=7%, signal=9%
MOTILE CILIUM ASSEMBLY	19	0.349676	0.759768	0.809038	0.909505	1	6944	tags=37%, list=36%, signal=58%
DEVELOPMENTAL GROWTH	27	0.32889	0.759308	0.823022	0.909376	1	3853	tags=30%, list=20%, signal=37%
B CELL PROLIFERATION	20	0.351764	0.756417	0.822254	0.912486	1	1991	tags=20%, list=10%, signal=22%
POSITIVE REGULATION OF DENDRITIC SPINE MORPHOGENESIS	21	0.345698	0.755893	0.827247	0.912422	1	1292	tags=14%, list=7%, signal=15%
POSITIVE REGULATION OF PROTEOLYSIS	18	0.349582	0.753893	0.79822	0.914187	1	5765	tags=50%, list=30%, signal=72%
FIBROBLAST GROWTH FACTOR RECEPTOR SIGNALING PATHWAY	67	0.282047	0.753651	0.899225	0.913763	1	4186	tags=28%, list=22%, signal=36%
ESTABLISHMENT OF CELL POLARITY	33	0.314436	0.752736	0.843794	0.914133	1	2813	tags=21%, list=15%, signal=25%
MRNA SPLICE SITE SELECTION	17	0.353291	0.752698	0.816125	0.91342	1	981	tags=18%, list=5%, signal=19%
POSITIVE REGULATION OF GLUCOSE IMPORT	31	0.316385	0.7516	0.843707	0.914069	1	5819	tags=39%, list=31%, signal=56%
ACTIVATION OF PHOSPHOLIPASE C ACTIVITY	22	0.339308	0.750517	0.83432	0.91469	1	2659	tags=23%, list=14%, signal=26%
MITOTIC CYTOKINESIS	49	0.290023	0.748645	0.878342	0.916259	1	3076	tags=24%, list=16%, signal=29%
GASTRULATION	29	0.315943	0.748407	0.84495	0.915775	1	4218	tags=34%, list=22%, signal=44%
REGULATION OF SIGNAL TRANSDUCTION	38	0.307268	0.7465	0.851552	0.917393	1	3069	tags=21%, list=16%, signal=25%
T CELL DIFFERENTIATION IN THYMUS	28	0.322232	0.746357	0.833098	0.916841	1	2945	tags=29%, list=15%, signal=34%
REGULATION OF CELL SIZE	22	0.334525	0.746142	0.827536	0.916334	1	1985	tags=23%, list=10%, signal=25%
PANCREAS DEVELOPMENT	20	0.345165	0.740734	0.843427	0.922226	1	6779	tags=30%, list=36%, signal=46%
CAMERA-TYPE EYE MORPHOGENESIS	19	0.346514	0.739595	0.819133	0.922801	1	4988	tags=42%, list=26%, signal=57%
DECIDUALIZATION	24	0.32681	0.73945	0.852647	0.922202	1	3012	tags=29%, list=16%, signal=35%
HISTONE H4 ACETYLATION	29	0.319755	0.739402	0.84517	0.921498	1	2999	tags=24%, list=16%, signal=29%
RNA PHOSPHODIESTER BOND HYDROLYSIS, ENDONUCLEOLYTIC	60	0.278866	0.738873	0.900925	0.921419	1	5551	tags=40%, list=29%, signal=56%
PROTEIN PEPTIDYL-PROLYL ISOMERIZATION	39	0.294285	0.738363	0.887686	0.921266	1	4368	tags=33%, list=23%, signal=43%
COMPLEMENT ACTIVATION, CLASSICAL PATHWAY	30	0.312763	0.738235	0.842697	0.920681	1	2239	tags=10%, list=12%, signal=11%
RESPONSE TO PEPTIDE HORMONE	49	0.292696	0.73798	0.891219	0.920209	1	4636	tags=29%, list=24%, signal=38%
NEGATIVE REGULATION OF PHOSPHOPROTEIN PHOSPHATASE ACTIVITY	45	0.288695	0.73233	0.887838	0.926024	1	4561	tags=27%, list=24%, signal=35%
CARDIOVASCULAR SYSTEM DEVELOPMENT	15	0.355222	0.731525	0.838081	0.926148	1	7392	tags=60%, list=39%, signal=98%
RESPONSE TO COLD	33	0.30669	0.731384	0.866667	0.925558	1	1560	tags=15%, list=8%, signal=16%
POSITIVE REGULATION OF INSULIN SECRETION	39	0.295303	0.731348	0.876217	0.924846	1	4875	tags=33%, list=26%, signal=45%
POSITIVE REGULATION OF BLOOD VESSEL DIAMETER	15	0.359607	0.73096	0.834328	0.924529	1	639	tags=13%, list=3%, signal=14%
VERY LONG-CHAIN FATTY ACID METABOLIC PROCESS	16	0.347992	0.728829	0.860294	0.92615	1	6773	tags=50%, list=36%, signal=77%
NEGATIVE REGULATION OF TOR SIGNALING	25	0.319808	0.727675	0.874286	0.926621	1	4045	tags=44%, list=21%, signal=56%
REGULATION OF INTRACELLULAR ESTROGEN RECEPTOR SIGNALING PATHWAY	15	0.351148	0.724568	0.852725	0.92937	1	1584	tags=20%, list=8%, signal=22%
CELL MOTILITY	24	0.320931	0.723668	0.868163	0.92953	1	4914	tags=38%, list=26%, signal=50%
FATTY ACID BETA-OXIDATION	44	0.287734	0.722481	0.912449	0.930069	1	4386	tags=32%, list=23%, signal=41%
LONG-CHAIN FATTY ACID BIOSYNTHETIC PROCESS	20	0.334305	0.720849	0.864583	0.931015	1	4166	tags=20%, list=22%, signal=26%
NEGATIVE REGULATION OF COLD-INDUCED THERMOGENESIS	43	0.293691	0.720544	0.895805	0.930633	1	3253	tags=23%, list=17%, signal=28%
MITOTIC G2 DNA DAMAGE CHECKPOINT	16	0.347349	0.714686	0.856716	0.935858	1	3992	tags=38%, list=21%, signal=47%
REGULATION OF MITOTIC SPINDLE ORGANIZATION	16	0.342691	0.714375	0.851906	0.935418	1	4363	tags=38%, list=23%, signal=49%
TRNA PROCESSING	92	0.254171	0.713508	0.964976	0.935532	1	4053	tags=28%, list=21%, signal=36%
CELLULAR RESPONSE TO FATTY ACID	21	0.320853	0.713152	0.877698	0.935142	1	4665	tags=24%, list=24%, signal=31%
HISTONE H3 ACETYLATION	40	0.287843	0.711565	0.916667	0.935993	1	3419	tags=30%, list=18%, signal=36%
POSITIVE REGULATION OF G1/S TRANSITION OF MITOTIC CELL CYCLE	30	0.301279	0.705228	0.911555	0.941411	1	4312	tags=33%, list=23%, signal=43%
DNA DAMAGE RESPONSE, SIGNAL TRANSDUCTION BY P53 CLASS MEDIATOR RESULTING IN CELL CYCLE ARREST	55	0.273562	0.704988	0.920206	0.940875	1	5444	tags=45%, list=29%, signal=63%
PHOSPHATIDYLINOSITOL 3-KINASE SIGNALING	32	0.291299	0.704344	0.898212	0.94074	1	4496	tags=31%, list=24%, signal=41%
SPLICEOSOMAL COMPLEX ASSEMBLY	25	0.309748	0.703636	0.907895	0.940666	1	4812	tags=48%, list=25%, signal=64%
REGULATION OF HEART CONTRACTION	23	0.315131	0.701748	0.894217	0.94168	1	4842	tags=26%, list=25%, signal=35%
SINGLE FERTILIZATION	51	0.269095	0.699098	0.940239	0.943418	1	5430	tags=29%, list=28%, signal=41%
POSITIVE REGULATION OF TOR SIGNALING	30	0.298854	0.696608	0.91092	0.944937	1	4418	tags=30%, list=23%, signal=39%
BRANCHING INVOLVED IN URETERIC BUD MORPHOGENESIS	32	0.293851	0.694912	0.914408	0.945623	1	5220	tags=31%, list=27%, signal=43%
SEX DIFFERENTIATION	15	0.334849	0.688312	0.866569	0.950564	1	3227	tags=13%, list=17%, signal=16%
VISUAL PERCEPTION	158	0.232718	0.68717	0.988506	0.950766	1	4870	tags=20%, list=26%, signal=26%
FEMALE GONAD DEVELOPMENT	20	0.310375	0.686218	0.907042	0.950733	1	4783	tags=25%, list=25%, signal=33%
CHLORIDE TRANSPORT	52	0.27037	0.685502	0.961842	0.950547	1	5070	tags=21%, list=27%, signal=29%
CELL-CELL ADHESION MEDIATED BY CADHERIN	18	0.325491	0.684552	0.875362	0.950575	1	6895	tags=28%, list=36%, signal=43%
NEGATIVE REGULATION OF FOCAL ADHESION ASSEMBLY	17	0.323458	0.683281	0.894737	0.950828	1	5969	tags=35%, list=31%, signal=51%
MUSCLE CONTRACTION	88	0.243965	0.677476	0.976829	0.954606	1	2767	tags=16%, list=15%, signal=19%
POSITIVE REGULATION OF CELL MIGRATION INVOLVED IN SPROUTING ANGIOGENESIS	19	0.313823	0.676807	0.891089	0.95434	1	4496	tags=32%, list=24%, signal=41%
ANDROGEN RECEPTOR SIGNALING PATHWAY	31	0.282804	0.667196	0.953846	0.960672	1	2742	tags=23%, list=14%, signal=26%
PROTEIN TARGETING TO PEROXISOME	60	0.253003	0.665221	0.979702	0.961323	1	6126	tags=45%, list=32%, signal=66%
MUSCLE FILAMENT SLIDING	29	0.287261	0.664938	0.949054	0.960735	1	1468	tags=10%, list=8%, signal=11%
TRNA MODIFICATION	28	0.282332	0.662941	0.917143	0.961359	1	4010	tags=29%, list=21%, signal=36%
LOCOMOTORY BEHAVIOR	66	0.244935	0.658497	0.981818	0.963505	1	3942	tags=14%, list=21%, signal=17%
POSITIVE REGULATION OF FILOPODIUM ASSEMBLY	26	0.285767	0.652741	0.928977	0.966288	1	5146	tags=38%, list=27%, signal=53%
CELLULAR RESPONSE TO EPIDERMAL GROWTH FACTOR STIMULUS	37	0.265192	0.651215	0.950635	0.966463	1	4157	tags=30%, list=22%, signal=38%
REGULATION OF SMOOTHENED SIGNALING PATHWAY	19	0.302519	0.647993	0.927864	0.967682	1	6944	tags=42%, list=36%, signal=66%
REGULATION OF GLUCOSE METABOLIC PROCESS	23	0.287317	0.639477	0.951705	0.971591	1	5202	tags=39%, list=27%, signal=54%
CELL COMMUNICATION	35	0.257942	0.623127	0.965847	0.978832	1	7329	tags=31%, list=38%, signal=51%
CELLULAR RESPONSE TO ZINC ION	16	0.299146	0.617783	0.937043	0.980483	1	2992	tags=25%, list=16%, signal=30%
REGULATION OF MITOTIC NUCLEAR DIVISION	20	0.284507	0.616695	0.967977	0.980162	1	2974	tags=25%, list=16%, signal=30%
ACYL-COA METABOLIC PROCESS	25	0.269806	0.613018	0.95961	0.980859	1	472	tags=8%, list=2%, signal=8%
PHAGOCYTOSIS, RECOGNITION	15	0.291302	0.598111	0.961481	0.985534	1	6607	tags=33%, list=35%, signal=51%
ASSOCIATIVE LEARNING	24	0.264857	0.591768	0.971726	0.986788	1	5815	tags=33%, list=30%, signal=48%
GOLGI TO PLASMA MEMBRANE TRANSPORT	20	0.261578	0.572204	0.977208	0.991289	1	5749	tags=35%, list=30%, signal=50%
PROTEIN LOCALIZATION TO CILIUM	25	0.250693	0.569097	0.988604	0.991199	1	7743	tags=40%, list=41%, signal=67%
ESTROGEN METABOLIC PROCESS	16	0.269828	0.56685	0.975645	0.990904	1	937	tags=6%, list=5%, signal=7%
PEROXISOME ORGANIZATION	19	0.253627	0.557147	0.981928	0.992104	1	7574	tags=53%, list=40%, signal=87%
EATING BEHAVIOR	19	0.253431	0.551289	0.984241	0.992406	1	6076	tags=26%, list=32%, signal=39%
CALCIUM-DEPENDENT CELL-CELL ADHESION VIA PLASMA MEMBRANE CELL ADHESION MOLECULES	24	0.243388	0.551199	0.977044	0.991645	1	6643	tags=21%, list=35%, signal=32%
SYNAPTIC TRANSMISSION, CHOLINERGIC	19	0.21547	0.461595	0.994302	0.998858	1	7363	tags=26%, list=39%, signal=43%
