# Supplementary material for: Non-viral, specifically targeted CAR-T cells achieve high safety and efficacy in B-NHL
Source: Nature. 2022 Aug 31;609(7926):369–74. doi: 10.1038/s41586-022-05140-y (PMC9452296; doi:10.1038/s41586-022-05140-y)
Supplement: Supplementary file 8 — Differentially expressed genes in CD8+CAR+ T cells between different samples before and after infusion. [file 41586_2022_5140_MOESM8_ESM.xlsx]

## Sheet: IP vs. D7D12
Supplementary Table 13 Differentially expressed genes in CD8+/CAR+ T cells between different samples before and after infusion
Differentially expressed genes in CD8+/CAR+ T cells between the infusion products (IP) and day 7/12 samples after infusion
*Calculated by two-sided Wilcoxon rank sum test in Seurat R package
**P-value corrected using Bonferroni method in Seurat R package
Gene	p_val*	avg_logFC	pct.1 (IP)	pct.2 (D7/D12)	p_val_adj**	up_down
GNLY	4.37959e-204	-3.42238	0.109	0.899	8.35495e-200	downregulated
GZMH	2.14698e-238	-2.23169	0.078	0.957	4.09579e-234	downregulated
S100A8	6.24745e-81	-1.86645	0	0.466	1.19183e-76	downregulated
CCL5	7.24203e-221	-1.83833	0.896	0.999	1.38156e-216	downregulated
GZMK	3.9942e-119	-1.76554	0.27	0.78	7.61973e-115	downregulated
NKG7	7.95482e-233	-1.73292	0.996	1	1.51754e-228	downregulated
HBB	4.77991e-204	-1.66393	0.002	0.859	9.11864e-200	downregulated
CST7	1.28741e-239	-1.66356	0.725	0.998	2.45599e-235	downregulated
FGFBP2	1.60103e-156	-1.65844	0.216	0.847	3.05428e-152	downregulated
DUSP2	1.07594e-184	-1.64731	0.183	0.868	2.05258e-180	downregulated
S100A9	2.19211e-81	-1.36869	0	0.468	4.18188e-77	downregulated
NFKBIA	1.61505e-146	-1.33224	0.577	0.893	3.08103e-142	downregulated
HBA2	1.54207e-170	-1.29208	0.002	0.771	2.94181e-166	downregulated
TNFAIP3	2.71309e-154	-1.28455	0.314	0.857	5.17576e-150	downregulated
ITGB1	1.50592e-138	-1.2296	0.357	0.821	2.87285e-134	downregulated
PLEK	1.70396e-169	-1.196	0.081	0.813	3.25064e-165	downregulated
RARRES3	1.50718e-202	-1.12981	0.806	0.99	2.87525e-198	downregulated
FCGR3A	3.64062e-105	-1.12316	0.011	0.573	6.94521e-101	downregulated
RGS1	1.9806e-96	-1.03493	0.174	0.669	3.77839e-92	downregulated
KLRG1	1.17501e-116	-1.02999	0.118	0.681	2.24157e-112	downregulated
LITAF	2.39767e-175	-1.00944	0.752	0.974	4.57404e-171	downregulated
KLRC1	8.9522e-65	-1.00505	0.031	0.428	1.70781e-60	downregulated
PYHIN1	1.08912e-142	-0.978294	0.104	0.759	2.07771e-138	downregulated
KLRD1	2.53084e-77	-0.971223	0.061	0.52	4.82809e-73	downregulated
ZEB2	6.26075e-122	-0.969415	0.068	0.666	1.19436e-117	downregulated
TSC22D3	5.19042e-111	-0.968862	0.49	0.868	9.90176e-107	downregulated
MXD4	6.62479e-118	-0.947345	0.274	0.766	1.26381e-113	downregulated
LAIR2	3.68185e-75	-0.945846	0.004	0.445	7.02386e-71	downregulated
TRGC2	1.96395e-78	-0.902673	0.285	0.697	3.74664e-74	downregulated
CCL4	1.54526e-176	-0.898512	0.092	0.861	2.94789e-172	downregulated
PMAIP1	6.18377e-87	-0.898426	0.396	0.731	1.17968e-82	downregulated
FYN	4.46411e-139	-0.898224	0.497	0.877	8.51619e-135	downregulated
HBA1	1.10056e-93	-0.894114	0.006	0.523	2.09953e-89	downregulated
TXNIP	7.32039e-109	-0.885154	0.889	0.985	1.39651e-104	downregulated
CRIP1	4.6157e-118	-0.876793	0.776	0.926	8.80537e-114	downregulated
TIGIT	6.61976e-109	-0.862084	0.076	0.643	1.26285e-104	downregulated
CD27	4.44235e-101	-0.846992	0.83	0.943	8.47467e-97	downregulated
ATG2A	9.10802e-101	-0.843722	0.163	0.662	1.73754e-96	downregulated
PPP2R5C	9.54434e-127	-0.830849	0.856	0.963	1.82077e-122	downregulated
RPS27	1.13599e-212	-0.82969	1	1	2.16713e-208	downregulated
HCST	1.73312e-150	-0.829509	0.983	0.999	3.30628e-146	downregulated
CYTOR	8.9579e-127	-0.824423	0.784	0.928	1.7089e-122	downregulated
LYST	7.79821e-106	-0.820996	0.368	0.773	1.48766e-101	downregulated
PNRC1	3.92222e-108	-0.815226	0.699	0.915	7.48241e-104	downregulated
PIK3R1	1.25584e-84	-0.800945	0.713	0.861	2.39576e-80	downregulated
ANXA1	2.49645e-88	-0.788937	0.86	0.934	4.76248e-84	downregulated
PRF1	8.72902e-100	-0.780031	0.861	0.955	1.66524e-95	downregulated
CLIC3	5.64525e-57	-0.767281	0.189	0.566	1.07694e-52	downregulated
TMEM2	2.80365e-77	-0.764112	0.196	0.613	5.34853e-73	downregulated
ZFP36L2	1.05833e-91	-0.759586	0.824	0.949	2.01898e-87	downregulated
LYAR	3.31737e-83	-0.759389	0.623	0.839	6.32855e-79	downregulated
MALAT1	1.09583e-50	-0.755457	0.998	0.999	2.09052e-46	downregulated
HLA-DPB1	1.4337e-89	-0.755142	0.715	0.913	2.73508e-85	downregulated
TGFBR3	2.36834e-99	-0.753907	0.067	0.595	4.51808e-95	downregulated
SYNE1	5.07665e-75	-0.739623	0.388	0.706	9.68472e-71	downregulated
CREBRF	1.8558e-92	-0.726336	0.244	0.705	3.54031e-88	downregulated
CLEC2B	8.58828e-109	-0.717655	0.904	0.965	1.63839e-104	downregulated
PRDM1	5.24349e-73	-0.712516	0.434	0.726	1.0003e-68	downregulated
RNF19A	4.9382e-74	-0.706079	0.442	0.728	9.42061e-70	downregulated
HLA-C	4.31329e-105	-0.690243	1	1	8.22846e-101	downregulated
HLA-E	3.40298e-127	-0.687798	0.993	1	6.49187e-123	downregulated
CD84	3.75009e-72	-0.687316	0.25	0.626	7.15405e-68	downregulated
IKZF3	4.55535e-84	-0.687304	0.338	0.728	8.69024e-80	downregulated
TRBC2	1.32462e-56	-0.681662	0.939	0.969	2.52698e-52	downregulated
BCL2L11	1.89483e-75	-0.670248	0.111	0.544	3.61476e-71	downregulated
RSRP1	3.114e-84	-0.661794	0.774	0.897	5.94059e-80	downregulated
MRPL10	2.82247e-81	-0.658277	0.505	0.76	5.38443e-77	downregulated
ATP5E	9.17728e-181	-0.653532	1	1	1.75075e-176	downregulated
GZMB	1.631e-73	-0.647953	0.769	0.959	3.11145e-69	downregulated
CD247	2.97866e-93	-0.646149	0.983	0.998	5.68239e-89	downregulated
MT2A	3.19046e-46	-0.643428	0.895	0.901	6.08644e-42	downregulated
ADGRG1	2.53617e-55	-0.640926	0.024	0.377	4.83825e-51	downregulated
C12orf57	3.59162e-71	-0.640492	0.787	0.912	6.85174e-67	downregulated
RPS29	5.10911e-195	-0.640419	1	1	9.74664e-191	downregulated
CD81	3.74629e-96	-0.634443	0.917	0.96	7.14679e-92	downregulated
RBM39	1.70226e-110	-0.633263	0.943	0.974	3.24741e-106	downregulated
ABHD17A	2.32844e-81	-0.621742	0.885	0.939	4.44196e-77	downregulated
LINC00861	5.33312e-64	-0.619479	0.17	0.564	1.0174e-59	downregulated
GZMM	6.12819e-57	-0.613515	0.799	0.881	1.16907e-52	downregulated
PTMS	4.04833e-31	-0.6101	0.506	0.666	7.72301e-27	downregulated
DDX6	4.57675e-74	-0.608878	0.686	0.844	8.73107e-70	downregulated
RPS26	5.87731e-112	-0.604506	0.998	0.999	1.12121e-107	downregulated
CD44	4.7527e-73	-0.603653	0.641	0.848	9.06673e-69	downregulated
RPL17	3.65859e-89	-0.602016	0.908	0.952	6.9795e-85	downregulated
EFHD2	7.54952e-63	-0.59586	0.83	0.877	1.44022e-58	downregulated
FOS	0.00499779	-0.587445	0.316	0.329	1	downregulated
MATK	1.38454e-58	-0.587193	0.207	0.569	2.64129e-54	downregulated
EVI2B	4.13251e-58	-0.583422	0.555	0.771	7.88359e-54	downregulated
CCNL1	2.5296e-65	-0.576608	0.776	0.871	4.82572e-61	downregulated
IRF1	4.81025e-59	-0.576541	0.926	0.932	9.17651e-55	downregulated
DNAJB1	3.05096e-54	-0.5742	0.567	0.735	5.82032e-50	downregulated
ETS1	1.31893e-81	-0.563096	0.913	0.955	2.51612e-77	downregulated
PTPRC	6.16034e-100	-0.559876	0.991	0.998	1.17521e-95	downregulated
RPS15A	4.50628e-144	-0.549949	1	1	8.59663e-140	downregulated
TRBC1	8.77948e-07	-0.549518	0.575	0.6	0.0167486	downregulated
PSMB10	4.06983e-73	-0.548938	0.725	0.829	7.76402e-69	downregulated
CX3CR1	8.57661e-68	-0.543348	0.013	0.425	1.63616e-63	downregulated
NR4A2	8.57529e-48	-0.538579	0.057	0.382	1.63591e-43	downregulated
ATXN1	1.70749e-52	-0.537482	0.433	0.67	3.25738e-48	downregulated
RPL39	2.22512e-166	-0.534665	0.998	1	4.24486e-162	downregulated
YPEL5	5.16096e-49	-0.534572	0.373	0.632	9.84556e-45	downregulated
EPC1	1.55136e-61	-0.529833	0.662	0.803	2.95952e-57	downregulated
CD69	3.42892e-18	-0.529542	0.843	0.833	6.54136e-14	downregulated
VAMP2	6.91078e-65	-0.52712	0.778	0.903	1.31837e-60	downregulated
CBLB	5.36557e-42	-0.524007	0.427	0.633	1.02359e-37	downregulated
TCF25	2.94112e-48	-0.523782	0.802	0.863	5.61078e-44	downregulated
LAG3	2.02374e-52	-0.523603	0.416	0.706	3.86068e-48	downregulated
CD99	5.2716e-84	-0.521459	0.957	0.985	1.00566e-79	downregulated
ZBP1	6.18597e-57	-0.507243	0.055	0.422	1.1801e-52	downregulated
DDX5	1.83901e-79	-0.50109	0.963	0.994	3.50828e-75	downregulated
CD3G	3.32045e-88	-0.500922	0.974	0.992	6.33442e-84	downregulated
MIR4435-2HG	2.81361e-43	-0.497696	0.575	0.716	5.36752e-39	downregulated
APOBEC3G	5.52855e-56	-0.496454	0.915	0.926	1.05468e-51	downregulated
ITGB2	1.458e-74	-0.496405	0.97	0.988	2.78142e-70	downregulated
ZFP36	7.50932e-20	-0.495382	0.59	0.638	1.43255e-15	downregulated
SRSF5	2.99872e-82	-0.4918	0.952	0.975	5.72065e-78	downregulated
MDM4	1.99773e-46	-0.491757	0.471	0.671	3.81108e-42	downregulated
WHAMM	3.72181e-47	-0.490882	0.253	0.55	7.10009e-43	downregulated
EAPP	2.7348e-54	-0.489902	0.59	0.757	5.21718e-50	downregulated
COMMD6	3.72259e-83	-0.489357	0.961	0.982	7.10159e-79	downregulated
FCMR	3.47438e-53	-0.48816	0.133	0.493	6.62808e-49	downregulated
RPL37	7.09667e-146	-0.485721	1	1	1.35383e-141	downregulated
ARAP2	4.70452e-43	-0.485342	0.323	0.573	8.97481e-39	downregulated
C1orf56	1.65318e-22	-0.484621	0.545	0.661	3.15377e-18	downregulated
RBM38	4.53948e-45	-0.484131	0.442	0.661	8.65997e-41	downregulated
CIRBP	1.79328e-61	-0.482981	0.902	0.928	3.42104e-57	downregulated
CHI3L2	5.55897e-40	-0.481415	0.098	0.385	1.06049e-35	downregulated
ITGA4	4.4025e-41	-0.478227	0.823	0.87	8.39864e-37	downregulated
CASP8	5.2572e-44	-0.477376	0.612	0.746	1.00292e-39	downregulated
FGR	9.89878e-65	-0.476374	0.006	0.4	1.88839e-60	downregulated
AKAP13	1.05968e-43	-0.476363	0.749	0.831	2.02156e-39	downregulated
PCSK7	1.98985e-36	-0.474327	0.664	0.773	3.79603e-32	downregulated
RORA	1.36633e-21	-0.473428	0.521	0.596	2.60654e-17	downregulated
PNISR	4.72767e-54	-0.471873	0.911	0.948	9.01898e-50	downregulated
AES	4.63028e-92	-0.47014	0.996	1	8.83318e-88	downregulated
ZBTB38	3.97109e-36	-0.469787	0.307	0.539	7.57565e-32	downregulated
APMAP	6.12549e-44	-0.467023	0.471	0.653	1.16856e-39	downregulated
LIM2	4.29242e-25	-0.466157	0.004	0.181	8.18865e-21	downregulated
CD37	2.19275e-49	-0.465366	0.928	0.943	4.18311e-45	downregulated
KLRB1	5.16645e-14	-0.463164	0.028	0.145	9.85603e-10	downregulated
ATF7IP2	1.08305e-40	-0.462723	0.305	0.552	2.06613e-36	downregulated
S100A4	2.95725e-72	-0.460351	0.993	1	5.64154e-68	downregulated
S100A12	2.04759e-19	-0.45937	0	0.136	3.90618e-15	downregulated
LYZ	2.13043e-30	-0.45798	0.004	0.215	4.06422e-26	downregulated
PPDPF	2.38452e-52	-0.457553	0.909	0.955	4.54895e-48	downregulated
MGAT4A	4.88339e-33	-0.45694	0.567	0.684	9.31604e-29	downregulated
TIMD4	1.16372e-26	-0.454512	0.259	0.468	2.22002e-22	downregulated
SPON2	7.343e-28	-0.453596	0.111	0.329	1.40082e-23	downregulated
MYO1F	4.62395e-42	-0.446549	0.75	0.808	8.82112e-38	downregulated
S1PR5	4.7102e-42	-0.446509	0.004	0.281	8.98565e-38	downregulated
PET100	1.34234e-51	-0.443138	0.813	0.839	2.56078e-47	downregulated
BIN2	5.72764e-43	-0.442831	0.85	0.894	1.09266e-38	downregulated
SRGN	4.29006e-70	-0.441954	0.957	0.981	8.18415e-66	downregulated
TNFRSF14	2.01254e-29	-0.44147	0.689	0.739	3.83932e-25	downregulated
AAK1	6.30207e-47	-0.441127	0.734	0.831	1.20225e-42	downregulated
CASP4	8.99074e-44	-0.440724	0.754	0.835	1.71516e-39	downregulated
KLF6	8.413e-22	-0.438756	0.83	0.836	1.60495e-17	downregulated
TRA2A	1.35622e-34	-0.436226	0.603	0.688	2.58725e-30	downregulated
EPB41	1.66886e-29	-0.434236	0.505	0.629	3.18369e-25	downregulated
NFKBIZ	1.571e-27	-0.433942	0.335	0.518	2.99699e-23	downregulated
CLK1	7.23744e-28	-0.432627	0.464	0.6	1.38069e-23	downregulated
B4GALT1	7.62559e-31	-0.430986	0.397	0.564	1.45473e-26	downregulated
CNOT6L	4.15229e-30	-0.430037	0.499	0.64	7.92133e-26	downregulated
ZBTB1	2.14862e-29	-0.428212	0.407	0.571	4.09891e-25	downregulated
PRR5	1.407e-28	-0.426264	0.421	0.578	2.68413e-24	downregulated
DUSP1	1.19902e-16	-0.425766	0.397	0.533	2.28737e-12	downregulated
ARGLU1	1.64935e-45	-0.424931	0.824	0.87	3.14647e-41	downregulated
REL	8.37421e-27	-0.424371	0.471	0.59	1.59755e-22	downregulated
CEP78	1.27889e-16	-0.421755	0.423	0.502	2.43974e-12	downregulated
ARHGEF1	1.58275e-41	-0.419269	0.824	0.847	3.01941e-37	downregulated
SAMD3	1.05497e-38	-0.418467	0.701	0.828	2.01256e-34	downregulated
ASCL2	5.11138e-38	-0.417254	0.007	0.264	9.75099e-34	downregulated
ATP5I	1.92294e-55	-0.416677	0.943	0.944	3.66839e-51	downregulated
STK17A	1.06975e-36	-0.413571	0.815	0.835	2.04076e-32	downregulated
NCOA1	4.84758e-34	-0.40904	0.22	0.46	9.24772e-30	downregulated
CELF2	2.26929e-31	-0.408904	0.823	0.858	4.32912e-27	downregulated
MIB2	4.06017e-31	-0.408665	0.266	0.48	7.74559e-27	downregulated
SYNE2	1.01732e-29	-0.405816	0.738	0.833	1.94074e-25	downregulated
CFLAR	4.30208e-37	-0.405279	0.754	0.821	8.20707e-33	downregulated
PCIF1	9.60626e-32	-0.405061	0.303	0.498	1.83259e-27	downregulated
APBB1IP	9.01425e-36	-0.403152	0.799	0.805	1.71965e-31	downregulated
RPL38	3.70373e-102	-0.402501	0.996	0.999	7.0656e-98	downregulated
PIM3	5.5229e-18	-0.400856	0.516	0.575	1.0536e-13	downregulated
BICDL1	8.21379e-37	-0.400587	0.166	0.433	1.56694e-32	downregulated
ITGAL	4.47842e-29	-0.400226	0.765	0.81	8.54348e-25	downregulated
PIP4K2A	2.60502e-36	-0.400009	0.726	0.774	4.96959e-32	downregulated
HLA-DRB5	1.01257e-28	-0.399703	0.076	0.329	1.93169e-24	downregulated
CNOT1	7.43942e-32	-0.39909	0.547	0.648	1.41922e-27	downregulated
KRT10	2.60562e-43	-0.399082	0.847	0.887	4.97075e-39	downregulated
RPL34	1.94132e-99	-0.398462	1	1	3.70346e-95	downregulated
PARP8	7.76355e-31	-0.397521	0.364	0.558	1.48105e-26	downregulated
UCP2	1.09426e-31	-0.39735	0.945	0.948	2.08752e-27	downregulated
FAM46C	1.61033e-23	-0.397086	0.281	0.456	3.07202e-19	downregulated
VPS37B	4.30101e-28	-0.397083	0.353	0.524	8.20504e-24	downregulated
FLNA	1.5084e-50	-0.395747	0.941	0.966	2.87757e-46	downregulated
RICTOR	2.57522e-26	-0.395471	0.49	0.609	4.91275e-22	downregulated
UBC	1.33877e-64	-0.394808	1	1	2.55397e-60	downregulated
YWHAZ	1.02357e-61	-0.391528	0.974	0.988	1.95267e-57	downregulated
HLA-B	5.41723e-92	-0.389604	1	1	1.03344e-87	downregulated
SH2D1A	2.40704e-35	-0.389551	0.806	0.823	4.59191e-31	downregulated
MGEA5	1.44996e-30	-0.389523	0.599	0.691	2.76608e-26	downregulated
SKAP1	2.58674e-35	-0.387428	0.834	0.87	4.93473e-31	downregulated
PRPF4B	3.37795e-26	-0.387396	0.675	0.716	6.44411e-22	downregulated
SAT1	9.81958e-33	-0.387141	0.843	0.861	1.87328e-28	downregulated
B2M	1.23526e-93	-0.383591	1	1	2.3565e-89	downregulated
SYF2	3.44067e-35	-0.37984	0.871	0.865	6.56376e-31	downregulated
CD3D	2.63196e-68	-0.379618	0.998	0.999	5.02099e-64	downregulated
YPEL3	2.85518e-23	-0.377729	0.628	0.722	5.44683e-19	downregulated
SNHG9	5.26498e-33	-0.37766	0.196	0.438	1.0044e-28	downregulated
PAXX	2.40706e-32	-0.377591	0.837	0.844	4.59195e-28	downregulated
LBH	4.87841e-23	-0.377242	0.558	0.66	9.30655e-19	downregulated
SMCHD1	6.78119e-30	-0.376897	0.786	0.828	1.29365e-25	downregulated
CD74	1.48481e-38	-0.375756	0.982	0.982	2.83256e-34	downregulated
TMX4	8.53729e-24	-0.375511	0.462	0.585	1.62866e-19	downregulated
HLA-F	6.17335e-34	-0.374506	0.921	0.932	1.17769e-29	downregulated
PPP1R15A	2.39509e-12	-0.372556	0.558	0.589	4.56912e-08	downregulated
TOMM7	2.56339e-55	-0.37253	0.989	0.982	4.89017e-51	downregulated
WIPF1	6.59614e-40	-0.371313	0.856	0.881	1.25835e-35	downregulated
C5orf56	1.76639e-22	-0.370604	0.534	0.628	3.36975e-18	downregulated
CDC42SE2	6.07912e-39	-0.369915	0.867	0.897	1.15971e-34	downregulated
PPP6R2	3.58311e-18	-0.369351	0.377	0.486	6.83551e-14	downregulated
SYTL1	3.02386e-21	-0.368589	0.508	0.625	5.76862e-17	downregulated
UQCRB	8.83973e-67	-0.366986	0.983	0.995	1.68636e-62	downregulated
FAM133B	1.63329e-23	-0.364307	0.771	0.758	3.11583e-19	downregulated
RPS21	3.13975e-82	-0.363371	1	0.999	5.98969e-78	downregulated
HNRNPH1	5.72994e-27	-0.363169	0.878	0.87	1.0931e-22	downregulated
BIN1	2.74123e-28	-0.360868	0.815	0.84	5.22945e-24	downregulated
ARHGAP9	3.37023e-26	-0.360455	0.499	0.616	6.42939e-22	downregulated
RASAL3	8.09549e-24	-0.358348	0.553	0.645	1.54438e-19	downregulated
CARD16	2.03005e-28	-0.357811	0.797	0.801	3.87273e-24	downregulated
EMB	7.09216e-25	-0.35739	0.802	0.824	1.35297e-20	downregulated
CD3E	5.26421e-48	-0.357144	0.993	0.993	1.00425e-43	downregulated
HLA-DRB1	3.02276e-34	-0.356778	0.706	0.873	5.76652e-30	downregulated
IFI27L2	5.81125e-37	-0.356604	0.867	0.862	1.10861e-32	downregulated
CTSS	5.43088e-29	-0.35514	0.695	0.759	1.03605e-24	downregulated
CCL3	3.05393e-43	-0.353096	0.083	0.406	5.82598e-39	downregulated
AHNAK	2.77202e-21	-0.351886	0.81	0.848	5.28819e-17	downregulated
APOBEC3C	2.48797e-28	-0.350988	0.799	0.808	4.74629e-24	downregulated
SH3BGRL	4.79968e-33	-0.350747	0.856	0.858	9.15635e-29	downregulated
BTG1	1.60316e-36	-0.350371	0.969	0.983	3.05836e-32	downregulated
RSL24D1	2.85015e-37	-0.349677	0.882	0.888	5.43723e-33	downregulated
JUNB	1.4791e-17	-0.349306	0.848	0.876	2.82168e-13	downregulated
DTHD1	8.68976e-44	-0.345907	0.002	0.289	1.65775e-39	downregulated
SERPINB1	8.89227e-24	-0.345796	0.852	0.811	1.69638e-19	downregulated
SLAMF6	3.08323e-26	-0.344806	0.214	0.416	5.88187e-22	downregulated
ZNF428	5.34855e-23	-0.343064	0.519	0.609	1.02034e-18	downregulated
HERPUD1	1.14776e-18	-0.342928	0.693	0.719	2.18957e-14	downregulated
TLN1	2.80311e-31	-0.340406	0.898	0.903	5.3475e-27	downregulated
SLAMF7	1.31072e-22	-0.340288	0.299	0.484	2.50046e-18	downregulated
TAPBP	2.74586e-33	-0.339837	0.898	0.91	5.23829e-29	downregulated
RPL41	4.57456e-103	-0.338305	1	1	8.72688e-99	downregulated
SEPT7	1.78268e-49	-0.33715	0.98	0.977	3.40081e-45	downregulated
PIK3IP1	5.79856e-23	-0.336749	0.168	0.362	1.10619e-18	downregulated
TNFRSF9	5.40172e-29	-0.336573	0.078	0.306	1.03049e-24	downregulated
FBXO3	6.95678e-24	-0.33632	0.224	0.415	1.32715e-19	downregulated
RAP1GAP2	6.11369e-29	-0.335921	0.12	0.348	1.16631e-24	downregulated
PHACTR2	3.506e-16	-0.333086	0.366	0.473	6.6884e-12	downregulated
NDUFA3	2.46563e-30	-0.332747	0.837	0.833	4.70368e-26	downregulated
VPS13C	5.62139e-20	-0.331469	0.508	0.609	1.07239e-15	downregulated
TOX	2.55284e-27	-0.330205	0.087	0.306	4.87005e-23	downregulated
H3F3B	5.95484e-54	-0.329853	1	1	1.136e-49	downregulated
OGT	7.10293e-17	-0.328953	0.545	0.59	1.35503e-12	downregulated
GK5	5.17242e-17	-0.328752	0.25	0.394	9.86742e-13	downregulated
ERN1	2.04109e-19	-0.327506	0.333	0.489	3.89379e-15	downregulated
PREX1	8.34674e-21	-0.326444	0.654	0.692	1.59231e-16	downregulated
LSP1	9.41695e-36	-0.326411	0.963	0.968	1.79647e-31	downregulated
DDX3X	2.78213e-20	-0.326228	0.701	0.715	5.30747e-16	downregulated
DECR1	9.43991e-27	-0.325566	0.789	0.764	1.80085e-22	downregulated
HIGD2A	2.44676e-32	-0.325253	0.945	0.952	4.66768e-28	downregulated
SH3KBP1	2.62738e-21	-0.324413	0.723	0.727	5.01225e-17	downregulated
MAP3K8	1.15717e-10	-0.324162	0.381	0.446	2.20754e-06	downregulated
RPL37A	1.24111e-80	-0.323345	1	1	2.36766e-76	downregulated
GCC2	3.85309e-14	-0.323257	0.675	0.684	7.35054e-10	downregulated
ELF2	2.76526e-22	-0.323243	0.403	0.535	5.27528e-18	downregulated
PSME1	6.07737e-51	-0.322693	0.994	0.99	1.15938e-46	downregulated
RPS28	5.3767e-84	-0.321601	1	1	1.02571e-79	downregulated
TMA7	4.36171e-66	-0.320859	0.996	0.997	8.32084e-62	downregulated
PTPRA	1.77649e-15	-0.320597	0.56	0.586	3.389e-11	downregulated
TFDP2	1.05664e-18	-0.320012	0.368	0.482	2.01576e-14	downregulated
HLA-A	3.13495e-50	-0.319926	1	1	5.98054e-46	downregulated
NLRC5	3.16332e-20	-0.319725	0.327	0.473	6.03467e-16	downregulated
ZNF394	5.09761e-15	-0.318915	0.418	0.498	9.72471e-11	downregulated
CYTH1	3.44895e-18	-0.318378	0.619	0.664	6.57955e-14	downregulated
COPS9	5.44161e-42	-0.31806	0.906	0.91	1.0381e-37	downregulated
CIR1	5.30967e-19	-0.317606	0.684	0.697	1.01293e-14	downregulated
RIOK3	7.49914e-18	-0.317228	0.59	0.64	1.43061e-13	downregulated
JAK1	3.63762e-28	-0.316964	0.924	0.904	6.93949e-24	downregulated
CXCR4	1.08222e-16	-0.31637	0.909	0.902	2.06456e-12	downregulated
EPS15	2.39135e-18	-0.315015	0.418	0.52	4.56197e-14	downregulated
PLA2G16	1.12152e-17	-0.314681	0.34	0.476	2.13952e-13	downregulated
TSPO	1.92428e-30	-0.314257	0.946	0.943	3.67094e-26	downregulated
RAP1B	3.59051e-34	-0.313652	0.959	0.949	6.84962e-30	downregulated
SON	2.11397e-31	-0.313448	0.924	0.932	4.03281e-27	downregulated
EIF3F	6.45487e-34	-0.313205	0.976	0.976	1.2314e-29	downregulated
C16orf87	1.00143e-21	-0.313062	0.436	0.546	1.91042e-17	downregulated
CD6	1.25204e-10	-0.312861	0.516	0.535	2.38852e-06	downregulated
TRAPPC10	1.93944e-17	-0.311156	0.416	0.507	3.69986e-13	downregulated
GMFG	8.88601e-50	-0.310805	0.991	0.994	1.69518e-45	downregulated
SIPA1	1.28487e-19	-0.310384	0.551	0.618	2.45114e-15	downregulated
FNBP1	1.4617e-19	-0.309951	0.78	0.774	2.78849e-15	downregulated
DGKZ	2.52713e-20	-0.30945	0.621	0.671	4.82101e-16	downregulated
NDUFB9	5.67953e-32	-0.308637	0.924	0.903	1.08348e-27	downregulated
PRKCH	3.14344e-21	-0.307435	0.745	0.744	5.99673e-17	downregulated
ARF5	9.86477e-27	-0.307084	0.78	0.785	1.8819e-22	downregulated
SUB1	2.39558e-46	-0.30695	0.993	0.998	4.57005e-42	downregulated
MSN	5.41022e-36	-0.306834	0.967	0.972	1.03211e-31	downregulated
HNRNPDL	3.65548e-27	-0.306435	0.954	0.952	6.97357e-23	downregulated
RNF213	7.97902e-26	-0.305992	0.913	0.943	1.52216e-21	downregulated
ATF7IP	4.31072e-15	-0.30597	0.421	0.52	8.22356e-11	downregulated
ELF1	1.6487e-20	-0.305941	0.852	0.838	3.14522e-16	downregulated
LENG8	5.90535e-19	-0.305404	0.296	0.447	1.12656e-14	downregulated
HLA-DPA1	4.94567e-22	-0.304256	0.745	0.826	9.43485e-18	downregulated
MED10	2.32447e-31	-0.304209	0.823	0.835	4.43439e-27	downregulated
EIF3G	2.72556e-30	-0.303856	0.974	0.961	5.19955e-26	downregulated
TCF7	5.10829e-25	-0.303245	0.139	0.355	9.74508e-21	downregulated
SLC25A4	4.23213e-22	-0.303017	0.133	0.321	8.07364e-18	downregulated
RPL26	9.02308e-69	-0.302953	1	1	1.72133e-64	downregulated
CDKN1B	3.02722e-11	-0.302672	0.51	0.549	5.77503e-07	downregulated
COG3	2.25655e-19	-0.301888	0.233	0.399	4.30483e-15	downregulated
TIPARP	9.12451e-15	-0.301781	0.314	0.432	1.74068e-10	downregulated
HELZ	8.08848e-16	-0.30163	0.499	0.56	1.54304e-11	downregulated
MTERF4	4.19345e-17	-0.301049	0.429	0.515	7.99984e-13	downregulated
SPTAN1	2.20198e-17	-0.300945	0.604	0.653	4.20071e-13	downregulated
METRN	2.14864e-24	-0.299969	0.129	0.335	4.09896e-20	downregulated
ATP5G2	2.60072e-49	-0.299582	0.996	0.996	4.9614e-45	downregulated
F2R	7.02321e-19	-0.299419	0.196	0.362	1.33982e-14	downregulated
TRA2B	1.47711e-16	-0.298069	0.889	0.829	2.81788e-12	downregulated
TTC14	3.30657e-12	-0.297203	0.59	0.603	6.30794e-08	downregulated
IRF9	2.69775e-10	-0.296865	0.438	0.489	5.14649e-06	downregulated
RPL35A	5.72945e-61	-0.296741	1	1	1.09301e-56	downregulated
RB1CC1	6.15982e-09	-0.296581	0.51	0.512	0.000117511	downregulated
TTC38	3.9304e-14	-0.29635	0.129	0.263	7.49803e-10	downregulated
TBX21	2.81393e-18	-0.29627	0.209	0.374	5.36813e-14	downregulated
CHD3	4.93305e-16	-0.294968	0.494	0.564	9.41079e-12	downregulated
OPTN	3.78885e-21	-0.294947	0.85	0.837	7.228e-17	downregulated
UFC1	4.08112e-30	-0.294375	0.922	0.923	7.78556e-26	downregulated
ARID4B	6.57981e-19	-0.293943	0.786	0.777	1.25523e-14	downregulated
PTPN18	7.62003e-14	-0.293794	0.56	0.613	1.45367e-09	downregulated
KLF3	7.6009e-14	-0.2929	0.165	0.306	1.45002e-09	downregulated
GLIPR1	6.23813e-11	-0.292652	0.604	0.606	1.19005e-06	downregulated
RPL31	1.31967e-41	-0.292237	0.985	0.996	2.51754e-37	downregulated
S100A6	2.41842e-38	-0.291852	1	1	4.61362e-34	downregulated
MCRIP1	1.2075e-19	-0.291752	0.495	0.593	2.30355e-15	downregulated
EPB41L4A-AS1	2.87079e-16	-0.290864	0.396	0.501	5.4766e-12	downregulated
SSBP4	1.61399e-22	-0.289196	0.83	0.841	3.07901e-18	downregulated
SIGIRR	6.14202e-16	-0.288819	0.645	0.666	1.17171e-11	downregulated
CD52	8.61786e-36	-0.28859	0.993	1	1.64403e-31	downregulated
KRTCAP2	2.11656e-25	-0.288472	0.821	0.828	4.03776e-21	downregulated
IGF2R	1.23687e-10	-0.288119	0.407	0.469	2.35958e-06	downregulated
BCLAF1	9.01452e-17	-0.287407	0.756	0.766	1.7197e-12	downregulated
NELFCD	2.34656e-11	-0.287076	0.54	0.543	4.47654e-07	downregulated
KDM2A	2.0645e-14	-0.286707	0.551	0.589	3.93844e-10	downregulated
SUN2	2.33351e-17	-0.28588	0.765	0.775	4.45164e-13	downregulated
RPL30	1.22222e-71	-0.28534	1	1	2.33164e-67	downregulated
MT1F	1.17378e-09	-0.284635	0.394	0.449	2.23922e-05	downregulated
DNAJB6	1.04405e-16	-0.284619	0.697	0.691	1.99174e-12	downregulated
AC058791.1	8.8545e-16	-0.283661	0.231	0.367	1.68917e-11	downregulated
NDUFA1	1.61029e-35	-0.283267	0.967	0.958	3.07196e-31	downregulated
CNN2	4.1838e-21	-0.282372	0.957	0.939	7.98143e-17	downregulated
RPL36A	5.16479e-24	-0.282127	0.961	0.951	9.85287e-20	downregulated
DAZAP2	1.44838e-22	-0.282055	0.896	0.877	2.76307e-18	downregulated
CAST	5.9501e-17	-0.281341	0.861	0.837	1.1351e-12	downregulated
DNAJC1	7.32964e-14	-0.278648	0.593	0.613	1.39828e-09	downregulated
UBB	8.60959e-32	-0.278391	0.994	0.995	1.64245e-27	downregulated
KLHL24	1.77406e-19	-0.277139	0.135	0.316	3.38438e-15	downregulated
ARID1B	1.66735e-14	-0.276273	0.677	0.677	3.1808e-10	downregulated
P2RY8	4.66642e-11	-0.274834	0.503	0.539	8.90213e-07	downregulated
MCL1	1.45175e-14	-0.274634	0.845	0.808	2.7695e-10	downregulated
NKTR	9.17966e-15	-0.274115	0.743	0.735	1.7512e-10	downregulated
RBM5	1.1119e-11	-0.273912	0.501	0.534	2.12118e-07	downregulated
SBDS	6.48911e-10	-0.27388	0.579	0.568	1.23793e-05	downregulated
LINC01089	5.95011e-19	-0.273522	0.15	0.323	1.1351e-14	downregulated
SNHG25	1.02002e-14	-0.273443	0.253	0.378	1.94588e-10	downregulated
FAM107B	5.36716e-17	-0.27293	0.887	0.874	1.02389e-12	downregulated
CD8A	1.19775e-29	-0.271711	1	1	2.28495e-25	downregulated
SF1	1.78721e-23	-0.271622	0.893	0.881	3.40946e-19	downregulated
CBX4	2.65122e-12	-0.271604	0.325	0.418	5.05773e-08	downregulated
RNF139	1.21168e-15	-0.270727	0.281	0.409	2.31151e-11	downregulated
EHD1	1.28888e-13	-0.269103	0.481	0.546	2.45879e-09	downregulated
FMNL1	8.18064e-18	-0.269068	0.856	0.841	1.56062e-13	downregulated
RGS10	2.55333e-21	-0.268421	0.948	0.924	4.87099e-17	downregulated
EEF1D	1.89245e-42	-0.26831	0.998	0.995	3.61022e-38	downregulated
RBM4	9.55036e-14	-0.268112	0.296	0.413	1.82192e-09	downregulated
ING3	7.11838e-12	-0.26796	0.421	0.478	1.35797e-07	downregulated
USP28	2.05243e-13	-0.267386	0.301	0.411	3.91543e-09	downregulated
IQGAP1	2.71884e-20	-0.267208	0.896	0.893	5.18672e-16	downregulated
HACD4	1.68885e-12	-0.266912	0.536	0.569	3.22181e-08	downregulated
MT1X	1.26703e-15	-0.266693	0.732	0.729	2.41711e-11	downregulated
GTF3C1	2.14634e-10	-0.265816	0.346	0.418	4.09456e-06	downregulated
GPR65	1.91089e-08	-0.265548	0.479	0.498	0.000364541	downregulated
COX7C	9.97069e-48	-0.265509	0.998	0.995	1.90211e-43	downregulated
NFAT5	4.84825e-09	-0.265455	0.292	0.367	9.24901e-05	downregulated
PXN	1.45718e-13	-0.264921	0.501	0.578	2.77987e-09	downregulated
MAN2A1	3.95594e-11	-0.26484	0.307	0.391	7.54674e-07	downregulated
RPS24	1.06972e-68	-0.264507	1	1	2.0407e-64	downregulated
PDCD4	4.70121e-11	-0.264445	0.495	0.554	8.96849e-07	downregulated
NSA2	1.99443e-17	-0.263991	0.893	0.885	3.80477e-13	downregulated
CD2	1.4142e-15	-0.263678	0.957	0.94	2.69787e-11	downregulated
NCKAP1L	9.30256e-13	-0.262661	0.651	0.644	1.77465e-08	downregulated
H1FX	0.000196717	-0.262014	0.941	0.825	1	downregulated
EIF1	1.19427e-40	-0.261751	0.998	1	2.27832e-36	downregulated
INPP5D	4.69476e-12	-0.261612	0.536	0.573	8.95619e-08	downregulated
ZFAND2A	2.36487e-12	-0.261068	0.299	0.398	4.51146e-08	downregulated
TERF2IP	2.06211e-16	-0.260761	0.876	0.859	3.9339e-12	downregulated
RNF125	1.33806e-07	-0.260391	0.51	0.509	0.00255261	downregulated
N4BP2L1	1.23651e-13	-0.259015	0.312	0.427	2.3589e-09	downregulated
SIRPG	6.44247e-09	-0.258867	0.514	0.533	0.000122903	downregulated
DDX17	1.91967e-14	-0.257847	0.891	0.854	3.66216e-10	downregulated
ATRX	1.18894e-07	-0.257034	0.774	0.728	0.00226814	downregulated
C5orf24	1.21134e-09	-0.256977	0.41	0.456	2.31087e-05	downregulated
CCDC186	7.04466e-08	-0.256805	0.399	0.446	0.00134391	downregulated
NUB1	2.62835e-10	-0.25659	0.558	0.566	5.01409e-06	downregulated
ABTB1	2.40279e-16	-0.256034	0.152	0.306	4.5838e-12	downregulated
RNF220	1.26836e-13	-0.255975	0.342	0.441	2.41966e-09	downregulated
NOP53	6.5951e-16	-0.255759	0.959	0.93	1.25815e-11	downregulated
CEBPD	1.05532e-26	-0.255669	0.02	0.218	2.01323e-22	downregulated
KANSL1	1.20542e-12	-0.255131	0.652	0.647	2.29957e-08	downregulated
NCBP2-AS2	3.71638e-16	-0.254802	0.558	0.608	7.08975e-12	downregulated
RPS10	5.51717e-44	-0.254706	1	1	1.05251e-39	downregulated
PRR5L	2.57229e-29	-0.254653	0.02	0.233	4.90716e-25	downregulated
ADAP1	1.76273e-27	-0.254049	0.065	0.283	3.36275e-23	downregulated
MECP2	2.29343e-11	-0.253624	0.54	0.567	4.37517e-07	downregulated
CCDC59	3.8293e-11	-0.253082	0.71	0.685	7.30515e-07	downregulated
C1orf21	3.85052e-11	-0.25169	0.135	0.25	7.34564e-07	downregulated
TRANK1	8.55297e-16	-0.251446	0.207	0.361	1.63165e-11	downregulated
FAM173A	3.25111e-14	-0.251353	0.187	0.319	6.20215e-10	downregulated
CENPC	3.99842e-09	-0.250938	0.486	0.505	7.62779e-05	downregulated
CCDC12	2.63432e-17	-0.250212	0.793	0.782	5.02548e-13	downregulated
MAPKAPK5-AS1	2.5803e-11	-0.250012	0.462	0.522	4.92244e-07	downregulated
MALSU1	8.32547e-43	0.250028	0.612	0.268	1.58825e-38	upregulated
CKAP5	7.47235e-44	0.250051	0.497	0.176	1.4255e-39	upregulated
FOXM1	1.50984e-54	0.250261	0.445	0.125	2.88033e-50	upregulated
MAP2K1	9.00784e-45	0.250312	0.645	0.277	1.71842e-40	upregulated
ATP5G1	5.11218e-22	0.250468	0.863	0.642	9.7525e-18	upregulated
MRPL16	4.90746e-30	0.251496	0.81	0.52	9.36196e-26	upregulated
SPN	2.88058e-21	0.251782	0.904	0.727	5.49528e-17	upregulated
CYTIP	3.84037e-25	0.251873	0.952	0.744	7.32628e-21	upregulated
CDC25B	6.87069e-17	0.252188	0.834	0.668	1.31072e-12	upregulated
IL18R1	1.71905e-62	0.252258	0.346	0.059	3.27943e-58	upregulated
BANF1	1.61103e-27	0.252987	0.876	0.644	3.07335e-23	upregulated
ILK	3.23914e-27	0.253157	0.841	0.531	6.17931e-23	upregulated
RPS19	8.37819e-27	0.25384	1	1	1.59831e-22	upregulated
BRI3BP	7.39274e-52	0.254126	0.506	0.167	1.41031e-47	upregulated
HK1	1.21705e-35	0.254168	0.645	0.314	2.32176e-31	upregulated
TNF	8.07426e-53	0.254468	0.264	0.039	1.54033e-48	upregulated
PPP1R35	4.70662e-40	0.254576	0.738	0.364	8.97882e-36	upregulated
LGALS1	1.35964e-12	0.254679	0.989	0.971	2.59379e-08	upregulated
GPANK1	3.20014e-57	0.255031	0.621	0.215	6.1049e-53	upregulated
MRPL37	7.65428e-31	0.255119	0.765	0.447	1.46021e-26	upregulated
MZT2B	4.88618e-33	0.255401	0.994	0.961	9.32137e-29	upregulated
CCDC47	4.43949e-37	0.255519	0.667	0.327	8.46921e-33	upregulated
PRDX5	2.87004e-30	0.255559	0.963	0.795	5.47518e-26	upregulated
NCAPD3	1.15244e-38	0.255625	0.542	0.225	2.1985e-34	upregulated
HAUS8	1.81429e-83	0.255934	0.482	0.096	3.46111e-79	upregulated
IMMT	1.04876e-33	0.255971	0.793	0.467	2.00071e-29	upregulated
CSE1L	2.43609e-61	0.256008	0.499	0.145	4.64733e-57	upregulated
PEBP1	4.71534e-22	0.256162	0.856	0.666	8.99546e-18	upregulated
HPGD	1.05067e-15	0.256432	0.597	0.382	2.00437e-11	upregulated
RPA1	3.80045e-36	0.256697	0.71	0.363	7.25012e-32	upregulated
MRPS33	1.30423e-30	0.256885	0.778	0.464	2.48808e-26	upregulated
CNPY2	4.93657e-30	0.257098	0.841	0.567	9.4175e-26	upregulated
RALB	2.83707e-62	0.257375	0.447	0.107	5.41229e-58	upregulated
ATP5F1	3.44361e-30	0.25785	0.965	0.808	6.56937e-26	upregulated
MND1	2.8477e-63	0.257897	0.458	0.115	5.43256e-59	upregulated
CCR2	5.53125e-80	0.258485	0.338	0.036	1.0552e-75	upregulated
TANK	5.28402e-31	0.258798	0.776	0.438	1.00803e-26	upregulated
TACC3	1.70965e-27	0.25905	0.591	0.315	3.26151e-23	upregulated
ATP5J	8.08258e-34	0.259208	0.974	0.895	1.54191e-29	upregulated
ORC6	1.32957e-46	0.259371	0.532	0.19	2.53641e-42	upregulated
FDFT1	9.48215e-26	0.259611	0.795	0.558	1.80891e-21	upregulated
MOB3A	4.20923e-48	0.259668	0.621	0.235	8.02994e-44	upregulated
MRPL35	2.75133e-53	0.259716	0.647	0.254	5.24871e-49	upregulated
GSTO1	1.08591e-26	0.260673	0.917	0.733	2.07159e-22	upregulated
PGP	8.7153e-29	0.260894	0.726	0.444	1.66262e-24	upregulated
CD82	2.25136e-26	0.261126	0.695	0.387	4.29492e-22	upregulated
PSMB2	1.88097e-28	0.261316	0.95	0.81	3.58833e-24	upregulated
NSD2	4.60677e-41	0.261996	0.569	0.238	8.78834e-37	upregulated
UBE2N	3.66367e-30	0.262344	0.911	0.72	6.98919e-26	upregulated
CDKN1A	1.75231e-53	0.262983	0.292	0.049	3.34288e-49	upregulated
TIMM13	2.2654e-22	0.263155	0.828	0.593	4.32171e-18	upregulated
CCNF	8.67129e-57	0.263788	0.377	0.086	1.65422e-52	upregulated
PSMD11	1.2485e-28	0.263944	0.799	0.514	2.38177e-24	upregulated
H2AFV	4.05164e-23	0.26415	0.963	0.826	7.7293e-19	upregulated
PSMC2	7.64325e-35	0.264469	0.767	0.438	1.4581e-30	upregulated
RNF149	1.26019e-35	0.26447	0.739	0.371	2.40407e-31	upregulated
PPM1K	2.38396e-37	0.265375	0.625	0.278	4.54787e-33	upregulated
USP14	3.9496e-36	0.26539	0.695	0.366	7.53466e-32	upregulated
SCOC	1.69662e-101	0.265742	0.527	0.084	3.23664e-97	upregulated
NCAPD2	1.76418e-41	0.265777	0.603	0.263	3.36553e-37	upregulated
CYCS	4.0366e-21	0.266083	0.941	0.795	7.70062e-17	upregulated
PHB	4.11936e-27	0.266545	0.884	0.629	7.85851e-23	upregulated
CAB39	2.85688e-37	0.26672	0.736	0.39	5.45006e-33	upregulated
COX5A	4.23836e-35	0.26707	0.982	0.884	8.08553e-31	upregulated
HEMK1	9.76367e-84	0.267275	0.481	0.087	1.86262e-79	upregulated
TNFAIP8L2	1.60805e-72	0.267633	0.455	0.094	3.06767e-68	upregulated
PTPN7	6.51634e-24	0.26765	0.865	0.609	1.24312e-19	upregulated
P4HB	6.87277e-32	0.267767	0.943	0.809	1.31112e-27	upregulated
HJURP	5.74459e-58	0.26785	0.379	0.082	1.09589e-53	upregulated
RIOX2	8.34555e-61	0.268225	0.394	0.087	1.59208e-56	upregulated
TNFSF14	3.68494e-105	0.268345	0.362	0.021	7.02976e-101	upregulated
PFDN2	1.19381e-29	0.268624	0.909	0.672	2.27744e-25	upregulated
TUBG1	4.92568e-69	0.268707	0.514	0.139	9.39673e-65	upregulated
FANCI	2.83721e-40	0.268824	0.534	0.216	5.41254e-36	upregulated
CENPX	5.65483e-30	0.268831	0.774	0.471	1.07877e-25	upregulated
LAMTOR5	6.26147e-34	0.268847	0.952	0.792	1.1945e-29	upregulated
RFC4	3.78453e-43	0.269094	0.632	0.272	7.21974e-39	upregulated
FDXR	7.20099e-44	0.269416	0.442	0.147	1.37373e-39	upregulated
SRSF2	3.52486e-26	0.270365	0.945	0.818	6.72438e-22	upregulated
UBXN4	2.48184e-31	0.270553	0.945	0.731	4.73461e-27	upregulated
CYB5B	5.62845e-37	0.270574	0.767	0.434	1.07374e-32	upregulated
UQCRH	8.96361e-42	0.271148	0.991	0.957	1.70999e-37	upregulated
DNPH1	4.83812e-33	0.271278	0.808	0.47	9.22968e-29	upregulated
EIF4E	3.27617e-46	0.271376	0.741	0.349	6.24996e-42	upregulated
MCM6	1.47389e-32	0.271856	0.591	0.28	2.81174e-28	upregulated
MDH1	9.90131e-33	0.272293	0.937	0.731	1.88887e-28	upregulated
DNMT1	1.09026e-28	0.272685	0.826	0.511	2.0799e-24	upregulated
PDE7A	4.16694e-45	0.272808	0.651	0.28	7.94926e-41	upregulated
BRCA1	8.64404e-58	0.273204	0.499	0.147	1.64902e-53	upregulated
SSB	7.42896e-27	0.273477	0.884	0.657	1.41722e-22	upregulated
SSRP1	3.28977e-30	0.273484	0.791	0.471	6.2759e-26	upregulated
TXNRD1	1.56142e-37	0.273735	0.636	0.309	2.97872e-33	upregulated
HSBP1	7.09979e-36	0.27405	0.85	0.515	1.35443e-31	upregulated
MORF4L2	6.1552e-51	0.274135	0.601	0.236	1.17423e-46	upregulated
PHGDH	3.9196e-50	0.274217	0.488	0.159	7.47742e-46	upregulated
ACTL6A	5.54077e-54	0.274323	0.617	0.235	1.05701e-49	upregulated
RPL27A	1.10742e-47	0.274834	1	0.998	2.11262e-43	upregulated
DKC1	1.23857e-37	0.274853	0.617	0.294	2.36283e-33	upregulated
RGS19	7.37462e-35	0.275176	0.891	0.594	1.40686e-30	upregulated
PIK3CD	4.79201e-42	0.275462	0.691	0.314	9.14171e-38	upregulated
NSMCE1	4.09265e-32	0.276274	0.832	0.509	7.80756e-28	upregulated
CHEK1	8.76317e-46	0.276407	0.625	0.25	1.67175e-41	upregulated
MAST4	1.36977e-122	0.276457	0.414	0.022	2.6131e-118	upregulated
CKAP2L	8.57496e-61	0.276719	0.405	0.09	1.63585e-56	upregulated
GMPPB	5.96822e-65	0.276992	0.51	0.143	1.13856e-60	upregulated
KIF23	5.38358e-56	0.276999	0.384	0.09	1.02703e-51	upregulated
ATP6V0B	6.00917e-32	0.277231	0.921	0.758	1.14637e-27	upregulated
BST2	3.05055e-25	0.27729	0.945	0.776	5.81953e-21	upregulated
CIP2A	1.88389e-74	0.277295	0.471	0.101	3.5939e-70	upregulated
RACGAP1	5.03681e-66	0.277402	0.447	0.105	9.60873e-62	upregulated
C9orf40	9.86273e-101	0.27753	0.451	0.06	1.88151e-96	upregulated
PLEKHF1	2.74698e-67	0.277682	0.495	0.121	5.24042e-63	upregulated
MRPL41	8.97727e-33	0.278452	0.937	0.784	1.71259e-28	upregulated
DOCK8	4.30609e-34	0.278783	0.921	0.626	8.21474e-30	upregulated
STOML2	3.37475e-31	0.279069	0.848	0.606	6.43801e-27	upregulated
SYNCRIP	3.14909e-28	0.279368	0.837	0.537	6.00752e-24	upregulated
SPINT2	3.2304e-105	0.279711	0.338	0.014	6.16264e-101	upregulated
CBX5	1.08455e-32	0.279815	0.787	0.461	2.069e-28	upregulated
HDDC3	5.38682e-55	0.28022	0.617	0.232	1.02764e-50	upregulated
PYCR2	5.657e-55	0.280534	0.647	0.252	1.07919e-50	upregulated
SINHCAF	4.4611e-45	0.281086	0.706	0.336	8.51044e-41	upregulated
HMGB3	1.24201e-40	0.281161	0.606	0.27	2.36938e-36	upregulated
ERH	4.01961e-35	0.281333	0.959	0.829	7.6682e-31	upregulated
ALYREF	1.67995e-27	0.282266	0.824	0.574	3.20483e-23	upregulated
NUP62	2.41371e-55	0.28247	0.599	0.225	4.60463e-51	upregulated
BLM	1.90864e-69	0.282869	0.506	0.132	3.64111e-65	upregulated
REG4	1.30945e-84	0.282899	0.242	0.003	2.49803e-80	upregulated
FAM111B	6.12755e-40	0.283308	0.37	0.115	1.16895e-35	upregulated
SHMT2	4.64105e-39	0.283372	0.715	0.38	8.85373e-35	upregulated
REXO2	1.43376e-32	0.283954	0.789	0.484	2.73518e-28	upregulated
TRADD	1.06265e-30	0.284153	0.878	0.577	2.02721e-26	upregulated
MESD	1.93187e-32	0.28418	0.83	0.526	3.68542e-28	upregulated
P4HA1	1.46125e-60	0.284712	0.453	0.117	2.78762e-56	upregulated
NANS	6.53107e-50	0.284881	0.647	0.271	1.24593e-45	upregulated
PCBP1	2.13936e-39	0.284972	0.991	0.915	4.08125e-35	upregulated
PPCDC	2.0963e-78	0.285068	0.503	0.112	3.99912e-74	upregulated
CARD19	1.48365e-59	0.285348	0.617	0.209	2.83037e-55	upregulated
ARF4	1.46153e-36	0.285636	0.763	0.427	2.78815e-32	upregulated
C14orf119	9.48781e-58	0.287074	0.697	0.273	1.80999e-53	upregulated
TXNDC17	3.63753e-32	0.287146	0.917	0.703	6.93932e-28	upregulated
PSMG1	2.58139e-53	0.287867	0.623	0.247	4.92453e-49	upregulated
SNRPD1	3.7905e-29	0.28801	0.948	0.819	7.23113e-25	upregulated
MTDH	2.33726e-32	0.288264	0.972	0.863	4.4588e-28	upregulated
DHRS3	2.90217e-93	0.288746	0.325	0.019	5.53646e-89	upregulated
RNASEH2A	2.22648e-47	0.288807	0.595	0.234	4.24746e-43	upregulated
PHF23	7.05499e-102	0.289613	0.521	0.079	1.34588e-97	upregulated
RAB10	4.53049e-49	0.289896	0.693	0.307	8.64282e-45	upregulated
UQCC2	1.27523e-35	0.289953	0.765	0.453	2.43275e-31	upregulated
COA6	5.66227e-41	0.290524	0.767	0.422	1.08019e-36	upregulated
CLPP	6.30906e-37	0.292404	0.895	0.62	1.20358e-32	upregulated
FAM207A	5.81716e-42	0.292479	0.778	0.409	1.10974e-37	upregulated
EIF2S2	1.4114e-33	0.293068	0.935	0.762	2.69253e-29	upregulated
RAB33A	4.2477e-70	0.29312	0.582	0.17	8.10333e-66	upregulated
HAPLN3	4.03317e-59	0.293605	0.603	0.205	7.69407e-55	upregulated
PDE6G	4.77503e-98	0.29395	0.379	0.032	9.10933e-94	upregulated
EIF4G1	5.3736e-34	0.293959	0.612	0.315	1.02512e-29	upregulated
BATF	1.52284e-38	0.293985	0.701	0.343	2.90512e-34	upregulated
CD320	2.90207e-44	0.294065	0.638	0.284	5.53627e-40	upregulated
FAM96B	4.56775e-38	0.294078	0.956	0.802	8.7139e-34	upregulated
CDK2AP2	2.98041e-32	0.294453	0.911	0.644	5.68573e-28	upregulated
SSR3	4.30575e-37	0.295076	0.926	0.687	8.21408e-33	upregulated
MXD3	1.30322e-48	0.295441	0.392	0.107	2.48614e-44	upregulated
LMAN1	1.34099e-31	0.295984	0.874	0.605	2.55821e-27	upregulated
PDCD5	6.58088e-32	0.296111	0.917	0.685	1.25543e-27	upregulated
PSMD1	2.97338e-34	0.29619	0.78	0.464	5.67232e-30	upregulated
KNSTRN	1.00878e-78	0.296616	0.412	0.069	1.92446e-74	upregulated
MRPS34	4.22019e-31	0.297359	0.919	0.697	8.05087e-27	upregulated
GADD45GIP1	2.54535e-30	0.29765	0.922	0.695	4.85576e-26	upregulated
FARSA	1.2928e-69	0.298348	0.616	0.192	2.46627e-65	upregulated
PPIF	2.21387e-40	0.298416	0.643	0.305	4.2234e-36	upregulated
CISD2	2.1632e-40	0.298517	0.769	0.429	4.12675e-36	upregulated
HIC1	6.48428e-120	0.298718	0.353	0.008	1.23701e-115	upregulated
CCT7	1.87637e-30	0.299091	0.871	0.686	3.57955e-26	upregulated
PSMA3	2.34136e-30	0.299394	0.915	0.751	4.46661e-26	upregulated
TMSB10	6.84685e-66	0.299572	1	1	1.30617e-61	upregulated
DCAF7	3.34934e-41	0.299639	0.721	0.367	6.38953e-37	upregulated
EIF1AY	1.28672e-31	0.300112	0.856	0.582	2.45468e-27	upregulated
C1orf35	1.30904e-59	0.300144	0.638	0.227	2.49725e-55	upregulated
KIF14	6.54593e-59	0.301104	0.351	0.069	1.24877e-54	upregulated
ACADVL	3.16544e-41	0.301696	0.795	0.444	6.03871e-37	upregulated
LPGAT1	4.85085e-48	0.301773	0.747	0.35	9.25397e-44	upregulated
HAX1	1.72057e-44	0.301828	0.852	0.519	3.28232e-40	upregulated
MRPS15	1.74442e-38	0.3027	0.922	0.708	3.32783e-34	upregulated
CBR1	1.22717e-53	0.302796	0.641	0.26	2.34108e-49	upregulated
RCBTB2	2.28857e-107	0.303426	0.364	0.02	4.3659e-103	upregulated
PRDX4	2.05341e-55	0.303466	0.536	0.183	3.91729e-51	upregulated
TAGLN2	6.9517e-38	0.303556	0.978	0.86	1.32618e-33	upregulated
CCT6A	6.2712e-24	0.303867	0.843	0.613	1.19636e-19	upregulated
GMNN	8.01571e-43	0.303995	0.713	0.332	1.52916e-38	upregulated
ARL6IP1	4.76852e-09	0.304034	0.878	0.756	9.0969e-05	upregulated
PTDSS1	8.13851e-60	0.304177	0.654	0.242	1.55258e-55	upregulated
CDCA2	2.00144e-68	0.304343	0.386	0.073	3.81815e-64	upregulated
RPS11	1.7969e-63	0.304578	1	1	3.42795e-59	upregulated
MYBL2	4.75699e-54	0.30487	0.516	0.165	9.07491e-50	upregulated
AK6	1.27584e-69	0.305076	0.603	0.192	2.43392e-65	upregulated
CARS	4.90143e-49	0.305279	0.675	0.281	9.35045e-45	upregulated
SLC39A8	3.9292e-100	0.305638	0.534	0.097	7.49573e-96	upregulated
SHCBP1	4.81404e-75	0.305866	0.488	0.113	9.18374e-71	upregulated
ATAD2	2.08946e-32	0.306259	0.632	0.33	3.98607e-28	upregulated
ZNRD1	9.02991e-44	0.306426	0.861	0.491	1.72264e-39	upregulated
MAT2A	3.8399e-54	0.306591	0.66	0.261	7.32539e-50	upregulated
KIF2C	1.29208e-68	0.307206	0.444	0.097	2.46491e-64	upregulated
PPA1	3.5071e-30	0.307434	0.908	0.679	6.69049e-26	upregulated
CA6	1.8689e-108	0.307457	0.325	0.008	3.5653e-104	upregulated
TIMM10	1.96147e-42	0.307517	0.734	0.383	3.7419e-38	upregulated
CYSTM1	5.21798e-95	0.307754	0.521	0.096	9.95434e-91	upregulated
CDT1	2.98554e-52	0.308371	0.612	0.223	5.69551e-48	upregulated
MRPL36	1.12352e-43	0.308396	0.776	0.418	2.14334e-39	upregulated
COA4	1.89273e-44	0.308501	0.769	0.402	3.61075e-40	upregulated
MDFIC	5.75435e-52	0.308584	0.704	0.307	1.09776e-47	upregulated
CENPH	4.09296e-50	0.308621	0.59	0.23	7.80815e-46	upregulated
IMP3	2.08232e-43	0.309001	0.841	0.497	3.97245e-39	upregulated
EEF1B2	1.91256e-42	0.309279	1	0.982	3.64859e-38	upregulated
S1PR1	2.39637e-69	0.309514	0.547	0.148	4.57155e-65	upregulated
RBX1	1.12114e-46	0.310707	0.978	0.847	2.13879e-42	upregulated
LCP2	1.10884e-39	0.310712	0.915	0.629	2.11533e-35	upregulated
AURKAIP1	2.34793e-40	0.311621	0.956	0.826	4.47914e-36	upregulated
ARL6IP5	4.81463e-36	0.311639	0.987	0.946	9.18486e-32	upregulated
RAD21	8.82869e-18	0.311762	0.865	0.748	1.68425e-13	upregulated
NIFK	4.94967e-43	0.31222	0.743	0.396	9.44248e-39	upregulated
RPL8	1.33339e-63	0.312488	1	1	2.5437e-59	upregulated
NPC2	4.01289e-47	0.313272	0.656	0.283	7.65539e-43	upregulated
LGALS3BP	1.8354e-67	0.313669	0.604	0.184	3.5014e-63	upregulated
MIR210HG	8.4024e-106	0.314204	0.314	0.007	1.60292e-101	upregulated
TOMM40	2.07852e-34	0.315088	0.671	0.361	3.96518e-30	upregulated
KIF3A	4.29396e-77	0.315103	0.518	0.12	8.19159e-73	upregulated
SH3BP5	1.81489e-34	0.316068	0.745	0.433	3.46226e-30	upregulated
VEGFB	1.68966e-64	0.316484	0.599	0.194	3.22337e-60	upregulated
TGFBR1	8.74972e-77	0.316833	0.56	0.145	1.66918e-72	upregulated
KPNB1	1.7284e-29	0.317301	0.854	0.627	3.29728e-25	upregulated
FKBP4	1.75213e-60	0.317508	0.521	0.161	3.34254e-56	upregulated
MTCH2	3.64001e-46	0.317707	0.771	0.42	6.94405e-42	upregulated
CDCA5	1.98754e-76	0.317742	0.482	0.104	3.79162e-72	upregulated
LINC01871	1.80785e-24	0.318551	0.826	0.535	3.44883e-20	upregulated
MSI2	1.96787e-42	0.319318	0.767	0.386	3.75411e-38	upregulated
KIF15	9.02234e-74	0.320503	0.442	0.091	1.72119e-69	upregulated
FKBP2	6.25264e-37	0.320813	0.834	0.504	1.19282e-32	upregulated
HMGB2	1.64597e-14	0.320994	0.926	0.941	3.14001e-10	upregulated
PTMA	5.03795e-43	0.321536	1	0.999	9.61089e-39	upregulated
MCM3	2.05746e-38	0.322026	0.697	0.35	3.92502e-34	upregulated
PSMB8	9.87868e-54	0.322106	0.996	0.957	1.88456e-49	upregulated
LMNA	6.16498e-73	0.322165	0.29	0.026	1.17609e-68	upregulated
PLEKHO1	9.56666e-50	0.322277	0.704	0.318	1.82503e-45	upregulated
ESCO2	1.18541e-65	0.322475	0.447	0.107	2.2614e-61	upregulated
EIF4A3	1.05066e-42	0.322578	0.747	0.393	2.00434e-38	upregulated
ZNF593	3.377e-68	0.323857	0.571	0.171	6.4423e-64	upregulated
EIF5A	2.0947e-31	0.323938	0.976	0.886	3.99607e-27	upregulated
BNIP3L	1.53108e-14	0.324147	0.61	0.456	2.92085e-10	upregulated
CDCA8	1.08477e-76	0.324404	0.464	0.095	2.06942e-72	upregulated
MLEC	2.58625e-45	0.324477	0.784	0.43	4.93378e-41	upregulated
SERBP1	6.96701e-36	0.324543	0.982	0.88	1.3291e-31	upregulated
CHCHD1	6.71048e-41	0.325551	0.885	0.585	1.28016e-36	upregulated
SLC25A5	2.68785e-39	0.325623	0.983	0.949	5.12761e-35	upregulated
SNRNP25	1.6674e-47	0.325672	0.721	0.36	3.18089e-43	upregulated
CDK2AP1	4.90125e-69	0.325865	0.665	0.225	9.35012e-65	upregulated
PFKP	7.20188e-44	0.326176	0.743	0.385	1.3739e-39	upregulated
BUB1	2.2653e-93	0.326195	0.457	0.074	4.32151e-89	upregulated
KNL1	5.29456e-42	0.326845	0.492	0.185	1.01004e-37	upregulated
LBR	3.11869e-30	0.32699	0.83	0.606	5.94952e-26	upregulated
ZBTB32	4.57069e-87	0.327151	0.438	0.07	8.7195e-83	upregulated
PSMA7	8.12591e-48	0.328316	0.994	0.964	1.55018e-43	upregulated
UBE2M	2.45747e-46	0.329701	0.896	0.62	4.68812e-42	upregulated
COTL1	1.63389e-41	0.32999	0.993	0.928	3.11698e-37	upregulated
KDELR1	1.3307e-49	0.330038	0.817	0.453	2.53857e-45	upregulated
BHLHE40	7.99631e-36	0.330551	0.889	0.604	1.52546e-31	upregulated
ELOC	1.47524e-42	0.330582	0.939	0.711	2.81431e-38	upregulated
CHMP5	7.76687e-45	0.330981	0.806	0.45	1.48169e-40	upregulated
LTA	5.10355e-62	0.3314	0.357	0.067	9.73604e-58	upregulated
SLC1A5	1.61175e-73	0.331902	0.534	0.144	3.07474e-69	upregulated
LMNB1	8.41937e-40	0.333352	0.697	0.365	1.60616e-35	upregulated
KIFC1	1.79633e-73	0.333827	0.455	0.097	3.42686e-69	upregulated
CCDC34	2.73761e-69	0.334345	0.538	0.148	5.22255e-65	upregulated
ATP5G3	5.98066e-49	0.334604	0.994	0.954	1.14093e-44	upregulated
TCP1	1.09192e-33	0.33465	0.804	0.516	2.08306e-29	upregulated
JPT1	1.32376e-27	0.334726	0.943	0.821	2.52533e-23	upregulated
KIF11	3.30178e-57	0.334793	0.523	0.165	6.2988e-53	upregulated
ASF1A	1.55564e-78	0.334948	0.634	0.191	2.9677e-74	upregulated
HILPDA	6.98123e-85	0.334986	0.338	0.033	1.33181e-80	upregulated
SAC3D1	8.49657e-70	0.337655	0.551	0.157	1.62089e-65	upregulated
TMEM106C	4.71799e-45	0.338	0.662	0.31	9.00051e-41	upregulated
MZT2A	1.92356e-45	0.338317	0.989	0.869	3.66958e-41	upregulated
RFC2	1.66645e-67	0.338697	0.63	0.212	3.17909e-63	upregulated
NDUFAF3	1.43813e-44	0.3394	0.841	0.513	2.74352e-40	upregulated
KRT7	9.45244e-126	0.339915	0.336	0	1.80324e-121	upregulated
TESC	2.94168e-33	0.34043	0.793	0.489	5.61185e-29	upregulated
PPIA	2.12343e-55	0.341674	1	0.995	4.05088e-51	upregulated
LIF	2.41139e-110	0.34172	0.298	0	4.6002e-106	upregulated
COX17	7.98392e-43	0.342034	0.86	0.548	1.52309e-38	upregulated
NCAPH	6.93634e-79	0.34233	0.508	0.117	1.32324e-74	upregulated
LRR1	3.38845e-68	0.343349	0.586	0.192	6.46414e-64	upregulated
H2AFY	2.37598e-40	0.343816	0.933	0.715	4.53266e-36	upregulated
RPS17	5.20958e-38	0.343819	0.994	0.979	9.93831e-34	upregulated
GIMAP1	7.4747e-33	0.344212	0.86	0.561	1.42595e-28	upregulated
MTHFD2	6.51808e-58	0.344371	0.68	0.274	1.24346e-53	upregulated
MRPL18	6.93237e-49	0.344652	0.81	0.472	1.32249e-44	upregulated
CALHM2	1.06657e-98	0.344976	0.527	0.09	2.0347e-94	upregulated
RGCC	2.67717e-88	0.345161	0.569	0.132	5.10724e-84	upregulated
KIF20B	1.6516e-27	0.346017	0.621	0.357	3.15076e-23	upregulated
MRPL13	2.32906e-48	0.346054	0.845	0.488	4.44314e-44	upregulated
MRPL14	8.62195e-51	0.34635	0.852	0.493	1.64481e-46	upregulated
HNRNPD	2.82322e-45	0.347391	0.985	0.825	5.38585e-41	upregulated
ZDHHC12	2.38701e-46	0.34785	0.767	0.414	4.55369e-42	upregulated
HSPA1A	1.41523e-58	0.34805	0.551	0.176	2.69984e-54	upregulated
RBM17	2.02542e-39	0.348832	0.869	0.592	3.86389e-35	upregulated
TKT	2.76653e-42	0.34904	0.952	0.737	5.27771e-38	upregulated
PCMT1	4.20131e-50	0.349843	0.882	0.563	8.01484e-46	upregulated
LAGE3	4.01767e-55	0.350055	0.804	0.402	7.6645e-51	upregulated
GINS2	3.37789e-46	0.350142	0.536	0.207	6.444e-42	upregulated
ENO2	5.34135e-120	0.350479	0.503	0.057	1.01897e-115	upregulated
PHPT1	2.06234e-32	0.351132	0.913	0.689	3.93432e-28	upregulated
CLSPN	8.68717e-53	0.351647	0.627	0.238	1.65725e-48	upregulated
MRPL57	2.00115e-51	0.352141	0.922	0.657	3.81759e-47	upregulated
JAML	4.69862e-122	0.352501	0.482	0.047	8.96356e-118	upregulated
RSAD2	6.03941e-66	0.35366	0.344	0.054	1.15214e-61	upregulated
VDAC3	5.13376e-45	0.354601	0.908	0.653	9.79367e-41	upregulated
SIVA1	1.61475e-33	0.354607	0.834	0.64	3.08046e-29	upregulated
NFKB1	5.86399e-56	0.355568	0.769	0.351	1.11867e-51	upregulated
SMC4	5.72537e-21	0.356118	0.73	0.568	1.09223e-16	upregulated
CCT3	1.0948e-39	0.356876	0.913	0.726	2.08855e-35	upregulated
RPS2	6.58711e-51	0.357332	1	1	1.25662e-46	upregulated
ACAT2	1.12506e-45	0.35821	0.704	0.366	2.14629e-41	upregulated
HMGA1	8.52698e-30	0.358778	0.867	0.682	1.62669e-25	upregulated
ITGB7	3.28917e-46	0.360051	0.911	0.589	6.27475e-42	upregulated
ACTR3	9.4413e-51	0.360137	0.982	0.848	1.80112e-46	upregulated
CCR7	5.29097e-77	0.361394	0.235	0.006	1.00936e-72	upregulated
LFNG	3.99383e-108	0.361472	0.586	0.105	7.61904e-104	upregulated
MYC	2.79871e-58	0.361488	0.51	0.16	5.3391e-54	upregulated
CNIH4	1.06709e-66	0.36225	0.701	0.279	2.03569e-62	upregulated
PRC1	2.23831e-54	0.362287	0.553	0.198	4.27002e-50	upregulated
MFHAS1	1.47789e-96	0.362445	0.628	0.149	2.81937e-92	upregulated
BCL2L12	4.02012e-80	0.363683	0.634	0.195	7.66918e-76	upregulated
C19orf48	5.37623e-55	0.364069	0.634	0.26	1.02562e-50	upregulated
RRP7A	8.94773e-46	0.364335	0.713	0.363	1.70696e-41	upregulated
GIMAP7	1.6725e-21	0.364858	0.965	0.879	3.19064e-17	upregulated
RNASEH2C	1.74138e-47	0.364906	0.902	0.591	3.32203e-43	upregulated
AIF1	7.2221e-45	0.366702	0.85	0.488	1.37776e-40	upregulated
SLAMF1	5.3914e-109	0.366825	0.56	0.093	1.02852e-104	upregulated
SPC25	7.52143e-68	0.367407	0.47	0.112	1.43486e-63	upregulated
DEGS1	5.14364e-58	0.368627	0.81	0.392	9.81252e-54	upregulated
SIT1	7.66262e-42	0.370616	0.946	0.733	1.4618e-37	upregulated
NAP1L1	1.59315e-45	0.370743	0.98	0.901	3.03926e-41	upregulated
TAB2	4.54702e-77	0.372403	0.688	0.223	8.67436e-73	upregulated
PTGES3	2.43414e-42	0.372839	0.948	0.801	4.64361e-38	upregulated
PURA	1.08668e-93	0.373055	0.647	0.168	2.07305e-89	upregulated
MRPL20	1.86639e-45	0.373551	0.911	0.626	3.56052e-41	upregulated
NCAPG	1.70507e-76	0.373893	0.473	0.107	3.25277e-72	upregulated
SNX10	1.90617e-71	0.373915	0.702	0.267	3.63639e-67	upregulated
EXOSC8	1.57898e-57	0.374104	0.747	0.358	3.01222e-53	upregulated
CDK4	3.65781e-58	0.374725	0.689	0.303	6.97801e-54	upregulated
UBALD2	1.59291e-31	0.37551	0.982	0.85	3.03879e-27	upregulated
ALDOC	1.71738e-74	0.37557	0.433	0.086	3.27624e-70	upregulated
PRELID1	2.26848e-47	0.376137	0.97	0.864	4.32758e-43	upregulated
PHF19	2.04226e-47	0.377455	0.776	0.41	3.89603e-43	upregulated
MOSPD3	6.47997e-63	0.379417	0.645	0.238	1.23618e-58	upregulated
MRPL27	9.25541e-60	0.381156	0.819	0.423	1.76565e-55	upregulated
YBX1	2.5292e-50	0.381739	0.989	0.972	4.82496e-46	upregulated
C20orf204	5.54935e-152	0.382327	0.429	0.007	1.05865e-147	upregulated
CEP55	2.63163e-76	0.383309	0.523	0.134	5.02035e-72	upregulated
VKORC1	3.94888e-65	0.383634	0.799	0.378	7.53329e-61	upregulated
CBFB	5.28251e-61	0.384257	0.723	0.322	1.00774e-56	upregulated
NUDC	2.16905e-44	0.384729	0.88	0.593	4.1379e-40	upregulated
CCDC85B	3.03586e-43	0.385542	0.965	0.839	5.7915e-39	upregulated
DTYMK	2.53296e-50	0.385668	0.667	0.323	4.83212e-46	upregulated
SELENOH	5.8179e-50	0.386598	0.974	0.801	1.10988e-45	upregulated
CCT8	3.95578e-52	0.38742	0.957	0.749	7.54644e-48	upregulated
GRAP2	4.27758e-56	0.387923	0.78	0.391	8.16033e-52	upregulated
ABRACL	2.9464e-57	0.388103	0.957	0.779	5.62085e-53	upregulated
CENPM	8.42168e-58	0.39129	0.686	0.276	1.6066e-53	upregulated
CHCHD2	1.37106e-76	0.392347	0.996	0.997	2.61557e-72	upregulated
SPOCK2	1.07161e-50	0.393581	0.85	0.449	2.04432e-46	upregulated
MLLT3	8.33115e-82	0.394544	0.677	0.207	1.58933e-77	upregulated
CENPA	3.19055e-75	0.394759	0.438	0.088	6.08661e-71	upregulated
CDCA3	1.52503e-92	0.395131	0.44	0.066	2.9093e-88	upregulated
CCT2	5.57985e-45	0.397999	0.871	0.567	1.06447e-40	upregulated
HLA-DQA1	0.0022221	0.39833	0.227	0.177	1	upregulated
SNRPG	2.21183e-59	0.398805	0.97	0.829	4.21952e-55	upregulated
H2AFJ	8.92069e-56	0.399026	0.826	0.438	1.7018e-51	upregulated
RPLP0	6.98949e-73	0.399033	1	0.999	1.33338e-68	upregulated
ESD	4.22461e-71	0.40193	0.771	0.347	8.05929e-67	upregulated
ARPC5	6.48908e-71	0.403372	0.996	0.908	1.23792e-66	upregulated
C12orf65	1.15712e-108	0.404586	0.638	0.139	2.20743e-104	upregulated
ANP32E	8.17149e-39	0.404717	0.9	0.68	1.55887e-34	upregulated
DHFR	1.2138e-54	0.404847	0.695	0.311	2.31556e-50	upregulated
RRM1	8.46295e-64	0.406107	0.739	0.308	1.61448e-59	upregulated
MX1	3.87922e-36	0.407351	0.61	0.318	7.40038e-32	upregulated
NOP56	1.91704e-45	0.407849	0.823	0.489	3.65713e-41	upregulated
ACTN1	3.32411e-150	0.408633	0.475	0.022	6.3414e-146	upregulated
LSM5	1.59917e-51	0.409984	0.889	0.602	3.05074e-47	upregulated
ICAM2	1.45895e-82	0.410007	0.701	0.227	2.78323e-78	upregulated
FDPS	2.01491e-48	0.4101	0.896	0.647	3.84384e-44	upregulated
MZB1	3.52049e-93	0.410808	0.53	0.107	6.71603e-89	upregulated
DCTPP1	6.09777e-54	0.411058	0.712	0.335	1.16327e-49	upregulated
LDHB	3.29686e-83	0.411096	0.996	0.976	6.28941e-79	upregulated
GSTP1	4.54326e-40	0.411422	0.959	0.912	8.66717e-36	upregulated
LSM2	8.44057e-62	0.41173	0.921	0.684	1.61021e-57	upregulated
PTTG1	1.34254e-26	0.41209	0.728	0.481	2.56116e-22	upregulated
POLR3K	3.60619e-73	0.412407	0.715	0.28	6.87953e-69	upregulated
DDB2	4.79e-69	0.413934	0.693	0.265	9.13788e-65	upregulated
GPX1	1.90744e-54	0.416139	0.861	0.546	3.63882e-50	upregulated
SGO1	3.36549e-106	0.416237	0.547	0.101	6.42034e-102	upregulated
RRAS2	1.99582e-76	0.416959	0.762	0.306	3.80742e-72	upregulated
ZWINT	2.01873e-64	0.418009	0.638	0.225	3.85112e-60	upregulated
RAD23A	6.74825e-58	0.418798	0.896	0.6	1.28736e-53	upregulated
CD70	4.24656e-19	0.418911	0.521	0.318	8.10116e-15	upregulated
TNFSF8	3.8179e-84	0.419765	0.368	0.043	7.28342e-80	upregulated
PRDX3	1.94292e-56	0.420863	0.834	0.48	3.7065e-52	upregulated
BIRC5	6.35462e-50	0.420887	0.599	0.238	1.21227e-45	upregulated
CENPW	3.78452e-65	0.420988	0.641	0.234	7.21974e-61	upregulated
HSP90AA1	2.20766e-34	0.421892	0.998	0.988	4.21155e-30	upregulated
AURKA	1.99907e-98	0.422433	0.445	0.063	3.81363e-94	upregulated
RPL23	2.74546e-72	0.425464	0.996	0.983	5.23752e-68	upregulated
MCM7	1.80609e-49	0.425837	0.71	0.319	3.44548e-45	upregulated
SLC2A3	2.53394e-65	0.428551	0.834	0.38	4.834e-61	upregulated
PRMT1	1.29233e-44	0.430233	0.858	0.566	2.46538e-40	upregulated
S1PR4	1.5237e-46	0.43124	0.97	0.781	2.90676e-42	upregulated
LSM4	4.74381e-50	0.43126	0.904	0.658	9.04977e-46	upregulated
MFAP1	1.31272e-115	0.432208	0.689	0.161	2.50428e-111	upregulated
MAPKAPK3	2.08845e-93	0.432595	0.76	0.253	3.98413e-89	upregulated
ERO1A	1.942e-65	0.433043	0.826	0.43	3.70476e-61	upregulated
EXOSC3	4.2142e-115	0.434674	0.691	0.174	8.03943e-111	upregulated
CLTA	1.54078e-72	0.435911	0.974	0.775	2.93935e-68	upregulated
MMP25	2.37388e-179	0.437695	0.516	0.013	4.52865e-175	upregulated
RCAN3	3.82849e-120	0.438573	0.669	0.135	7.30361e-116	upregulated
TRABD2A	1.35058e-156	0.439163	0.59	0.062	2.5765e-152	upregulated
IGFBP2	2.41191e-63	0.441626	0.185	0.003	4.60121e-59	upregulated
HMGB1	7.93758e-62	0.442235	1	0.999	1.51425e-57	upregulated
STX3	8.12353e-150	0.442697	0.518	0.036	1.54973e-145	upregulated
C4orf3	1.12742e-29	0.442823	0.956	0.85	2.15078e-25	upregulated
CHCHD10	1.81667e-59	0.443386	0.869	0.501	3.46566e-55	upregulated
GNA15	2.33819e-175	0.450094	0.549	0.029	4.46057e-171	upregulated
CCT5	1.33584e-52	0.451035	0.895	0.668	2.54838e-48	upregulated
MRPL12	2.78107e-57	0.454198	0.741	0.358	5.30545e-53	upregulated
ADAM19	2.74999e-96	0.454326	0.713	0.211	5.24616e-92	upregulated
CENPE	2.53743e-57	0.455117	0.494	0.158	4.84066e-53	upregulated
SUSD3	3.66039e-163	0.4555	0.586	0.05	6.98293e-159	upregulated
IKBIP	3.31543e-126	0.455948	0.684	0.147	6.32485e-122	upregulated
TALDO1	1.17625e-75	0.457181	0.963	0.802	2.24393e-71	upregulated
NOSIP	1.25817e-52	0.457962	0.969	0.724	2.40021e-48	upregulated
PAICS	9.0421e-65	0.458387	0.652	0.252	1.72496e-60	upregulated
HSPH1	1.89083e-72	0.458646	0.706	0.276	3.60713e-68	upregulated
PLK1	4.44657e-77	0.459416	0.407	0.07	8.48272e-73	upregulated
DDX39A	1.78889e-57	0.459503	0.839	0.503	3.41266e-53	upregulated
HLA-DQB1	7.70502e-18	0.45968	0.558	0.332	1.46989e-13	upregulated
MRPS6	4.26536e-72	0.460967	0.889	0.496	8.13702e-68	upregulated
ARL2	2.11426e-108	0.465711	0.739	0.224	4.03337e-104	upregulated
PSMB5	5.47675e-105	0.471183	0.739	0.237	1.0448e-100	upregulated
POLR2H	5.23908e-68	0.472072	0.819	0.413	9.99459e-64	upregulated
VMP1	1.50933e-58	0.473508	0.841	0.464	2.87934e-54	upregulated
MRPL51	8.88865e-75	0.474289	0.963	0.735	1.69569e-70	upregulated
CCNB2	9.34873e-72	0.474577	0.545	0.151	1.78346e-67	upregulated
ASF1B	5.72837e-94	0.4746	0.604	0.155	1.0928e-89	upregulated
TOP1	1.3456e-75	0.476159	0.891	0.522	2.56699e-71	upregulated
NUDT1	1.33178e-55	0.476303	0.885	0.575	2.54063e-51	upregulated
CD55	5.19539e-61	0.477501	0.889	0.502	9.91124e-57	upregulated
CARHSP1	1.01387e-61	0.477947	0.943	0.664	1.93415e-57	upregulated
GLO1	1.16881e-80	0.480848	0.839	0.431	2.22973e-76	upregulated
RPS6KA5	8.90725e-91	0.482891	0.678	0.201	1.69924e-86	upregulated
YBX3	2.08969e-81	0.482953	0.815	0.358	3.98651e-77	upregulated
NUCKS1	1.10822e-59	0.484982	0.965	0.827	2.11415e-55	upregulated
YWHAH	1.01198e-68	0.485274	0.817	0.44	1.93056e-64	upregulated
TEX30	2.69609e-118	0.486165	0.699	0.178	5.14333e-114	upregulated
DLGAP5	1.82676e-82	0.487784	0.477	0.096	3.48492e-78	upregulated
IL13	2.60455e-52	0.488037	0.15	0.001	4.96869e-48	upregulated
CTSH	1.70136e-136	0.490463	0.453	0.025	3.24568e-132	upregulated
TRAT1	9.9695e-86	0.49074	0.675	0.212	1.90188e-81	upregulated
EGLN3	6.16195e-162	0.491249	0.434	0.003	1.17552e-157	upregulated
ANP32B	1.69676e-73	0.49324	0.985	0.879	3.23692e-69	upregulated
VDAC1	1.44235e-65	0.501238	0.93	0.675	2.75157e-61	upregulated
CDKN3	1.40713e-63	0.502492	0.595	0.212	2.68439e-59	upregulated
DYNLL1	2.47964e-67	0.503318	0.97	0.827	4.73041e-63	upregulated
HSP90AB1	1.03492e-30	0.5037	0.98	0.9	1.97432e-26	upregulated
FEN1	8.72924e-74	0.506462	0.654	0.239	1.66528e-69	upregulated
FRMD4B	5.18858e-163	0.508809	0.614	0.06	9.89826e-159	upregulated
SGO2	5.23661e-103	0.509712	0.556	0.11	9.98988e-99	upregulated
STIP1	6.25942e-86	0.51283	0.767	0.332	1.19411e-81	upregulated
HSPE1	9.69669e-46	0.512924	0.932	0.74	1.84984e-41	upregulated
CDK6	1.14921e-80	0.513598	0.843	0.396	2.19236e-76	upregulated
MIF	1.51195e-56	0.515075	0.957	0.779	2.88435e-52	upregulated
AURKB	1.71571e-78	0.517228	0.512	0.13	3.27307e-74	upregulated
TMEM14C	1.11031e-116	0.519223	0.797	0.243	2.11814e-112	upregulated
RAB11FIP1	1.93889e-82	0.51989	0.813	0.364	3.69882e-78	upregulated
IFI44L	9.17752e-77	0.521776	0.401	0.066	1.7508e-72	upregulated
LEF1	3.45554e-144	0.522569	0.627	0.087	6.59214e-140	upregulated
FXYD5	1.82051e-75	0.524747	0.989	0.872	3.47299e-71	upregulated
CCNA2	4.17488e-82	0.525171	0.525	0.132	7.96442e-78	upregulated
GLUL	6.0307e-112	0.525426	0.656	0.155	1.15048e-107	upregulated
FLT3LG	1.05887e-96	0.527147	0.754	0.251	2.02e-92	upregulated
IL32	7.83057e-105	0.529978	1	1	1.49384e-100	upregulated
NUF2	5.92512e-90	0.530661	0.534	0.123	1.13034e-85	upregulated
NME1	8.02372e-61	0.536605	0.839	0.505	1.53068e-56	upregulated
GPX4	3.16386e-93	0.536728	0.961	0.685	6.0357e-89	upregulated
IMPDH2	2.95308e-100	0.540009	0.723	0.238	5.63358e-96	upregulated
BCL2	4.51859e-117	0.540024	0.75	0.191	8.62012e-113	upregulated
DUT	5.87999e-51	0.541747	0.895	0.6	1.12173e-46	upregulated
EBP	5.65239e-70	0.54379	0.906	0.655	1.07831e-65	upregulated
GTSE1	2.71421e-78	0.545177	0.499	0.123	5.1779e-74	upregulated
STMN1	2.59457e-53	0.549805	0.861	0.474	4.94966e-49	upregulated
MRPL17	6.46504e-120	0.551464	0.806	0.26	1.23334e-115	upregulated
HIST1H1B	5.86787e-35	0.551655	0.492	0.227	1.11941e-30	upregulated
MAD2L1	2.33384e-82	0.551723	0.736	0.283	4.45226e-78	upregulated
HTATSF1	4.13105e-74	0.553188	0.837	0.411	7.8808e-70	upregulated
HNRNPF	1.72366e-94	0.554207	0.98	0.794	3.28822e-90	upregulated
CCND3	1.26816e-92	0.558341	0.957	0.773	2.41927e-88	upregulated
TK1	1.91682e-74	0.560408	0.625	0.206	3.65671e-70	upregulated
ZNF706	2.71164e-96	0.561018	0.933	0.618	5.173e-92	upregulated
CXCR3	9.9038e-86	0.562576	0.791	0.34	1.88935e-81	upregulated
ETFB	1.19937e-88	0.563837	0.959	0.66	2.28805e-84	upregulated
DARS	1.73506e-100	0.569066	0.885	0.434	3.30998e-96	upregulated
PLP2	2.22666e-86	0.569072	0.909	0.489	4.24779e-82	upregulated
SMC2	1.4317e-86	0.572522	0.763	0.3	2.73126e-82	upregulated
RANBP1	2.30268e-64	0.573312	0.915	0.617	4.39283e-60	upregulated
UGP2	2.35068e-102	0.575319	0.884	0.421	4.48439e-98	upregulated
RPS27L	1.39358e-53	0.587205	0.98	0.85	2.65854e-49	upregulated
CDC20	7.94253e-75	0.590826	0.488	0.121	1.5152e-70	upregulated
PNP	6.59869e-148	0.596117	0.8	0.208	1.25883e-143	upregulated
HSPA8	1.1183e-93	0.596766	0.998	0.967	2.13338e-89	upregulated
TPX2	7.00805e-69	0.597331	0.608	0.218	1.33693e-64	upregulated
AK4	3.71512e-174	0.598261	0.486	0.01	7.08733e-170	upregulated
PTGER2	6.85997e-107	0.603056	0.832	0.302	1.30868e-102	upregulated
CKS2	9.67643e-59	0.60309	0.71	0.336	1.84597e-54	upregulated
RNF157	1.3466e-151	0.605701	0.75	0.152	2.5689e-147	upregulated
NUSAP1	9.68125e-61	0.608593	0.656	0.273	1.84689e-56	upregulated
BAX	2.52284e-71	0.609803	0.976	0.849	4.81282e-67	upregulated
HNRNPAB	2.66873e-73	0.610481	0.871	0.483	5.09113e-69	upregulated
FURIN	1.78598e-131	0.611285	0.797	0.214	3.40712e-127	upregulated
HOPX	1.6344e-69	0.612894	0.902	0.522	3.11795e-65	upregulated
DUSP6	5.53246e-151	0.615275	0.641	0.09	1.05543e-146	upregulated
CORO1B	3.42926e-68	0.616029	0.741	0.333	6.54201e-64	upregulated
KPNA2	3.75953e-48	0.625182	0.649	0.315	7.17206e-44	upregulated
MANF	5.27613e-92	0.637386	0.865	0.46	1.00653e-87	upregulated
NCF4	2.66679e-136	0.638358	0.787	0.207	5.08744e-132	upregulated
IFITM3	1.80699e-149	0.641328	0.625	0.081	3.4472e-145	upregulated
HMMR	4.77478e-100	0.646766	0.523	0.102	9.10884e-96	upregulated
PCNA	2.71178e-83	0.648047	0.884	0.395	5.17326e-79	upregulated
CKS1B	4.08141e-78	0.65147	0.712	0.29	7.7861e-74	upregulated
NDUFV2	2.61375e-119	0.652061	0.982	0.733	4.98626e-115	upregulated
PRDX1	1.11297e-82	0.654083	0.945	0.801	2.12321e-78	upregulated
BNIP3	4.21945e-66	0.654369	0.521	0.174	8.04944e-62	upregulated
IL7R	7.2723e-136	0.65641	0.656	0.108	1.38734e-131	upregulated
PPP1R14B	7.94422e-93	0.661621	0.823	0.368	1.51552e-88	upregulated
CDK1	4.28598e-79	0.669752	0.545	0.154	8.17636e-75	upregulated
RRM2	8.15086e-75	0.671563	0.617	0.196	1.55494e-70	upregulated
HSPD1	3.00477e-56	0.672641	0.867	0.594	5.73221e-52	upregulated
BATF3	9.6102e-186	0.67352	0.51	0.009	1.83334e-181	upregulated
PA2G4	7.24452e-110	0.674261	0.967	0.744	1.38204e-105	upregulated
GCHFR	5.76276e-159	0.677168	0.765	0.158	1.09936e-154	upregulated
CENPF	2.31475e-58	0.677711	0.619	0.247	4.41584e-54	upregulated
RAN	1.12821e-97	0.679432	0.978	0.896	2.15229e-93	upregulated
RASGRP1	6.8269e-111	0.682807	0.946	0.529	1.30237e-106	upregulated
PLAC8	7.63632e-98	0.683397	0.634	0.166	1.45678e-93	upregulated
ITM2C	2.57316e-202	0.691543	0.623	0.037	4.90882e-198	upregulated
SOS1	1.11327e-152	0.697433	0.776	0.175	2.12378e-148	upregulated
IFITM2	1.49152e-76	0.70445	0.983	0.79	2.84538e-72	upregulated
MKI67	3.35972e-53	0.70552	0.725	0.388	6.40933e-49	upregulated
XBP1	6.25466e-111	0.709051	0.915	0.473	1.1932e-106	upregulated
TUBA1C	1.3768e-74	0.720786	0.782	0.374	2.62653e-70	upregulated
PRDX2	1.30777e-131	0.723323	0.974	0.746	2.49484e-127	upregulated
DPP4	3.18098e-150	0.727196	0.882	0.287	6.06835e-146	upregulated
UBE2T	8.97753e-136	0.728096	0.699	0.165	1.71264e-131	upregulated
DDIT4	3.45073e-92	0.729062	0.797	0.329	6.58296e-88	upregulated
ASPM	8.92478e-65	0.737663	0.529	0.172	1.70258e-60	upregulated
TXN	8.25133e-119	0.738387	0.993	0.893	1.57411e-114	upregulated
PCLAF	3.32224e-79	0.742088	0.791	0.366	6.33784e-75	upregulated
NCR3	1.18019e-118	0.744416	0.823	0.283	2.25145e-114	upregulated
PGAM1	2.74952e-97	0.749272	0.97	0.831	5.24525e-93	upregulated
AQP3	7.42645e-137	0.751013	0.497	0.043	1.41674e-132	upregulated
LGALS3	3.07144e-51	0.75238	0.658	0.338	5.85939e-47	upregulated
GPR171	3.17065e-140	0.753648	0.83	0.24	6.04864e-136	upregulated
CCNB1	3.7151e-85	0.76363	0.505	0.117	7.08729e-81	upregulated
HDGFL3	1.09605e-234	0.778816	0.8	0.092	2.09094e-230	upregulated
TMEM123	4.8761e-167	0.782607	0.943	0.345	9.30214e-163	upregulated
H2AFX	1.07192e-82	0.789108	0.695	0.28	2.0449e-78	upregulated
IL2RA	6.98683e-226	0.797397	0.588	0.005	1.33288e-221	upregulated
GPI	5.74817e-86	0.806653	0.852	0.472	1.09658e-81	upregulated
SLC16A3	2.05924e-188	0.813937	0.734	0.108	3.92842e-184	upregulated
H2AFZ	6.60005e-82	0.819828	0.985	0.868	1.25909e-77	upregulated
VIM	7.48074e-149	0.838017	1	0.98	1.4271e-144	upregulated
TYMS	9.55304e-100	0.841908	0.797	0.278	1.82243e-95	upregulated
TPM4	1.7425e-132	0.849666	0.946	0.566	3.32417e-128	upregulated
XCL1	4.97763e-111	0.863092	0.364	0.019	9.49582e-107	upregulated
UBE2C	2.53222e-83	0.873214	0.529	0.127	4.83073e-79	upregulated
TUBA1B	3.35485e-76	0.881985	0.95	0.672	6.40004e-72	upregulated
GAPDH	7.42766e-165	0.885255	1	0.998	1.41697e-160	upregulated
ALDOA	1.73622e-136	0.890246	0.996	0.949	3.31219e-132	upregulated
TIMP1	1.20398e-204	0.898095	0.725	0.078	2.29684e-200	upregulated
UBE2S	9.15212e-78	0.908686	0.832	0.467	1.74595e-73	upregulated
HIST1H4C	1.34055e-30	0.913447	0.874	0.729	2.55736e-26	upregulated
TUBB4B	5.04469e-72	0.915234	0.813	0.454	9.62375e-68	upregulated
FAM162A	2.91036e-84	0.923372	0.835	0.434	5.55209e-80	upregulated
RFLNB	9.89386e-187	0.930554	0.954	0.371	1.88745e-182	upregulated
LST1	3.88313e-212	0.965671	0.85	0.153	7.40785e-208	upregulated
S100A11	2.26862e-152	1.01547	0.996	0.873	4.32785e-148	upregulated
TUBA4A	2.10809e-144	1.02992	0.943	0.547	4.02159e-140	upregulated
SATB1	3.09257e-175	1.03309	0.915	0.291	5.89969e-171	upregulated
TOP2A	7.78124e-101	1.06166	0.638	0.169	1.48443e-96	upregulated
CAPG	1.01822e-233	1.08394	0.835	0.116	1.94246e-229	upregulated
TUBB	3.18168e-96	1.09166	0.946	0.627	6.06969e-92	upregulated
PIM1	4.67351e-234	1.12159	0.961	0.274	8.91565e-230	upregulated
LRRN3	0	1.12333	0.819	0.026	0	upregulated
ALOX5AP	1.49416e-248	1.13635	0.885	0.123	2.85042e-244	upregulated
OSM	1.94878e-250	1.13941	0.677	0.017	3.7177e-246	upregulated
FTL	1.87922e-208	1.14763	1	0.999	3.58499e-204	upregulated
PKM	1.03535e-148	1.19438	0.97	0.739	1.97513e-144	upregulated
SOCS1	1.11963e-292	1.19574	0.904	0.1	2.13591e-288	upregulated
LDHA	1.24469e-140	1.196	0.98	0.864	2.37449e-136	upregulated
TNFSF10	1.5094e-158	1.22594	0.9	0.345	2.87948e-154	upregulated
PGK1	2.29638e-169	1.29467	0.993	0.822	4.3808e-165	upregulated
CCND2	2.00302e-225	1.3599	0.969	0.403	3.82116e-221	upregulated
CISH	0	1.38198	0.948	0.004	0	upregulated
ENO1	3.96833e-210	1.40763	1	0.95	7.57038e-206	upregulated
MAL	1.02756e-268	1.43169	0.891	0.105	1.96027e-264	upregulated
TPI1	1.89119e-186	1.52267	0.991	0.803	3.60782e-182	upregulated
LTB	9.14524e-231	2.65742	0.996	0.656	1.74464e-226	upregulated

## Sheet: IP vs. D28D29
Differentially expressed genes in CD8+/CAR+ T cells between the infusion products (IP) and day 28/29 samples after infusion
*Calculated by two-sided Wilcoxon rank sum test in Seurat R package
**P-value corrected using Bonferroni method in Seurat R package
Gene	p_val*	avg_logFC	pct.1 (IP)	pct.2 (D28/D29)	p_val_adj**	up_down
GNLY	1.28316e-112	-3.36559	0.109	0.903	2.44789e-108	downregulated
GZMH	1.87272e-117	-2.33781	0.078	0.885	3.57258e-113	downregulated
GZMK	1.64485e-58	-2.10456	0.27	0.762	3.13788e-54	downregulated
CST7	3.66098e-102	-1.93928	0.725	0.996	6.98405e-98	downregulated
CCL5	6.46683e-90	-1.70235	0.896	0.996	1.23368e-85	downregulated
NKG7	1.405e-91	-1.63367	0.996	1	2.68031e-87	downregulated
TXNIP	2.94838e-87	-1.56113	0.889	0.996	5.62462e-83	downregulated
ITGB1	4.50039e-60	-1.51186	0.357	0.789	8.58539e-56	downregulated
FGFBP2	2.34992e-43	-1.50089	0.216	0.643	4.48294e-39	downregulated
MALAT1	9.43453e-69	-1.4697	0.998	1	1.79983e-64	downregulated
FCGR3A	3.18404e-75	-1.45791	0.011	0.559	6.0742e-71	downregulated
PLEK	1.42857e-86	-1.43736	0.081	0.74	2.72529e-82	downregulated
RPS27	3.89276e-104	-1.35474	1	1	7.42623e-100	downregulated
DUSP2	3.34298e-48	-1.34322	0.183	0.626	6.3774e-44	downregulated
KLRD1	7.7628e-52	-1.34119	0.061	0.515	1.48091e-47	downregulated
RARRES3	3.39543e-76	-1.32898	0.806	0.952	6.47745e-72	downregulated
CX3CR1	3.43959e-74	-1.2503	0.013	0.555	6.5617e-70	downregulated
CCL4	7.16412e-96	-1.23174	0.092	0.828	1.3667e-91	downregulated
KLRC1	7.82213e-53	-1.21949	0.031	0.463	1.49223e-48	downregulated
LITAF	1.86231e-73	-1.1525	0.752	0.952	3.55272e-69	downregulated
KLRG1	5.74783e-50	-1.13951	0.118	0.573	1.09651e-45	downregulated
LAIR2	7.51987e-53	-1.12706	0.004	0.396	1.43456e-48	downregulated
RPS29	1.36284e-98	-1.11258	1	1	2.5999e-94	downregulated
PYHIN1	8.89807e-73	-1.08526	0.104	0.692	1.69748e-68	downregulated
TRGC2	1.17101e-25	-0.967968	0.285	0.577	2.23394e-21	downregulated
ZEB2	2.96982e-46	-0.967243	0.068	0.485	5.66552e-42	downregulated
PPP2R5C	1.78749e-52	-0.965961	0.856	0.903	3.40999e-48	downregulated
TSC22D3	2.26459e-36	-0.96404	0.49	0.753	4.32016e-32	downregulated
GZMM	6.87271e-52	-0.958968	0.799	0.921	1.31111e-47	downregulated
IKZF3	1.81841e-32	-0.958631	0.338	0.639	3.46898e-28	downregulated
CLIC3	1.95101e-29	-0.902229	0.189	0.533	3.72195e-25	downregulated
TIGIT	1.88449e-47	-0.894426	0.076	0.511	3.59504e-43	downregulated
ZFP36L2	2.28448e-37	-0.892556	0.824	0.881	4.3581e-33	downregulated
C12orf57	5.44707e-37	-0.891067	0.787	0.841	1.03914e-32	downregulated
PRF1	2.66845e-33	-0.866977	0.861	0.885	5.0906e-29	downregulated
HLA-C	6.73675e-82	-0.866097	1	1	1.28517e-77	downregulated
HCST	3.02394e-57	-0.866097	0.983	0.987	5.76877e-53	downregulated
PNRC1	1.4404e-21	-0.82324	0.699	0.714	2.74785e-17	downregulated
RPL39	1.44633e-91	-0.823125	0.998	1	2.75917e-87	downregulated
LYAR	2.60945e-24	-0.805471	0.623	0.718	4.97804e-20	downregulated
CD27	1.83736e-33	-0.799211	0.83	0.85	3.50513e-29	downregulated
CD2	4.67131e-42	-0.798044	0.957	0.96	8.91146e-38	downregulated
RPS26	2.71012e-30	-0.790041	0.998	1	5.17009e-26	downregulated
ASCL2	8.48578e-45	-0.780765	0.007	0.352	1.61883e-40	downregulated
RPL34	2.72775e-76	-0.776763	1	1	5.20373e-72	downregulated
PTMS	9.19915e-22	-0.776188	0.506	0.678	1.75492e-17	downregulated
LINC00861	2.75773e-31	-0.772425	0.17	0.511	5.26092e-27	downregulated
CD81	9.97191e-46	-0.763893	0.917	0.938	1.90234e-41	downregulated
FYN	7.93372e-25	-0.762813	0.497	0.656	1.51352e-20	downregulated
LYST	1.73796e-16	-0.761962	0.368	0.529	3.3155e-12	downregulated
HLA-DPB1	1.06879e-31	-0.760982	0.715	0.833	2.03893e-27	downregulated
KLRB1	8.55286e-13	-0.755718	0.028	0.167	1.63163e-08	downregulated
DDX5	8.56207e-55	-0.752356	0.963	0.987	1.63339e-50	downregulated
TRBC2	1.36249e-27	-0.748851	0.939	0.952	2.59922e-23	downregulated
CD84	1.67629e-20	-0.736827	0.25	0.489	3.19786e-16	downregulated
RPS15A	1.72139e-86	-0.731012	1	1	3.28391e-82	downregulated
SRSF5	1.23139e-47	-0.729402	0.952	0.943	2.34913e-43	downregulated
RPL17	1.04093e-36	-0.72938	0.908	0.872	1.98578e-32	downregulated
CRIP1	1.1187e-24	-0.725854	0.776	0.771	2.13415e-20	downregulated
PRDM1	7.51036e-13	-0.724021	0.434	0.533	1.43275e-08	downregulated
SYNE1	7.33924e-19	-0.715256	0.388	0.559	1.40011e-14	downregulated
RPL37A	4.22183e-78	-0.706037	1	1	8.05399e-74	downregulated
KIAA1551	6.33997e-17	-0.70495	0.736	0.709	1.20948e-12	downregulated
COMMD6	1.57138e-49	-0.703577	0.961	0.947	2.99772e-45	downregulated
HLA-E	1.69394e-50	-0.701741	0.993	0.996	3.23153e-46	downregulated
RPL37	8.73937e-82	-0.698546	1	1	1.66721e-77	downregulated
RPL38	1.49915e-76	-0.697328	0.996	1	2.85992e-72	downregulated
ANXA1	5.00234e-23	-0.685109	0.86	0.837	9.54296e-19	downregulated
CD247	1.03817e-44	-0.680562	0.983	0.987	1.98052e-40	downregulated
HLA-F	2.20712e-35	-0.67824	0.921	0.899	4.21053e-31	downregulated
B2M	3.37056e-87	-0.677274	1	1	6.43002e-83	downregulated
RPL36A	4.38401e-39	-0.67262	0.961	0.952	8.36338e-35	downregulated
BTG1	5.92342e-37	-0.669409	0.969	0.987	1.13001e-32	downregulated
RPS21	2.70344e-65	-0.665695	1	1	5.15734e-61	downregulated
ADGRG1	3.95643e-34	-0.663937	0.024	0.322	7.54769e-30	downregulated
CCL4L2	5.36058e-28	-0.655874	0.013	0.251	1.02264e-23	downregulated
PTPRC	1.08431e-43	-0.636083	0.991	0.996	2.06854e-39	downregulated
RPL41	5.44812e-80	-0.63128	1	1	1.03934e-75	downregulated
LBH	8.53966e-12	-0.627336	0.558	0.59	1.62911e-07	downregulated
ABHD17A	1.29996e-22	-0.613145	0.885	0.784	2.47993e-18	downregulated
MATK	1.42218e-18	-0.600587	0.207	0.449	2.71309e-14	downregulated
VAMP2	8.75773e-22	-0.597784	0.778	0.78	1.67071e-17	downregulated
RPS28	1.39308e-65	-0.596653	1	1	2.65758e-61	downregulated
CYTOR	1.49304e-10	-0.596333	0.784	0.656	2.84827e-06	downregulated
CD3G	2.41998e-31	-0.595184	0.974	0.965	4.6166e-27	downregulated
LAG3	3.01376e-14	-0.587679	0.416	0.564	5.74935e-10	downregulated
RPL30	6.36395e-73	-0.587154	1	1	1.21405e-68	downregulated
RPL26	2.90206e-72	-0.583366	1	1	5.53625e-68	downregulated
CREBRF	5.12564e-11	-0.572931	0.244	0.401	9.77819e-07	downregulated
ATP5E	1.27618e-54	-0.571812	1	1	2.43457e-50	downregulated
N4BP2L2	7.10514e-18	-0.568114	0.832	0.753	1.35545e-13	downregulated
SPON2	7.68531e-07	-0.56399	0.111	0.225	0.0146613	downregulated
C5orf56	1.31296e-07	-0.563165	0.534	0.52	0.00250474	downregulated
GIMAP7	2.01392e-24	-0.562237	0.965	0.965	3.84196e-20	downregulated
ZBTB38	5.81674e-08	-0.559742	0.307	0.405	0.00110966	downregulated
MXD4	2.27404e-10	-0.558756	0.274	0.414	4.33818e-06	downregulated
YPEL3	9.32577e-13	-0.55552	0.628	0.652	1.77908e-08	downregulated
BTN3A2	3.15202e-10	-0.552565	0.717	0.639	6.01312e-06	downregulated
ATM	4.129e-08	-0.552253	0.627	0.573	0.000787689	downregulated
NDUFA3	2.11567e-20	-0.549651	0.837	0.775	4.03607e-16	downregulated
RPL36	1.58429e-53	-0.542602	1	1	3.02234e-49	downregulated
FGR	2.50049e-37	-0.542003	0.006	0.295	4.77018e-33	downregulated
TOMM7	7.11214e-28	-0.541042	0.989	0.912	1.35678e-23	downregulated
EVI2B	1.92669e-08	-0.53638	0.555	0.559	0.000367555	downregulated
CFLAR	3.19893e-13	-0.529573	0.754	0.687	6.10261e-09	downregulated
RIPOR2	1.18139e-15	-0.528866	0.834	0.824	2.25375e-11	downregulated
PRSS23	1.46103e-24	-0.528374	0.028	0.26	2.7872e-20	downregulated
IFITM1	4.07584e-17	-0.526662	0.891	0.855	7.77547e-13	downregulated
RPS25	7.71949e-60	-0.526449	1	1	1.47265e-55	downregulated
SLAMF6	1.63768e-07	-0.52611	0.214	0.33	0.0031242	downregulated
MT2A	2.17235e-06	-0.522598	0.895	0.775	0.041442	downregulated
CIRBP	6.3641e-16	-0.521397	0.902	0.784	1.21408e-11	downregulated
RPL35A	1.09514e-56	-0.520329	1	1	2.08919e-52	downregulated
PRR5	7.57143e-07	-0.515128	0.421	0.458	0.014444	downregulated
ETS1	1.52303e-22	-0.513517	0.913	0.855	2.90548e-18	downregulated
SAMD3	3.55377e-17	-0.513428	0.701	0.74	6.77952e-13	downregulated
TNFAIP3	2.31058e-05	-0.51245	0.314	0.379	0.44079	downregulated
RPS10	9.33422e-56	-0.510519	1	1	1.78069e-51	downregulated
GBP4	1.05789e-05	-0.509814	0.682	0.568	0.201813	downregulated
CD37	2.48873e-18	-0.505055	0.928	0.819	4.74774e-14	downregulated
APOBEC3G	1.67923e-15	-0.501277	0.915	0.793	3.20346e-11	downregulated
KLF6	3.68418e-08	-0.499041	0.83	0.718	0.000702831	downregulated
AKAP13	1.06931e-11	-0.495908	0.749	0.674	2.03993e-07	downregulated
APMAP	9.74024e-07	-0.495699	0.471	0.476	0.0185815	downregulated
AAK1	9.48927e-10	-0.485844	0.734	0.652	1.81027e-05	downregulated
SAT1	1.08046e-15	-0.484624	0.843	0.767	2.06119e-11	downregulated
SLAMF7	2.46612e-08	-0.484606	0.299	0.41	0.000470462	downregulated
S100A9	2.85266e-34	-0.483297	0	0.256	5.44201e-30	downregulated
P2RY8	2.06226e-05	-0.479906	0.503	0.476	0.393417	downregulated
CARD16	1.22708e-09	-0.478787	0.797	0.67	2.34091e-05	downregulated
FCMR	7.63628e-13	-0.473338	0.133	0.322	1.45677e-08	downregulated
CD52	8.87187e-32	-0.47238	0.993	0.996	1.69249e-27	downregulated
SRGN	1.46968e-19	-0.466603	0.957	0.925	2.8037e-15	downregulated
RPL6	2.64117e-45	-0.462703	1	1	5.03857e-41	downregulated
KLF2	2.35771e-20	-0.460896	0.891	0.965	4.4978e-16	downregulated
PET100	2.4754e-08	-0.453736	0.813	0.648	0.000472233	downregulated
BIN2	1.046e-12	-0.44663	0.85	0.749	1.99546e-08	downregulated
HLA-DRB5	2.21463e-15	-0.446468	0.076	0.295	4.22484e-11	downregulated
STK38	0.00026377	-0.443877	0.484	0.454	1	downregulated
PPDPF	3.70212e-17	-0.443748	0.909	0.877	7.06254e-13	downregulated
SF1	5.72438e-12	-0.443468	0.893	0.762	1.09204e-07	downregulated
TGFBR3	2.83584e-13	-0.437816	0.067	0.238	5.40993e-09	downregulated
RNF213	5.11149e-14	-0.436675	0.913	0.881	9.75119e-10	downregulated
PRR5L	3.06713e-23	-0.434236	0.02	0.233	5.85117e-19	downregulated
RPL31	2.19042e-25	-0.433725	0.985	0.987	4.17866e-21	downregulated
HLA-A	4.58484e-41	-0.433506	1	1	8.74651e-37	downregulated
GAB3	0.0368701	-0.433059	0.268	0.273	1	downregulated
CNOT6L	6.39422e-05	-0.432475	0.499	0.476	1	downregulated
RPL21	4.43123e-49	-0.43023	1	1	8.45345e-45	downregulated
PFDN5	6.68742e-29	-0.43009	0.998	0.987	1.27576e-24	downregulated
PARP8	0.00807297	-0.430079	0.364	0.352	1	downregulated
NOP53	7.9719e-15	-0.42863	0.959	0.868	1.5208e-10	downregulated
TBX21	1.29179e-06	-0.428357	0.209	0.317	0.0246434	downregulated
TIMD4	1.67182e-05	-0.427264	0.259	0.348	0.318932	downregulated
GCC2	3.97399e-06	-0.426348	0.675	0.586	0.0758117	downregulated
RSRP1	1.75949e-08	-0.425899	0.774	0.661	0.000335658	downregulated
TCF25	4.41713e-10	-0.424638	0.802	0.696	8.42655e-06	downregulated
MBP	0.0038866	-0.42239	0.767	0.568	1	downregulated
RPS24	1.0475e-51	-0.419122	1	1	1.99832e-47	downregulated
CD3E	1.77747e-23	-0.418912	0.993	0.974	3.39088e-19	downregulated
SON	1.02003e-15	-0.417963	0.924	0.859	1.94591e-11	downregulated
GZMB	1.03078e-12	-0.41666	0.769	0.855	1.96641e-08	downregulated
ARAP2	0.000570301	-0.416028	0.323	0.357	1	downregulated
IL10RA	5.48795e-06	-0.415538	0.745	0.634	0.104694	downregulated
PATL2	2.33426e-11	-0.415491	0.092	0.256	4.45307e-07	downregulated
SIGIRR	3.46316e-05	-0.412525	0.645	0.533	0.660668	downregulated
IDS	0.00351162	-0.411062	0.588	0.471	1	downregulated
MAT2B	4.15455e-05	-0.405229	0.608	0.52	0.792564	downregulated
C1orf56	0.0498218	-0.405075	0.545	0.458	1	downregulated
ITGB2	7.5396e-12	-0.395771	0.97	0.863	1.43833e-07	downregulated
CD3D	4.61958e-24	-0.394987	0.998	0.996	8.81278e-20	downregulated
RBM39	4.46606e-14	-0.392257	0.943	0.859	8.5199e-10	downregulated
CHST12	7.89825e-05	-0.391946	0.632	0.546	1	downregulated
AHNAK	9.69951e-09	-0.390651	0.81	0.736	0.000185038	downregulated
JUNB	1.96969e-07	-0.390604	0.848	0.749	0.00375758	downregulated
TMX4	0.000298278	-0.389412	0.462	0.436	1	downregulated
S100A4	7.08679e-22	-0.383545	0.993	1	1.35195e-17	downregulated
GBP5	1.25723e-06	-0.381769	0.895	0.749	0.0239842	downregulated
EFHD2	0.0105245	-0.381153	0.83	0.59	1	downregulated
PAXX	0.000190661	-0.378727	0.837	0.639	1	downregulated
KRTCAP2	1.62665e-06	-0.378182	0.821	0.665	0.0310316	downregulated
CASP8	0.00229342	-0.377839	0.612	0.498	1	downregulated
SUN2	1.06537e-06	-0.375816	0.765	0.648	0.0203241	downregulated
TNFRSF14	0.00794651	-0.375182	0.689	0.52	1	downregulated
PNISR	1.49584e-09	-0.375098	0.911	0.819	2.85361e-05	downregulated
MYO1F	1.73058e-05	-0.374374	0.75	0.59	0.330142	downregulated
CHD3	0.021803	-0.373851	0.494	0.419	1	downregulated
CEBPD	2.83025e-14	-0.372571	0.02	0.163	5.39928e-10	downregulated
RPL32	1.82299e-39	-0.371757	1	1	3.47771e-35	downregulated
USP28	0.0100196	-0.370403	0.301	0.313	1	downregulated
DDX6	0.000329937	-0.370338	0.686	0.551	1	downregulated
RPS27A	1.01048e-39	-0.369817	1	1	1.9277e-35	downregulated
CD99	3.34489e-13	-0.369234	0.957	0.943	6.38105e-09	downregulated
DGKZ	0.00318755	-0.368819	0.621	0.502	1	downregulated
ZBP1	2.98041e-11	-0.367841	0.055	0.203	5.68573e-07	downregulated
CYTH1	0.00709719	-0.364218	0.619	0.489	1	downregulated
TCF7	4.51567e-05	-0.363689	0.139	0.233	0.861455	downregulated
MDM4	0.0127045	-0.3625	0.471	0.414	1	downregulated
CD44	9.27813e-05	-0.359873	0.641	0.564	1	downregulated
BTN3A1	0.00189097	-0.353289	0.257	0.3	1	downregulated
GIMAP4	1.04897e-08	-0.351808	0.932	0.899	0.000200112	downregulated
RAP1B	4.69747e-13	-0.351472	0.959	0.881	8.96137e-09	downregulated
FAM173A	0.000422751	-0.34928	0.187	0.256	1	downregulated
IRF1	4.11415e-05	-0.34838	0.926	0.731	0.784855	downregulated
TTC38	0.00310194	-0.348035	0.129	0.189	1	downregulated
BCL9L	0.0391995	-0.34438	0.381	0.348	1	downregulated
SLC35D2	5.97933e-09	-0.343884	0.116	0.26	0.000114068	downregulated
LINC01871	0.00302317	-0.342658	0.826	0.687	1	downregulated
PCSK7	0.0157673	-0.342634	0.664	0.52	1	downregulated
ISG20	1.84983e-11	-0.341395	0.926	0.921	3.52892e-07	downregulated
DIP2A	0.0328991	-0.340728	0.357	0.339	1	downregulated
TRGC1	0.0113944	-0.337267	0.083	0.137	1	downregulated
SEC62	0.0261162	-0.335213	0.773	0.555	1	downregulated
PIK3IP1	0.000659223	-0.335055	0.168	0.238	1	downregulated
PRMT2	0.00229321	-0.334811	0.854	0.639	1	downregulated
RPS4Y1	3.31287e-14	-0.333647	0.976	0.96	6.31996e-10	downregulated
CXCR6	0.00529633	-0.33219	0.198	0.256	1	downregulated
STK4	1.12021e-10	-0.331201	0.954	0.828	2.13703e-06	downregulated
LINC02084	0.00481952	-0.330226	0.148	0.203	1	downregulated
APOL6	0.0292013	-0.329478	0.651	0.493	1	downregulated
TRIM22	0.000464581	-0.327674	0.521	0.524	1	downregulated
LYZ	8.06499e-22	-0.327301	0.004	0.176	1.53856e-17	downregulated
CTSS	0.000941005	-0.327121	0.695	0.564	1	downregulated
HLA-B	8.2622e-30	-0.324908	1	1	1.57618e-25	downregulated
ITM2B	1.67062e-11	-0.324862	0.974	0.921	3.18704e-07	downregulated
RPL10	1.85817e-31	-0.324693	1	1	3.54484e-27	downregulated
FAU	9.03782e-33	-0.322621	1	1	1.72414e-28	downregulated
EPB41	0.0442371	-0.321689	0.505	0.419	1	downregulated
APBB1IP	0.000659404	-0.321583	0.799	0.599	1	downregulated
CLEC2B	1.40688e-05	-0.321065	0.904	0.753	0.26839	downregulated
EOMES	0.00630425	-0.319686	0.185	0.238	1	downregulated
TMBIM4	1.43926e-07	-0.31872	0.874	0.731	0.00274567	downregulated
TSPAN2	1.08515e-06	-0.3182	0.085	0.194	0.0207015	downregulated
S1PR5	1.74386e-22	-0.317767	0.004	0.181	3.32676e-18	downregulated
RPL23A	2.62057e-34	-0.316366	1	1	4.99926e-30	downregulated
EEF1D	1.34489e-20	-0.314189	0.998	0.991	2.56565e-16	downregulated
CHI3L2	0.000325591	-0.31234	0.098	0.176	1	downregulated
HLA-DPA1	9.09916e-07	-0.306908	0.745	0.709	0.0173585	downregulated
FCRL6	1.84395e-22	-0.306115	0	0.167	3.51771e-18	downregulated
ATP5I	2.72312e-08	-0.305003	0.943	0.802	0.000519489	downregulated
PLEKHA1	6.53783e-05	-0.304956	0.135	0.225	1	downregulated
SNHG9	0.0207998	-0.304102	0.196	0.229	1	downregulated
CDC42SE2	0.00445642	-0.297321	0.867	0.665	1	downregulated
STAT1	3.04725e-07	-0.296909	0.784	0.731	0.00581324	downregulated
STK17A	0.00528695	-0.294039	0.815	0.612	1	downregulated
RPS14	3.74475e-26	-0.291834	1	1	7.14386e-22	downregulated
ZNF831	1.33534e-05	-0.28467	0.078	0.172	0.254744	downregulated
RPL11	9.36698e-28	-0.283951	1	1	1.78694e-23	downregulated
SYNE2	0.0161149	-0.283727	0.738	0.608	1	downregulated
RPL12	8.42515e-22	-0.28189	1	1	1.60727e-17	downregulated
SKAP1	0.00104623	-0.281689	0.834	0.639	1	downregulated
KLF3	0.00181658	-0.280358	0.165	0.229	1	downregulated
TMA7	7.92915e-14	-0.278774	0.996	0.987	1.51264e-09	downregulated
RPS13	3.28098e-22	-0.277354	1	1	6.25912e-18	downregulated
SEPT7	1.16316e-08	-0.275094	0.98	0.912	0.000221895	downregulated
GPR183	0.00556494	-0.274942	0.107	0.163	1	downregulated
SMCHD1	0.0120621	-0.274289	0.786	0.599	1	downregulated
FAM107B	0.000466176	-0.273164	0.887	0.727	1	downregulated
DDX3X	0.00151977	-0.272687	0.701	0.559	1	downregulated
ATG2A	0.0293132	-0.271236	0.163	0.198	1	downregulated
OPTN	0.0103128	-0.270853	0.85	0.634	1	downregulated
TRANK1	0.0269425	-0.268836	0.207	0.238	1	downregulated
HLA-DRB1	6.79174e-10	-0.268577	0.706	0.789	1.29566e-05	downregulated
RPS7	3.09449e-21	-0.265504	1	1	5.90335e-17	downregulated
RPL28	1.38546e-31	-0.264566	1	1	2.64304e-27	downregulated
DDX24	0.00315085	-0.264154	0.876	0.683	1	downregulated
RAP1GAP2	0.00339377	-0.261826	0.12	0.181	1	downregulated
RPS12	1.80137e-24	-0.260551	1	1	3.43647e-20	downregulated
UQCR11	1.11827e-09	-0.259602	0.993	0.907	2.13333e-05	downregulated
PSME1	5.85494e-10	-0.259022	0.994	0.965	1.11695e-05	downregulated
SH3BGRL	0.00846833	-0.257446	0.856	0.612	1	downregulated
COPS9	2.0209e-06	-0.257021	0.906	0.753	0.0385527	downregulated
TAPBP	7.0952e-05	-0.256727	0.898	0.714	1	downregulated
JAK1	0.00028483	-0.25477	0.924	0.753	1	downregulated
METRNL	7.4843e-06	-0.253179	0.055	0.145	0.142778	downregulated
ARGLU1	0.00720857	-0.25182	0.824	0.634	1	downregulated
FCRL3	2.5197e-17	-0.251591	0	0.128	4.80684e-13	downregulated
TNIP1	3.22125e-21	0.250179	0.651	0.181	6.14517e-17	upregulated
SMARCA2	2.18082e-20	0.250187	0.662	0.185	4.16035e-16	upregulated
TRAP1	1.41164e-20	0.2502	0.429	0.057	2.69299e-16	upregulated
RIOK1	9.6602e-25	0.250257	0.486	0.062	1.84288e-20	upregulated
MESD	2.55132e-14	0.250333	0.83	0.352	4.86715e-10	upregulated
RALA	1.51208e-20	0.250454	0.745	0.225	2.88459e-16	upregulated
UQCRFS1	5.26457e-11	0.250616	0.921	0.524	1.00432e-06	upregulated
CCDC28B	2.77935e-22	0.250748	0.743	0.211	5.30217e-18	upregulated
PRRC2A	9.96216e-21	0.250909	0.573	0.137	1.90048e-16	upregulated
NDUFA2	1.60626e-12	0.25114	0.969	0.59	3.06427e-08	upregulated
HSPA4	8.95488e-19	0.251271	0.63	0.185	1.70832e-14	upregulated
AHCYL1	1.14495e-23	0.251355	0.614	0.132	2.18422e-19	upregulated
OLA1	7.2815e-17	0.251524	0.723	0.247	1.38909e-12	upregulated
HRAS	9.53135e-24	0.251596	0.569	0.11	1.8183e-19	upregulated
SMCO4	5.36938e-19	0.25164	0.392	0.053	1.02432e-14	upregulated
EMC9	7.42676e-25	0.251762	0.473	0.057	1.4168e-20	upregulated
CREM	6.49217e-26	0.251991	0.625	0.128	1.23851e-21	upregulated
PSMC1	1.82184e-14	0.252179	0.821	0.344	3.47553e-10	upregulated
SUPT16H	3.74292e-14	0.252223	0.789	0.348	7.14038e-10	upregulated
MTHFD1	1.95277e-23	0.252298	0.549	0.101	3.7253e-19	upregulated
LAMTOR5	6.49306e-12	0.252705	0.952	0.626	1.23868e-07	upregulated
PSME2	1.03317e-10	0.252833	0.993	0.881	1.97097e-06	upregulated
HSPB11	2.98353e-13	0.252859	0.856	0.419	5.69168e-09	upregulated
HMGXB4	5.03626e-24	0.253357	0.612	0.128	9.60768e-20	upregulated
ZNF292	2.32331e-16	0.2534	0.725	0.269	4.43217e-12	upregulated
AP1S1	1.36688e-21	0.253423	0.712	0.198	2.6076e-17	upregulated
LAMTOR2	2.1062e-12	0.253541	0.896	0.441	4.018e-08	upregulated
ADA	2.57746e-15	0.254053	0.789	0.295	4.91701e-11	upregulated
TRIM28	3.08628e-15	0.25507	0.721	0.269	5.88769e-11	upregulated
RGS19	1.06709e-14	0.255091	0.891	0.396	2.03568e-10	upregulated
MT1E	7.80503e-14	0.255253	0.697	0.269	1.48897e-09	upregulated
C1orf35	7.76487e-23	0.255503	0.638	0.145	1.4813e-18	upregulated
PYCR2	3.19384e-23	0.255576	0.647	0.154	6.09289e-19	upregulated
NOB1	8.84755e-25	0.255769	0.608	0.123	1.68785e-20	upregulated
MPG	1.07178e-15	0.256246	0.83	0.33	2.04464e-11	upregulated
TMEM126A	3.70897e-21	0.256296	0.689	0.194	7.07559e-17	upregulated
RBBP7	3.15503e-15	0.25633	0.773	0.295	6.01886e-11	upregulated
DAZAP1	1.34318e-18	0.256355	0.713	0.229	2.56238e-14	upregulated
MRPS7	6.35992e-16	0.256413	0.776	0.313	1.21328e-11	upregulated
LAP3	5.45601e-19	0.256596	0.741	0.251	1.04084e-14	upregulated
PABPC4	6.58836e-23	0.256809	0.505	0.084	1.25686e-18	upregulated
MYDGF	1.56146e-11	0.257009	0.876	0.458	2.9788e-07	upregulated
OSBPL8	4.08937e-18	0.257183	0.813	0.304	7.80128e-14	upregulated
EIF4EBP1	4.19602e-25	0.257415	0.494	0.062	8.00476e-21	upregulated
RALB	2.04954e-20	0.257499	0.447	0.07	3.9099e-16	upregulated
MRPS6	2.37263e-13	0.257625	0.889	0.449	4.52627e-09	upregulated
PHB	3.87012e-13	0.257706	0.884	0.441	7.38303e-09	upregulated
MIS18A	2.62137e-25	0.257864	0.444	0.035	5.00078e-21	upregulated
PARP1	1.04115e-11	0.258065	0.878	0.467	1.9862e-07	upregulated
NOP10	1.03859e-12	0.258359	0.967	0.749	1.98131e-08	upregulated
URM1	9.5083e-23	0.258458	0.708	0.189	1.8139e-18	upregulated
COPB2	2.05481e-19	0.258484	0.732	0.229	3.91996e-15	upregulated
GMPPB	3.35241e-24	0.258821	0.51	0.075	6.39539e-20	upregulated
TOMM22	7.5041e-16	0.258903	0.828	0.33	1.43156e-11	upregulated
CDCA7L	3.49354e-25	0.258972	0.423	0.026	6.66463e-21	upregulated
GOT2	1.8116e-23	0.25918	0.508	0.084	3.45599e-19	upregulated
MPC2	9.38369e-13	0.259264	0.83	0.37	1.79013e-08	upregulated
CBX1	6.48949e-22	0.259322	0.619	0.15	1.238e-17	upregulated
MAT2A	1.92453e-21	0.25942	0.66	0.172	3.67143e-17	upregulated
NDC80	3.93781e-19	0.259886	0.53	0.128	7.51216e-15	upregulated
DPM1	1.04849e-23	0.25995	0.614	0.132	2.0002e-19	upregulated
COPRS	1.05049e-25	0.260221	0.505	0.066	2.00401e-21	upregulated
VMP1	7.10343e-15	0.260272	0.841	0.37	1.35512e-10	upregulated
HSPA14	1.18624e-24	0.260291	0.523	0.079	2.26299e-20	upregulated
PRDX4	1.98702e-20	0.260336	0.536	0.119	3.79063e-16	upregulated
RHOH	3.41894e-17	0.261087	0.826	0.317	6.5223e-13	upregulated
KMT5A	1.93835e-24	0.261457	0.475	0.057	3.69779e-20	upregulated
EEF1E1	2.16324e-18	0.261578	0.671	0.216	4.1268e-14	upregulated
PFKL	3.21165e-21	0.261792	0.636	0.163	6.12686e-17	upregulated
EIF3L	1.24504e-12	0.262006	0.937	0.511	2.37516e-08	upregulated
DIAPH3	1.42788e-22	0.26213	0.346	0.009	2.72397e-18	upregulated
HAUS8	2.34677e-27	0.262295	0.482	0.048	4.47694e-23	upregulated
E2F2	3.0414e-22	0.262906	0.405	0.04	5.80209e-18	upregulated
NDUFS3	1.07053e-15	0.262923	0.811	0.313	2.04225e-11	upregulated
MRPL35	5.80191e-25	0.262981	0.647	0.137	1.10683e-20	upregulated
TIMM10	5.04235e-18	0.263213	0.734	0.247	9.61928e-14	upregulated
CAB39	1.63671e-18	0.263398	0.736	0.242	3.12234e-14	upregulated
HLA-DRA	0.000461862	0.2641	0.762	0.542	1	upregulated
RAD51C	4.21921e-25	0.264102	0.584	0.11	8.049e-21	upregulated
ARPC4	6.39263e-13	0.264156	0.948	0.634	1.21952e-08	upregulated
RPP30	2.84628e-26	0.264256	0.569	0.093	5.42985e-22	upregulated
TPRKB	6.35449e-22	0.264323	0.784	0.247	1.21225e-17	upregulated
MRPS12	6.83155e-15	0.264484	0.835	0.361	1.30325e-10	upregulated
RNASEH1	3.00372e-25	0.264497	0.593	0.115	5.73019e-21	upregulated
FIBP	1.85398e-16	0.264634	0.815	0.3	3.53684e-12	upregulated
NIFK	1.42556e-15	0.264697	0.743	0.286	2.71954e-11	upregulated
EWSR1	9.49811e-15	0.265161	0.839	0.357	1.81195e-10	upregulated
ELAVL1	5.82553e-22	0.26531	0.734	0.211	1.11134e-17	upregulated
RBM8A	1.23921e-11	0.265326	0.941	0.608	2.36404e-07	upregulated
PDE4D	7.01729e-23	0.265427	0.534	0.101	1.33869e-18	upregulated
MRPL11	3.59958e-13	0.265437	0.832	0.374	6.86692e-09	upregulated
COA6	7.27174e-21	0.266306	0.767	0.256	1.38723e-16	upregulated
SPC24	3.25074e-26	0.266607	0.392	0.009	6.20143e-22	upregulated
EIF2S1	5.65517e-19	0.267257	0.726	0.233	1.07884e-14	upregulated
NUDT22	7.59984e-22	0.267353	0.726	0.207	1.44982e-17	upregulated
CEP57	1.99065e-21	0.26754	0.719	0.216	3.79757e-17	upregulated
GDI2	2.32678e-13	0.267801	0.852	0.414	4.4388e-09	upregulated
RNPS1	5.67433e-13	0.268036	0.845	0.401	1.08249e-08	upregulated
KRR1	5.79287e-17	0.268318	0.793	0.291	1.10511e-12	upregulated
TNF	5.38944e-15	0.268505	0.264	0.018	1.02814e-10	upregulated
ACOT7	1.95689e-24	0.268725	0.547	0.093	3.73315e-20	upregulated
RAD51	8.72822e-26	0.268747	0.429	0.031	1.66508e-21	upregulated
NDUFS2	5.57971e-17	0.268762	0.837	0.313	1.06444e-12	upregulated
MRPL34	9.64553e-17	0.268845	0.885	0.357	1.84008e-12	upregulated
SRI	6.22262e-12	0.269243	0.919	0.542	1.18709e-07	upregulated
FARSA	2.64245e-26	0.269541	0.616	0.115	5.041e-22	upregulated
PPIH	5.33565e-20	0.269636	0.699	0.211	1.01788e-15	upregulated
FAM105A	3.65402e-25	0.269816	0.586	0.115	6.97077e-21	upregulated
GNPTAB	9.71279e-20	0.270073	0.765	0.256	1.85291e-15	upregulated
CMTM6	5.9944e-17	0.271495	0.789	0.295	1.14355e-12	upregulated
DAXX	1.38044e-20	0.271522	0.773	0.242	2.63347e-16	upregulated
SMC1A	9.69352e-17	0.271665	0.652	0.22	1.84923e-12	upregulated
MRPL57	2.40371e-16	0.271788	0.922	0.48	4.58556e-12	upregulated
WDR34	7.98572e-26	0.272209	0.46	0.044	1.52344e-21	upregulated
MTX1	1.48864e-24	0.272528	0.66	0.15	2.83989e-20	upregulated
MRPL36	4.04058e-19	0.272646	0.776	0.26	7.70822e-15	upregulated
SNRPD3	1.67672e-12	0.272709	0.943	0.634	3.19868e-08	upregulated
NEK2	2.34165e-18	0.272979	0.301	0.013	4.46717e-14	upregulated
MDH2	1.15992e-12	0.273545	0.9	0.52	2.21277e-08	upregulated
NXT1	2.97667e-23	0.273617	0.612	0.137	5.6786e-19	upregulated
PDE6G	1.42906e-20	0.273977	0.379	0.035	2.72622e-16	upregulated
RCBTB2	8.90395e-21	0.274001	0.364	0.026	1.69861e-16	upregulated
DYNLL1	5.64128e-12	0.274039	0.97	0.762	1.07619e-07	upregulated
HMGN1	1.78505e-14	0.274263	0.98	0.762	3.40535e-10	upregulated
TIMM8B	7.3071e-17	0.274406	0.874	0.374	1.39398e-12	upregulated
PTP4A2	4.16152e-15	0.274545	0.982	0.78	7.93893e-11	upregulated
FKBP4	4.88705e-22	0.274553	0.521	0.101	9.32302e-18	upregulated
POLD2	5.82847e-22	0.274781	0.562	0.123	1.1119e-17	upregulated
GHITM	1.16221e-13	0.275216	0.917	0.511	2.21715e-09	upregulated
TMUB1	1.10914e-23	0.275323	0.743	0.203	2.1159e-19	upregulated
HIST1H3B	3.02467e-19	0.275554	0.314	0.013	5.77016e-15	upregulated
THEMIS	1.21479e-22	0.275587	0.813	0.26	2.31745e-18	upregulated
METTL26	4.41548e-16	0.276741	0.854	0.348	8.42342e-12	upregulated
FAM120A	7.50864e-21	0.277197	0.741	0.229	1.43242e-16	upregulated
FDXR	1.02421e-19	0.277283	0.442	0.075	1.95388e-15	upregulated
ADH5	8.49027e-15	0.277315	0.871	0.388	1.61969e-10	upregulated
SDF2L1	3.27022e-13	0.277427	0.863	0.419	6.23861e-09	upregulated
CSNK2B	9.43409e-15	0.277584	0.952	0.595	1.79974e-10	upregulated
CLTC	2.33203e-21	0.277666	0.71	0.203	4.4488e-17	upregulated
RPAIN	1.47592e-21	0.277796	0.739	0.225	2.81562e-17	upregulated
RAC1	2.19859e-14	0.278006	0.946	0.639	4.19424e-10	upregulated
NDUFA4	8.61565e-16	0.278481	0.994	0.877	1.64361e-11	upregulated
GLRX5	1.35011e-13	0.278582	0.826	0.392	2.57561e-09	upregulated
DBI	7.60418e-15	0.279071	0.98	0.837	1.45065e-10	upregulated
NAE1	2.39299e-21	0.279132	0.675	0.185	4.56511e-17	upregulated
AK2	1.04275e-22	0.279153	0.658	0.167	1.98926e-18	upregulated
MRPL22	2.10567e-18	0.279391	0.8	0.286	4.01699e-14	upregulated
NCAPG2	1.0371e-26	0.279507	0.436	0.026	1.97847e-22	upregulated
RPS11	2.01886e-21	0.279673	1	0.996	3.85137e-17	upregulated
BACH2	2.90201e-24	0.279704	0.362	0.004	5.53617e-20	upregulated
UQCRC2	2.87433e-15	0.279963	0.824	0.344	5.48335e-11	upregulated
PDE7A	1.49873e-23	0.280007	0.651	0.163	2.85912e-19	upregulated
XBP1	1.03805e-10	0.280097	0.915	0.564	1.98028e-06	upregulated
WARS	3.81522e-23	0.280296	0.503	0.079	7.2783e-19	upregulated
CKAP5	8.40463e-22	0.280561	0.497	0.088	1.60335e-17	upregulated
DEPDC1B	2.99008e-26	0.280649	0.39	0.009	5.70417e-22	upregulated
BTF3	9.23062e-19	0.280655	0.998	0.996	1.76093e-14	upregulated
PXMP2	6.09248e-27	0.281111	0.495	0.057	1.16226e-22	upregulated
HIST1H2BH	6.38589e-19	0.281364	0.336	0.026	1.21824e-14	upregulated
EIF4E	8.96833e-25	0.281476	0.741	0.198	1.71089e-20	upregulated
RPS19BP1	5.90218e-11	0.281822	0.917	0.524	1.12596e-06	upregulated
NDUFAF3	2.23161e-16	0.282015	0.841	0.344	4.25725e-12	upregulated
SRSF7	6.93559e-12	0.282138	0.959	0.758	1.3231e-07	upregulated
RPL7	9.96471e-14	0.282144	0.996	0.987	1.90097e-09	upregulated
GNAS	2.01752e-17	0.282288	0.987	0.859	3.84881e-13	upregulated
ADSL	1.26527e-27	0.28242	0.621	0.11	2.41375e-23	upregulated
TECR	6.44647e-18	0.282717	0.891	0.37	1.22979e-13	upregulated
HDAC2	7.50063e-24	0.282824	0.678	0.172	1.43089e-19	upregulated
PPCDC	1.78393e-27	0.282842	0.503	0.053	3.40321e-23	upregulated
HIST1H3G	9.61198e-22	0.283011	0.344	0.013	1.83368e-17	upregulated
INTS13	8.07118e-28	0.283063	0.471	0.04	1.53974e-23	upregulated
CCT4	2.2805e-12	0.283282	0.85	0.445	4.35051e-08	upregulated
PRPF40A	5.37107e-14	0.283282	0.911	0.458	1.02464e-09	upregulated
ALAS1	2.45893e-30	0.283394	0.512	0.04	4.69091e-26	upregulated
NDUFS6	3.19292e-14	0.283565	0.961	0.674	6.09114e-10	upregulated
NUTF2	3.8681e-18	0.283687	0.765	0.264	7.37918e-14	upregulated
CLIC1	1.70111e-16	0.283695	0.998	0.952	3.24521e-12	upregulated
PPP1CC	7.05035e-16	0.284068	0.8	0.33	1.345e-11	upregulated
PPP2CA	1.26552e-18	0.284148	0.765	0.26	2.41423e-14	upregulated
MAST4	8.44202e-28	0.284555	0.414	0.009	1.61048e-23	upregulated
UBE2I	4.77573e-16	0.284562	0.945	0.599	9.11065e-12	upregulated
SUZ12	3.71554e-17	0.284596	0.773	0.3	7.08813e-13	upregulated
TIPRL	1.51793e-22	0.285053	0.789	0.251	2.89576e-18	upregulated
NIT2	7.48099e-27	0.285166	0.582	0.097	1.42715e-22	upregulated
PSMG1	1.48391e-27	0.28546	0.623	0.11	2.83086e-23	upregulated
ADRM1	3.62219e-15	0.285533	0.845	0.396	6.91006e-11	upregulated
PRELID3B	3.09008e-24	0.285656	0.691	0.181	5.89495e-20	upregulated
REG4	6.06713e-16	0.285741	0.242	0	1.15743e-11	upregulated
ATP5J	5.26391e-16	0.285791	0.974	0.806	1.0042e-11	upregulated
PPT1	4.5436e-26	0.285834	0.678	0.154	8.66782e-22	upregulated
HACD3	9.35524e-25	0.285921	0.614	0.132	1.7847e-20	upregulated
SCD	1.42251e-26	0.286155	0.414	0.018	2.71372e-22	upregulated
ASL	2.05135e-30	0.286592	0.501	0.035	3.91337e-26	upregulated
PTP4A1	1.58959e-25	0.287289	0.643	0.137	3.03246e-21	upregulated
HIC1	2.80227e-22	0.287374	0.353	0.013	5.3459e-18	upregulated
SEC14L1	7.84933e-28	0.287465	0.634	0.115	1.49742e-23	upregulated
HNRNPA3	4.60941e-13	0.287498	0.97	0.797	8.79338e-09	upregulated
HIST1H1D	1.20259e-06	0.287677	0.739	0.471	0.0229418	upregulated
PRKX	4.69334e-25	0.288182	0.603	0.119	8.95349e-21	upregulated
SLC1A5	4.00099e-23	0.288273	0.534	0.101	7.63268e-19	upregulated
PSMB3	2.30327e-15	0.288374	0.98	0.767	4.39394e-11	upregulated
LCP1	1.2926e-13	0.288537	0.991	0.815	2.46589e-09	upregulated
GRAP2	5.33074e-21	0.288777	0.78	0.26	1.01694e-16	upregulated
RHEB	1.86897e-16	0.289098	0.725	0.273	3.56543e-12	upregulated
LIG1	9.57458e-26	0.289111	0.497	0.066	1.82654e-21	upregulated
GATA3	4.46702e-17	0.289565	0.765	0.295	8.52174e-13	upregulated
MPI	1.00736e-27	0.289651	0.58	0.093	1.92174e-23	upregulated
FAM129A	1.92208e-17	0.289944	0.793	0.308	3.66675e-13	upregulated
UHRF1	3.98671e-25	0.290272	0.405	0.022	7.60545e-21	upregulated
NEDD8	2.1092e-16	0.290424	0.976	0.789	4.02371e-12	upregulated
PBK	6.94037e-25	0.290755	0.377	0.009	1.32402e-20	upregulated
DTL	1.27047e-23	0.291169	0.383	0.022	2.42367e-19	upregulated
CANX	2.28394e-14	0.291473	0.834	0.401	4.35708e-10	upregulated
CCNF	2.14567e-22	0.291487	0.377	0.022	4.09329e-18	upregulated
MRPL3	1.8833e-20	0.29149	0.673	0.194	3.59277e-16	upregulated
SET	7.55404e-13	0.291566	0.974	0.85	1.44108e-08	upregulated
CDKN1A	3.74739e-18	0.292161	0.292	0.009	7.14891e-14	upregulated
FUT8	9.25672e-26	0.292529	0.649	0.141	1.7659e-21	upregulated
P2RX4	1.56593e-29	0.292848	0.488	0.035	2.98732e-25	upregulated
DHRS3	2.52621e-21	0.292886	0.325	0.004	4.81925e-17	upregulated
DPM2	1.23794e-26	0.293252	0.641	0.132	2.36162e-22	upregulated
STT3B	8.51918e-25	0.293335	0.636	0.141	1.6252e-20	upregulated
SRSF9	4.88707e-16	0.293684	0.963	0.678	9.32306e-12	upregulated
CHMP5	1.25865e-16	0.294136	0.806	0.326	2.40113e-12	upregulated
CKAP2	1.35528e-20	0.29418	0.481	0.088	2.58547e-16	upregulated
ANAPC11	6.96561e-14	0.29461	0.861	0.458	1.32883e-09	upregulated
MRPL23	8.27e-22	0.294724	0.745	0.22	1.57767e-17	upregulated
CUEDC2	5.17677e-21	0.294728	0.752	0.233	9.87573e-17	upregulated
SSBP1	1.16889e-14	0.294803	0.941	0.639	2.22989e-10	upregulated
MCM10	6.10575e-26	0.294803	0.401	0.018	1.16479e-21	upregulated
HSPA5	3.8515e-10	0.295248	0.856	0.524	7.34751e-06	upregulated
CCDC167	2.66553e-16	0.29531	0.863	0.392	5.08503e-12	upregulated
RHOA	1.61559e-18	0.295821	0.983	0.797	3.08207e-14	upregulated
SPINT2	3.72689e-23	0.29583	0.338	0	7.10978e-19	upregulated
MDM2	7.93967e-18	0.295834	0.59	0.172	1.51465e-13	upregulated
HMGN5	9.47399e-24	0.296195	0.346	0	1.80735e-19	upregulated
SNRPC	2.39377e-16	0.296208	0.885	0.388	4.5666e-12	upregulated
PSMD13	1.09933e-15	0.296272	0.867	0.388	2.0972e-11	upregulated
PIH1D1	7.01096e-19	0.296377	0.808	0.3	1.33748e-14	upregulated
C9orf40	1.76522e-30	0.296902	0.451	0.013	3.36751e-26	upregulated
MRPS33	4.60599e-21	0.29694	0.778	0.251	8.78684e-17	upregulated
UQCC2	4.43455e-16	0.297195	0.765	0.295	8.45979e-12	upregulated
PRR11	1.22555e-22	0.297315	0.375	0.022	2.33799e-18	upregulated
PSMA1	1.24012e-14	0.297657	0.954	0.586	2.36578e-10	upregulated
IL18R1	3.61641e-22	0.297898	0.346	0.009	6.89902e-18	upregulated
MPST	3.05096e-25	0.298043	0.697	0.167	5.82032e-21	upregulated
RABL6	3.37358e-19	0.298078	0.758	0.264	6.43578e-15	upregulated
LRRC59	7.66609e-27	0.298097	0.625	0.119	1.46246e-22	upregulated
PPM1G	3.70981e-13	0.298173	0.93	0.551	7.0772e-09	upregulated
CDC37	4.398e-14	0.298184	0.913	0.502	8.39006e-10	upregulated
ARF1	9.95455e-15	0.298362	0.957	0.612	1.89903e-10	upregulated
LTA	3.6531e-18	0.299266	0.357	0.04	6.96903e-14	upregulated
RGCC	7.32924e-27	0.299542	0.569	0.093	1.3982e-22	upregulated
MRPL4	1.1873e-19	0.299755	0.726	0.242	2.26501e-15	upregulated
DHX15	6.82153e-27	0.300074	0.619	0.119	1.30134e-22	upregulated
SLC39A8	2.89465e-33	0.300376	0.534	0.035	5.52211e-29	upregulated
USP14	4.24631e-21	0.300395	0.695	0.203	8.10068e-17	upregulated
CXCR4	2.55146e-13	0.300588	0.909	0.48	4.86742e-09	upregulated
TOP1	3.08585e-17	0.301399	0.891	0.405	5.88688e-13	upregulated
MYC	6.53737e-17	0.30181	0.51	0.141	1.24713e-12	upregulated
LPGAT1	3.43716e-21	0.302196	0.747	0.233	6.55707e-17	upregulated
ITGB7	1.49666e-15	0.302781	0.911	0.427	2.85517e-11	upregulated
EIF4G1	4.0892e-19	0.303523	0.612	0.181	7.80097e-15	upregulated
MRPL41	1.35847e-15	0.304222	0.937	0.564	2.59156e-11	upregulated
CLPP	2.35221e-17	0.304262	0.895	0.383	4.4873e-13	upregulated
SLC25A11	8.2787e-23	0.304361	0.736	0.22	1.57933e-18	upregulated
BUB3	3.50192e-13	0.304363	0.906	0.537	6.68061e-09	upregulated
MRPL14	5.54449e-18	0.304407	0.852	0.33	1.05772e-13	upregulated
MMD	2.09061e-30	0.304426	0.462	0.018	3.98825e-26	upregulated
UBA3	2.39951e-29	0.305216	0.604	0.097	4.57755e-25	upregulated
DBF4	3.77733e-21	0.30547	0.634	0.167	7.20602e-17	upregulated
PPP1CA	6.1247e-19	0.305528	0.987	0.841	1.16841e-14	upregulated
TXN2	1.95183e-16	0.305638	0.852	0.348	3.72351e-12	upregulated
NCAPD2	3.22965e-26	0.305816	0.603	0.115	6.16119e-22	upregulated
SNRNP40	1.72218e-21	0.305868	0.726	0.207	3.28539e-17	upregulated
PSMG2	1.12903e-17	0.305894	0.865	0.357	2.15385e-13	upregulated
MRPS11	3.28892e-22	0.306037	0.78	0.242	6.27428e-18	upregulated
NDUFB11	1.34575e-14	0.306422	0.994	0.714	2.56729e-10	upregulated
PRIM1	4.98304e-30	0.307006	0.54	0.062	9.50614e-26	upregulated
IL4R	3.22792e-32	0.307371	0.604	0.079	6.1579e-28	upregulated
FH	1.23732e-26	0.307534	0.571	0.097	2.36043e-22	upregulated
C4orf3	1.83996e-06	0.307737	0.956	0.705	0.0351009	upregulated
HERC5	1.0348e-22	0.308331	0.466	0.066	1.97408e-18	upregulated
YWHAG	2.62996e-27	0.308414	0.527	0.066	5.01717e-23	upregulated
ACTL6A	9.50099e-29	0.308518	0.617	0.11	1.8125e-24	upregulated
KNSTRN	2.95209e-24	0.308526	0.412	0.031	5.63171e-20	upregulated
PDXK	1.52362e-29	0.308826	0.675	0.128	2.90662e-25	upregulated
BAD	5.06153e-29	0.309041	0.701	0.154	9.65588e-25	upregulated
BRI3BP	1.01892e-28	0.309116	0.506	0.048	1.94379e-24	upregulated
DKC1	2.59665e-23	0.309199	0.617	0.141	4.95362e-19	upregulated
RTCA	3.14709e-24	0.309613	0.665	0.163	6.00371e-20	upregulated
P4HA1	5.35727e-25	0.309748	0.453	0.044	1.02201e-20	upregulated
HIST1H2AH	2.71316e-21	0.30983	0.34	0.013	5.1759e-17	upregulated
NSMCE1	1.40086e-19	0.310511	0.832	0.304	2.67243e-15	upregulated
CYSTM1	6.282e-31	0.310529	0.521	0.044	1.19842e-26	upregulated
BARD1	7.32599e-26	0.310641	0.545	0.093	1.39758e-21	upregulated
SRSF11	3.4687e-15	0.310793	0.904	0.476	6.61723e-11	upregulated
TIMM17A	1.16041e-23	0.311048	0.728	0.207	2.21372e-19	upregulated
MAZ	1.38119e-14	0.311081	0.896	0.445	2.63489e-10	upregulated
PFDN2	1.3967e-15	0.311257	0.909	0.471	2.66449e-11	upregulated
ITGB3BP	5.03691e-25	0.311392	0.601	0.119	9.60892e-21	upregulated
TXNRD1	7.21401e-22	0.31142	0.636	0.163	1.37622e-17	upregulated
HIRIP3	4.66816e-27	0.311768	0.599	0.106	8.90544e-23	upregulated
FKBP8	8.46014e-14	0.312297	0.941	0.502	1.61394e-09	upregulated
EBNA1BP2	1.96608e-22	0.31245	0.656	0.176	3.7507e-18	upregulated
ENSA	3.62555e-15	0.312608	0.904	0.454	6.91646e-11	upregulated
LRRFIP1	2.06343e-12	0.312705	0.967	0.696	3.9364e-08	upregulated
AKR1A1	3.77219e-24	0.312815	0.774	0.229	7.1962e-20	upregulated
MAGOHB	5.57603e-23	0.313637	0.64	0.154	1.06374e-18	upregulated
CA6	3.96193e-22	0.31408	0.325	0	7.55816e-18	upregulated
S100A10	2.55652e-15	0.314831	0.996	0.96	4.87707e-11	upregulated
C1orf43	4.12843e-22	0.315014	0.786	0.251	7.87581e-18	upregulated
SMAP1	1.28238e-22	0.315345	0.786	0.251	2.44639e-18	upregulated
KIF3A	5.92808e-28	0.315402	0.518	0.057	1.1309e-23	upregulated
ZNF593	9.4819e-28	0.315895	0.571	0.088	1.80886e-23	upregulated
MRPL21	1.0305e-20	0.315897	0.793	0.26	1.96589e-16	upregulated
SINHCAF	5.47672e-26	0.316072	0.706	0.181	1.04479e-21	upregulated
WDR76	1.56213e-26	0.316105	0.51	0.066	2.98008e-22	upregulated
MAP2K2	1.55408e-14	0.316281	0.972	0.599	2.96472e-10	upregulated
HSBP1	1.66112e-20	0.316497	0.85	0.295	3.16891e-16	upregulated
TMEM167A	3.57653e-17	0.316517	0.819	0.326	6.82295e-13	upregulated
PCBP1	6.99814e-17	0.316535	0.991	0.727	1.33503e-12	upregulated
TIPIN	2.83505e-30	0.316596	0.462	0.018	5.40842e-26	upregulated
GPATCH4	5.48777e-20	0.316608	0.545	0.137	1.0469e-15	upregulated
BLM	1.4914e-29	0.316989	0.506	0.044	2.84514e-25	upregulated
ARL6IP1	2.52508e-05	0.317317	0.878	0.577	0.481709	upregulated
BAZ1B	1.9599e-22	0.317609	0.736	0.22	3.73889e-18	upregulated
RAB33A	2.99777e-30	0.318446	0.582	0.079	5.71884e-26	upregulated
DNAJA1	4.46875e-14	0.318606	0.904	0.537	8.52504e-10	upregulated
OSTF1	2.14978e-15	0.318628	0.924	0.546	4.10114e-11	upregulated
TFRC	2.7648e-20	0.318757	0.553	0.132	5.27441e-16	upregulated
PSIP1	7.74183e-16	0.318852	0.85	0.436	1.47691e-11	upregulated
RAB1A	1.49956e-28	0.318939	0.652	0.128	2.8607e-24	upregulated
GPR171	7.03194e-16	0.319011	0.83	0.357	1.34148e-11	upregulated
ATP6V0B	2.28435e-16	0.31943	0.921	0.52	4.35785e-12	upregulated
JOSD2	3.32422e-28	0.319559	0.697	0.154	6.34161e-24	upregulated
SNF8	8.48144e-16	0.319734	0.867	0.396	1.61801e-11	upregulated
PSMB4	6.20993e-18	0.319792	0.939	0.52	1.18467e-13	upregulated
IFNG	0.00031792	0.320258	0.279	0.132	1	upregulated
CDCA4	6.52781e-26	0.320356	0.542	0.088	1.24531e-21	upregulated
SRM	3.20212e-11	0.320555	0.758	0.396	6.10867e-07	upregulated
MIR210HG	2.90731e-21	0.32066	0.314	0	5.54628e-17	upregulated
PSMA5	5.16969e-16	0.320909	0.967	0.674	9.86222e-12	upregulated
SF3A3	1.79207e-25	0.321194	0.723	0.185	3.41873e-21	upregulated
PLEKHO1	1.81549e-24	0.321501	0.704	0.185	3.46341e-20	upregulated
CARD19	1.28361e-29	0.321695	0.617	0.101	2.44874e-25	upregulated
NDUFS7	4.99295e-18	0.321925	0.924	0.405	9.52506e-14	upregulated
FAM96B	8.06705e-17	0.322191	0.956	0.577	1.53895e-12	upregulated
PRPF19	1.87099e-27	0.322443	0.595	0.106	3.56929e-23	upregulated
ARPC2	1.56939e-24	0.322478	0.998	0.982	2.99392e-20	upregulated
ALDOC	1.34733e-19	0.322532	0.433	0.07	2.5703e-15	upregulated
MRPS25	1.94183e-29	0.323145	0.566	0.079	3.70443e-25	upregulated
RBBP8	1.32204e-27	0.323208	0.47	0.04	2.52206e-23	upregulated
SSR3	4.34816e-16	0.324155	0.926	0.48	8.29499e-12	upregulated
NONO	1.50248e-17	0.324587	0.872	0.396	2.86628e-13	upregulated
OXNAD1	2.07747e-27	0.324811	0.702	0.159	3.9632e-23	upregulated
UBE2A	9.93957e-22	0.324846	0.83	0.291	1.89617e-17	upregulated
PIGX	1.95444e-31	0.325083	0.593	0.079	3.72849e-27	upregulated
MRPL16	4.79406e-21	0.325701	0.81	0.278	9.14563e-17	upregulated
EIF3I	1.01971e-15	0.326111	0.933	0.529	1.9453e-11	upregulated
COX17	5.85479e-17	0.326316	0.86	0.392	1.11692e-12	upregulated
AHCY	5.68774e-29	0.326334	0.497	0.044	1.08505e-24	upregulated
SAC3D1	2.37203e-26	0.326606	0.551	0.093	4.52513e-22	upregulated
PSMD4	4.71902e-16	0.327016	0.904	0.441	9.00248e-12	upregulated
PSMD2	1.12372e-19	0.327113	0.736	0.26	2.14372e-15	upregulated
CDKN2A	6.97126e-14	0.327274	0.627	0.256	1.32991e-09	upregulated
LMAN1	2.79788e-18	0.327368	0.874	0.383	5.33752e-14	upregulated
RACGAP1	2.4479e-26	0.327466	0.447	0.035	4.66986e-22	upregulated
MBD2	2.28852e-18	0.327865	0.81	0.326	4.36581e-14	upregulated
IDH2	4.72129e-15	0.328406	0.911	0.493	9.00681e-11	upregulated
HNRNPA1	5.82076e-22	0.328425	0.996	0.916	1.11043e-17	upregulated
POLR3K	9.0757e-27	0.328728	0.715	0.172	1.73137e-22	upregulated
ANAPC15	2.53498e-26	0.329471	0.734	0.189	4.83599e-22	upregulated
ATP5G1	7.30424e-15	0.329602	0.863	0.436	1.39343e-10	upregulated
SKA2	1.4701e-18	0.329865	0.741	0.269	2.80451e-14	upregulated
GNG5	7.84388e-18	0.330023	0.961	0.709	1.49638e-13	upregulated
GARS	1.19783e-24	0.330113	0.621	0.141	2.2851e-20	upregulated
VPS29	8.16146e-17	0.330265	0.871	0.405	1.55696e-12	upregulated
ARL2	4.64718e-27	0.330701	0.739	0.185	8.86542e-23	upregulated
ESD	1.63067e-21	0.331669	0.771	0.26	3.11082e-17	upregulated
PRKDC	4.2217e-16	0.331968	0.811	0.401	8.05374e-12	upregulated
FAM207A	2.01772e-27	0.332781	0.778	0.203	3.8492e-23	upregulated
ARHGAP11A	6.8628e-27	0.332928	0.462	0.04	1.30922e-22	upregulated
CENPU	1.54946e-33	0.333136	0.514	0.026	2.95591e-29	upregulated
ETHE1	1.12595e-23	0.333148	0.797	0.256	2.14798e-19	upregulated
GRPEL1	1.99856e-28	0.333631	0.68	0.141	3.81264e-24	upregulated
NUCB1	2.55384e-22	0.334112	0.884	0.33	4.87197e-18	upregulated
CDC25B	2.94095e-14	0.334135	0.834	0.445	5.61044e-10	upregulated
RPL39L	1.55695e-31	0.334358	0.534	0.048	2.97019e-27	upregulated
CENPN	1.65131e-31	0.335048	0.521	0.044	3.15021e-27	upregulated
TXNL4A	6.81745e-19	0.335607	0.911	0.441	1.30057e-14	upregulated
COPE	2.12964e-20	0.335618	0.989	0.7	4.06271e-16	upregulated
TPM3	1.30087e-17	0.336265	0.987	0.793	2.48168e-13	upregulated
MCTS1	2.477e-24	0.336695	0.821	0.26	4.72537e-20	upregulated
CDC6	1.08642e-25	0.337629	0.394	0.013	2.07256e-21	upregulated
HJURP	6.96016e-24	0.337674	0.379	0.018	1.32779e-19	upregulated
PSMC5	1.24495e-16	0.337779	0.932	0.533	2.37499e-12	upregulated
GTF3C6	6.28775e-16	0.337936	0.909	0.507	1.19951e-11	upregulated
HIST1H2AG	6.04116e-23	0.338346	0.44	0.053	1.15247e-18	upregulated
NDUFS8	8.79573e-19	0.33861	0.924	0.436	1.67796e-14	upregulated
EIF5	2.50034e-19	0.338828	0.893	0.392	4.7699e-15	upregulated
ARL6IP4	9.68183e-18	0.338956	0.978	0.687	1.847e-13	upregulated
LMNA	1.07499e-18	0.339079	0.29	0.004	2.05076e-14	upregulated
BRCA1	1.91612e-29	0.339257	0.499	0.044	3.65539e-25	upregulated
HM13	1.66517e-23	0.339755	0.719	0.203	3.17665e-19	upregulated
PFKP	3.21858e-23	0.339909	0.743	0.229	6.14008e-19	upregulated
KRT7	5.23735e-23	0.339915	0.336	0	9.9913e-19	upregulated
REEP5	5.21843e-17	0.340775	0.95	0.577	9.95519e-13	upregulated
LSM3	2.21171e-17	0.341036	0.882	0.502	4.21929e-13	upregulated
TMEM70	5.73036e-33	0.341414	0.641	0.101	1.09318e-28	upregulated
CDCA2	3.6876e-24	0.341456	0.386	0.018	7.03484e-20	upregulated
YEATS4	1.69751e-31	0.341536	0.66	0.115	3.23834e-27	upregulated
LIF	5.46491e-20	0.34172	0.298	0	1.04254e-15	upregulated
NSD2	2.17509e-27	0.34199	0.569	0.097	4.14942e-23	upregulated
DEGS1	2.16207e-24	0.342423	0.81	0.256	4.12457e-20	upregulated
RTRAF	1.06383e-18	0.343431	0.965	0.674	2.02946e-14	upregulated
HILPDA	2.2977e-22	0.344218	0.338	0.004	4.38333e-18	upregulated
CIP2A	1.21514e-30	0.344284	0.471	0.022	2.31813e-26	upregulated
MRPS34	1.5003e-15	0.344505	0.919	0.489	2.86213e-11	upregulated
TMEM14B	4.58352e-16	0.34466	0.885	0.449	8.74397e-12	upregulated
ZDHHC12	2.27557e-21	0.345041	0.767	0.256	4.34111e-17	upregulated
CKAP2L	1.46114e-25	0.345587	0.405	0.018	2.78741e-21	upregulated
PDAP1	5.34927e-19	0.345818	0.9	0.405	1.02048e-14	upregulated
KHDRBS1	5.74997e-18	0.346558	0.902	0.467	1.09692e-13	upregulated
CCR7	1.37662e-13	0.34717	0.235	0.013	2.62619e-09	upregulated
TAB2	8.90228e-29	0.347436	0.688	0.145	1.69829e-24	upregulated
PRDX5	5.73523e-19	0.348179	0.963	0.573	1.09411e-14	upregulated
NDUFB3	8.09798e-18	0.349113	0.957	0.581	1.54485e-13	upregulated
PSMD8	1.10601e-20	0.349115	0.969	0.7	2.10994e-16	upregulated
DCXR	3.17819e-21	0.349224	0.771	0.264	6.06302e-17	upregulated
MOSPD3	8.08461e-26	0.349414	0.645	0.145	1.5423e-21	upregulated
TROAP	1.4073e-27	0.349508	0.423	0.018	2.6847e-23	upregulated
MRTO4	8.69144e-23	0.349708	0.543	0.115	1.65807e-18	upregulated
FOXM1	9.48889e-29	0.350042	0.445	0.022	1.8102e-24	upregulated
MND1	5.89394e-31	0.350084	0.458	0.018	1.12439e-26	upregulated
HNRNPC	1.5567e-19	0.350407	0.978	0.811	2.96972e-15	upregulated
SIT1	9.039e-17	0.35061	0.946	0.546	1.72437e-12	upregulated
NUP37	2.95771e-31	0.350613	0.662	0.115	5.64243e-27	upregulated
ANP32A	4.95036e-18	0.351235	0.932	0.599	9.4438e-14	upregulated
TUBG1	1.99469e-35	0.351324	0.514	0.018	3.80527e-31	upregulated
BOLA3	1.47692e-24	0.351424	0.774	0.233	2.81753e-20	upregulated
DNPH1	3.29908e-27	0.351998	0.808	0.225	6.29365e-23	upregulated
ENO2	4.88403e-31	0.352155	0.503	0.035	9.31726e-27	upregulated
POP7	5.02398e-29	0.352201	0.704	0.159	9.58424e-25	upregulated
SUMO3	9.29766e-21	0.352281	0.882	0.357	1.77372e-16	upregulated
CHD4	8.0305e-23	0.352742	0.823	0.291	1.53198e-18	upregulated
SEPT6	1.27888e-17	0.353401	0.945	0.537	2.43972e-13	upregulated
POMP	1.76899e-18	0.353747	0.972	0.718	3.3747e-14	upregulated
ZBTB32	8.13203e-28	0.354174	0.438	0.022	1.55135e-23	upregulated
EXOSC3	2.12866e-29	0.355187	0.691	0.141	4.06084e-25	upregulated
ZNF706	3.37327e-19	0.356004	0.933	0.524	6.43518e-15	upregulated
RPA1	1.81156e-29	0.356525	0.71	0.154	3.45591e-25	upregulated
IFI44L	3.12387e-13	0.35701	0.401	0.11	5.95942e-09	upregulated
CDC45	7.54746e-30	0.358192	0.433	0.009	1.43983e-25	upregulated
GMPS	3.97331e-27	0.358982	0.715	0.181	7.57988e-23	upregulated
EIF1AY	4.36957e-20	0.360087	0.856	0.366	8.33583e-16	upregulated
EZH2	2.76676e-23	0.360449	0.643	0.167	5.27814e-19	upregulated
MSI2	2.94596e-27	0.361119	0.767	0.207	5.62001e-23	upregulated
TAGLN2	4.38472e-19	0.361396	0.978	0.7	8.36472e-15	upregulated
KDELR1	1.22169e-25	0.361517	0.817	0.247	2.33062e-21	upregulated
TANK	7.14774e-26	0.361884	0.776	0.229	1.36357e-21	upregulated
RPL26L1	7.04765e-29	0.361953	0.719	0.159	1.34448e-24	upregulated
RAD23A	1.42778e-18	0.36215	0.896	0.467	2.72377e-14	upregulated
EVL	5.92661e-18	0.362457	0.994	0.811	1.13062e-13	upregulated
LAGE3	1.17407e-27	0.362804	0.804	0.225	2.23977e-23	upregulated
CAP1	1.74338e-20	0.363077	0.987	0.762	3.32584e-16	upregulated
CHCHD10	5.82103e-20	0.363388	0.869	0.361	1.11048e-15	upregulated
PHGDH	4.77627e-28	0.3635	0.488	0.048	9.11169e-24	upregulated
PTBP1	6.26609e-24	0.363502	0.745	0.225	1.19538e-19	upregulated
PUF60	1.46724e-20	0.36366	0.861	0.344	2.79905e-16	upregulated
HIST1H2AL	1.15486e-20	0.364354	0.357	0.026	2.20313e-16	upregulated
TIMM13	1.47024e-19	0.364457	0.828	0.344	2.80478e-15	upregulated
NABP2	1.69734e-34	0.364488	0.656	0.097	3.23801e-30	upregulated
AHSA1	3.37603e-21	0.364623	0.8	0.282	6.44046e-17	upregulated
TUFM	1.28137e-19	0.364754	0.878	0.374	2.44447e-15	upregulated
ATP5D	6.83418e-24	0.365049	0.989	0.819	1.30376e-19	upregulated
BUB1	1.13681e-30	0.365141	0.457	0.018	2.16869e-26	upregulated
PSMB1	1.11801e-22	0.365188	0.989	0.736	2.13283e-18	upregulated
SEC61B	9.10445e-19	0.365876	0.985	0.797	1.73686e-14	upregulated
KIF14	4.39142e-23	0.366631	0.351	0.009	8.37751e-19	upregulated
MXD3	2.08714e-22	0.366733	0.392	0.031	3.98163e-18	upregulated
BRIX1	7.05136e-28	0.366858	0.641	0.141	1.34519e-23	upregulated
HNRNPR	8.83902e-18	0.366989	0.921	0.52	1.68622e-13	upregulated
DUSP4	3.06819e-27	0.367559	0.481	0.044	5.8532e-23	upregulated
LINC02446	4.21464e-28	0.367824	0.51	0.057	8.04028e-24	upregulated
LCP2	1.21415e-20	0.367972	0.915	0.401	2.31623e-16	upregulated
SNRPF	6.46198e-23	0.368471	0.961	0.656	1.23275e-18	upregulated
YBX3	1.67218e-22	0.368543	0.815	0.295	3.19001e-18	upregulated
ATP5O	1.06595e-20	0.369775	0.978	0.709	2.03352e-16	upregulated
FXYD5	1.79642e-16	0.370223	0.989	0.784	3.42704e-12	upregulated
EIF2S2	8.16221e-22	0.370358	0.935	0.537	1.55711e-17	upregulated
EIF1AX	1.05696e-21	0.370821	0.797	0.295	2.01636e-17	upregulated
TOMM40	6.94031e-26	0.37125	0.671	0.159	1.324e-21	upregulated
CARS	5.2429e-32	0.371407	0.675	0.115	1.00019e-27	upregulated
EIF3B	1.59717e-27	0.371479	0.715	0.176	3.04692e-23	upregulated
SNRPE	6.22526e-19	0.371783	0.95	0.564	1.18759e-14	upregulated
GSTO1	2.87818e-17	0.372036	0.917	0.507	5.4907e-13	upregulated
RAD51AP1	1.60803e-30	0.372536	0.484	0.031	3.06764e-26	upregulated
KIF23	1.20735e-25	0.372734	0.384	0.009	2.30327e-21	upregulated
NANS	4.00775e-33	0.373179	0.647	0.097	7.64558e-29	upregulated
NHP2	7.08335e-20	0.373285	0.884	0.388	1.35129e-15	upregulated
ABRACL	1.88951e-20	0.373543	0.957	0.604	3.60463e-16	upregulated
SYNCRIP	6.53789e-24	0.374383	0.837	0.308	1.24723e-19	upregulated
GGH	1.99641e-32	0.374758	0.482	0.022	3.80856e-28	upregulated
GTF2A2	3.48357e-20	0.375226	0.904	0.423	6.64561e-16	upregulated
PSMA7	2.56154e-25	0.376273	0.994	0.93	4.88664e-21	upregulated
CD59	5.18867e-30	0.376906	0.638	0.11	9.89843e-26	upregulated
IQGAP2	2.34942e-19	0.376932	0.878	0.401	4.48198e-15	upregulated
IMMT	6.60579e-27	0.376997	0.793	0.229	1.26019e-22	upregulated
EIF3A	1.47287e-17	0.377247	0.911	0.511	2.8098e-13	upregulated
ACADVL	1.15797e-26	0.377728	0.795	0.229	2.20906e-22	upregulated
STOML2	4.81758e-22	0.37824	0.848	0.322	9.19049e-18	upregulated
C20orf204	5.73076e-30	0.378809	0.429	0.004	1.09326e-25	upregulated
SHCBP1	5.64496e-33	0.379048	0.488	0.018	1.07689e-28	upregulated
PSMC3	2.36504e-19	0.379169	0.823	0.339	4.51179e-15	upregulated
PSMB5	2.50335e-30	0.379422	0.739	0.172	4.77565e-26	upregulated
MLLT3	2.29596e-32	0.379439	0.677	0.119	4.38e-28	upregulated
SAP30	2.37649e-31	0.382016	0.627	0.106	4.53364e-27	upregulated
SEC61G	1.91745e-19	0.382515	0.987	0.744	3.65792e-15	upregulated
HAUS1	3.93775e-31	0.38293	0.747	0.172	7.51204e-27	upregulated
CD96	2.6403e-21	0.383279	0.906	0.388	5.0369e-17	upregulated
PTPN7	1.70984e-19	0.383916	0.865	0.361	3.26187e-15	upregulated
LMO4	4.7469e-30	0.384021	0.726	0.159	9.05566e-26	upregulated
LGALS3BP	1.15359e-31	0.384127	0.604	0.084	2.2007e-27	upregulated
E2F1	1.28729e-32	0.384366	0.458	0.009	2.45576e-28	upregulated
CYC1	1.02229e-20	0.385412	0.865	0.344	1.95023e-16	upregulated
PDIA6	1.05855e-19	0.38615	0.911	0.485	2.01939e-15	upregulated
FANCI	8.42245e-30	0.386334	0.534	0.057	1.60675e-25	upregulated
SUSD3	6.83686e-34	0.387152	0.586	0.062	1.30427e-29	upregulated
PRDX6	3.27011e-20	0.387291	0.946	0.502	6.23839e-16	upregulated
MTHFD2	1.07719e-29	0.387374	0.68	0.141	2.05495e-25	upregulated
CENPX	2.17738e-22	0.387456	0.774	0.26	4.15379e-18	upregulated
NDUFAB1	1.51266e-19	0.388245	0.93	0.551	2.88571e-15	upregulated
GADD45GIP1	6.96e-19	0.388994	0.922	0.467	1.32776e-14	upregulated
CHCHD1	3.69024e-21	0.389104	0.885	0.366	7.03988e-17	upregulated
NUDT5	5.43283e-23	0.389422	0.872	0.335	1.03642e-18	upregulated
HAX1	3.13666e-26	0.389616	0.852	0.295	5.9838e-22	upregulated
ORC6	5.52991e-31	0.390183	0.532	0.053	1.05494e-26	upregulated
DBNL	1.4879e-24	0.390246	0.863	0.291	2.83847e-20	upregulated
CHAF1A	1.2915e-32	0.391129	0.523	0.035	2.4638e-28	upregulated
IKBIP	8.69536e-35	0.391716	0.684	0.115	1.65881e-30	upregulated
CCDC34	3.74526e-34	0.391897	0.538	0.035	7.14483e-30	upregulated
MRPL27	6.6061e-26	0.392231	0.819	0.26	1.26025e-21	upregulated
PNP	6.06983e-29	0.392498	0.8	0.225	1.15794e-24	upregulated
CCND3	4.37119e-21	0.392952	0.957	0.652	8.33893e-17	upregulated
FBXO5	5.65456e-25	0.393031	0.505	0.079	1.07872e-20	upregulated
RFC4	3.78692e-30	0.393103	0.632	0.115	7.22431e-26	upregulated
KIF22	4.33208e-27	0.393139	0.577	0.101	8.26432e-23	upregulated
RCAN3	6.85535e-35	0.393159	0.669	0.101	1.3078e-30	upregulated
RNASEH2A	3.20932e-31	0.393581	0.595	0.079	6.12242e-27	upregulated
CBFB	1.65605e-27	0.395112	0.723	0.185	3.15924e-23	upregulated
GNAI2	1.42543e-23	0.395804	0.989	0.806	2.7193e-19	upregulated
VDAC3	1.47919e-21	0.395856	0.908	0.423	2.82185e-17	upregulated
TMSB10	9.22014e-42	0.396134	1	1	1.75893e-37	upregulated
PSMA2	6.50935e-23	0.396438	0.943	0.573	1.24179e-18	upregulated
CALR	6.82731e-15	0.397003	0.945	0.722	1.30245e-10	upregulated
MRPL18	1.14467e-23	0.398039	0.81	0.273	2.1837e-19	upregulated
APOBEC3H	7.98218e-27	0.398624	0.63	0.132	1.52276e-22	upregulated
PDCD5	2.74809e-22	0.399039	0.917	0.419	5.24254e-18	upregulated
UBE2L3	1.83403e-22	0.399336	0.959	0.617	3.49878e-18	upregulated
FAM111B	1.53717e-23	0.399463	0.37	0.018	2.93245e-19	upregulated
TCP1	3.19539e-22	0.399541	0.804	0.286	6.09585e-18	upregulated
RAC2	1.69821e-28	0.399814	0.996	0.938	3.23968e-24	upregulated
BCL2L12	6.94364e-34	0.400146	0.634	0.088	1.32464e-29	upregulated
NUDT21	1.64293e-25	0.400683	0.81	0.251	3.13421e-21	upregulated
ESCO2	6.88109e-29	0.400977	0.447	0.022	1.31271e-24	upregulated
ATP5A1	4.28844e-26	0.400987	0.957	0.52	8.18106e-22	upregulated
PSMD3	5.61544e-29	0.401084	0.68	0.15	1.07126e-24	upregulated
VRK1	6.31626e-26	0.401131	0.713	0.189	1.20495e-21	upregulated
KIF15	3.96551e-30	0.401296	0.442	0.013	7.56501e-26	upregulated
COPS3	8.233e-32	0.401319	0.763	0.176	1.57061e-27	upregulated
ILK	2.88495e-27	0.401324	0.841	0.256	5.50362e-23	upregulated
ATAD5	4.3846e-32	0.403614	0.514	0.035	8.36451e-28	upregulated
SAE1	6.07564e-34	0.403906	0.656	0.101	1.15905e-29	upregulated
FDFT1	1.14336e-24	0.403919	0.795	0.26	2.18118e-20	upregulated
USP1	9.9178e-27	0.406179	0.743	0.207	1.89202e-22	upregulated
CFL1	1.73024e-37	0.406356	1	1	3.30078e-33	upregulated
PTDSS1	6.78817e-38	0.406478	0.654	0.075	1.29498e-33	upregulated
FKBP1A	6.11499e-22	0.40746	0.948	0.595	1.16656e-17	upregulated
NPC2	4.22685e-33	0.409099	0.656	0.106	8.06357e-29	upregulated
TCERG1	2.32464e-31	0.410228	0.673	0.128	4.43472e-27	upregulated
PSMB8	1.90947e-31	0.410378	0.996	0.903	3.64269e-27	upregulated
MFHAS1	1.12367e-38	0.410534	0.628	0.057	2.14363e-34	upregulated
SRSF10	2.96462e-21	0.410744	0.882	0.419	5.65561e-17	upregulated
UBE2M	3.42148e-23	0.410884	0.896	0.383	6.52715e-19	upregulated
RBX1	3.79082e-28	0.411025	0.978	0.709	7.23175e-24	upregulated
TRAT1	7.86445e-28	0.411159	0.675	0.159	1.5003e-23	upregulated
ANXA2	6.7295e-18	0.412069	0.961	0.7	1.28379e-13	upregulated
TNFSF8	3.36061e-21	0.413072	0.368	0.026	6.41104e-17	upregulated
SFPQ	6.66577e-18	0.416656	0.876	0.476	1.27163e-13	upregulated
IFI27L1	2.6728e-41	0.416959	0.617	0.04	5.0989e-37	upregulated
MRPL28	1.54636e-29	0.417288	0.845	0.26	2.95e-25	upregulated
KIF2C	1.58539e-30	0.417333	0.444	0.013	3.02444e-26	upregulated
MCM2	1.80527e-33	0.417871	0.495	0.022	3.44392e-29	upregulated
PSMD1	5.07544e-27	0.418195	0.78	0.233	9.68242e-23	upregulated
PSMD11	1.24737e-26	0.418334	0.799	0.238	2.37961e-22	upregulated
NCAPH	1.80826e-33	0.418844	0.508	0.026	3.44962e-29	upregulated
POLR2E	8.74434e-26	0.41886	0.841	0.282	1.66816e-21	upregulated
CD38	6.77768e-33	0.419	0.658	0.115	1.29298e-28	upregulated
CDCA8	7.12157e-31	0.419285	0.464	0.022	1.35858e-26	upregulated
SMC3	7.41569e-23	0.419509	0.834	0.326	1.41469e-18	upregulated
TACC3	1.52285e-25	0.420964	0.591	0.123	2.90514e-21	upregulated
ACTN1	1.25597e-33	0.421005	0.475	0.009	2.39601e-29	upregulated
EXOSC8	1.62738e-26	0.421181	0.747	0.216	3.10455e-22	upregulated
CDCA5	3.00503e-34	0.421396	0.482	0.013	5.7327e-30	upregulated
PTGES3	1.57291e-20	0.421602	0.948	0.643	3.00064e-16	upregulated
HINT2	2.96252e-31	0.422104	0.806	0.211	5.6516e-27	upregulated
VDAC2	4.43089e-23	0.422121	0.909	0.419	8.4528e-19	upregulated
UQCRC1	1.77973e-32	0.422123	0.787	0.185	3.39518e-28	upregulated
MAPKAPK3	1.13116e-33	0.422443	0.76	0.163	2.15792e-29	upregulated
KIFC1	1.56247e-30	0.423022	0.455	0.018	2.98072e-26	upregulated
ARHGDIB	2.26622e-31	0.423191	0.993	0.96	4.32327e-27	upregulated
XRCC5	9.45913e-21	0.42334	0.967	0.63	1.80452e-16	upregulated
CISD2	3.04431e-33	0.423375	0.769	0.176	5.80762e-29	upregulated
DNAJC9	2.41332e-27	0.423703	0.671	0.154	4.60389e-23	upregulated
STX3	1.08048e-34	0.424149	0.518	0.022	2.06123e-30	upregulated
LBR	3.3781e-21	0.427297	0.83	0.335	6.4444e-17	upregulated
HDGF	8.82642e-27	0.427988	0.776	0.233	1.68382e-22	upregulated
WDR1	1.4355e-24	0.428603	0.909	0.441	2.7385e-20	upregulated
SRP72	3.78535e-25	0.429115	0.871	0.33	7.22131e-21	upregulated
HSPA9	5.56707e-26	0.429206	0.797	0.264	1.06203e-21	upregulated
PABPC1	5.8374e-24	0.429616	0.989	0.709	1.1136e-19	upregulated
ILF2	9.4875e-24	0.429889	0.843	0.339	1.80993e-19	upregulated
VCP	1.08404e-23	0.430861	0.852	0.326	2.06803e-19	upregulated
PTGER2	8.90176e-26	0.431444	0.832	0.269	1.69819e-21	upregulated
SHMT2	8.43744e-33	0.43204	0.715	0.15	1.60961e-28	upregulated
AURKA	2.1568e-27	0.432429	0.445	0.031	4.11454e-23	upregulated
PSMB6	4.07123e-25	0.433124	0.954	0.586	7.76669e-21	upregulated
KIF20B	5.2028e-20	0.433336	0.621	0.203	9.92539e-16	upregulated
CDCA3	3.51465e-29	0.434757	0.44	0.018	6.70489e-25	upregulated
NUDC	1.2782e-22	0.43505	0.88	0.414	2.43843e-18	upregulated
GPX1	6.0806e-26	0.435243	0.861	0.313	1.16e-21	upregulated
SLC2A3	9.36365e-29	0.43555	0.834	0.256	1.7863e-24	upregulated
TFDP1	4.46514e-33	0.435601	0.715	0.141	8.51814e-29	upregulated
TESC	1.89905e-25	0.437025	0.793	0.251	3.62281e-21	upregulated
UGP2	7.09153e-27	0.43785	0.884	0.317	1.35285e-22	upregulated
S100A11	4.59491e-19	0.439113	0.996	0.938	8.76571e-15	upregulated
FBL	4.02566e-25	0.441263	0.856	0.335	7.67975e-21	upregulated
CDCA7	1.66883e-33	0.442119	0.564	0.053	3.18363e-29	upregulated
PHLDA1	9.15599e-30	0.44218	0.523	0.053	1.74669e-25	upregulated
IGFBP2	4.57145e-12	0.443239	0.185	0	8.72096e-08	upregulated
CYCS	8.5123e-20	0.444018	0.941	0.573	1.62389e-15	upregulated
PSMC2	2.56148e-35	0.44406	0.767	0.163	4.88653e-31	upregulated
RFC2	2.65486e-38	0.444221	0.63	0.066	5.06467e-34	upregulated
RNASEH2C	1.40991e-24	0.4452	0.902	0.414	2.68969e-20	upregulated
KPNB1	4.77502e-22	0.445216	0.854	0.383	9.1093e-18	upregulated
GNB2	2.08181e-25	0.445474	0.93	0.445	3.97147e-21	upregulated
HINT1	7.07143e-42	0.44692	0.998	0.938	1.34902e-37	upregulated
PHB2	5.11207e-25	0.446935	0.891	0.37	9.75229e-21	upregulated
SFXN1	3.74817e-29	0.447564	0.784	0.22	7.15038e-25	upregulated
LRR1	1.0861e-36	0.448398	0.586	0.048	2.07195e-32	upregulated
RPS17	9.66114e-24	0.451278	0.994	0.938	1.84306e-19	upregulated
CDK2AP1	2.45726e-42	0.451575	0.665	0.062	4.68772e-38	upregulated
MMP25	3.07191e-39	0.452693	0.516	0	5.86028e-35	upregulated
CEP55	6.7875e-33	0.452709	0.523	0.04	1.29485e-28	upregulated
MIF	5.66623e-18	0.453389	0.957	0.705	1.08095e-13	upregulated
XRCC6	8.95375e-26	0.455201	0.915	0.449	1.70811e-21	upregulated
MTCH2	5.29255e-34	0.457362	0.771	0.176	1.00966e-29	upregulated
NDUFB8	1.29423e-31	0.457396	0.985	0.767	2.469e-27	upregulated
TEX30	4.34826e-39	0.459681	0.699	0.097	8.29517e-35	upregulated
CCT6A	2.87371e-24	0.460708	0.843	0.33	5.48218e-20	upregulated
CCT3	3.38589e-22	0.461516	0.913	0.498	6.45925e-18	upregulated
ADAM19	1.47585e-39	0.461632	0.713	0.101	2.81548e-35	upregulated
UBE2N	6.34033e-26	0.463431	0.911	0.445	1.20954e-21	upregulated
GNA15	1.09767e-41	0.463666	0.549	0.004	2.09403e-37	upregulated
NCAPG	5.25336e-32	0.463779	0.473	0.018	1.00218e-27	upregulated
PRELID1	7.60713e-25	0.464574	0.97	0.705	1.45121e-20	upregulated
ATF4	1.28573e-30	0.464622	0.847	0.247	2.45279e-26	upregulated
DTYMK	1.2305e-28	0.46593	0.667	0.154	2.34743e-24	upregulated
PRMT1	2.90091e-24	0.466131	0.858	0.339	5.53407e-20	upregulated
CCDC85B	1.54837e-24	0.467698	0.965	0.621	2.95382e-20	upregulated
CDK4	1.9559e-33	0.468731	0.689	0.132	3.73126e-29	upregulated
MDH1	1.58594e-27	0.46889	0.937	0.41	3.02551e-23	upregulated
CENPH	4.78817e-36	0.469149	0.59	0.062	9.1344e-32	upregulated
ELOC	1.60056e-27	0.469915	0.939	0.441	3.0534e-23	upregulated
MRPL13	5.66653e-34	0.470909	0.845	0.229	1.081e-29	upregulated
GGCT	5.55546e-36	0.471635	0.738	0.15	1.05981e-31	upregulated
SIVA1	3.82901e-21	0.472322	0.834	0.454	7.30459e-17	upregulated
DNMT1	1.33905e-26	0.473153	0.826	0.3	2.55451e-22	upregulated
SPC25	9.10793e-32	0.473345	0.47	0.018	1.73752e-27	upregulated
DDB2	2.25289e-36	0.47373	0.693	0.119	4.29784e-32	upregulated
CENPA	1.16171e-29	0.47409	0.438	0.013	2.2162e-25	upregulated
HPGD	1.38763e-23	0.474521	0.597	0.145	2.64718e-19	upregulated
MZB1	3.98058e-36	0.475038	0.53	0.022	7.59375e-32	upregulated
HLA-DQB1	1.04533e-10	0.476765	0.558	0.251	1.99417e-06	upregulated
RBM3	5.22378e-27	0.477207	0.965	0.63	9.96541e-23	upregulated
PSMA4	7.4394e-27	0.477346	0.954	0.564	1.41921e-22	upregulated
SGO1	5.67391e-39	0.479756	0.547	0.018	1.08241e-34	upregulated
PSMD7	1.13703e-27	0.479819	0.928	0.467	2.16912e-23	upregulated
ATP5C1	1.8756e-29	0.480122	0.969	0.568	3.57808e-25	upregulated
FLT3LG	2.81435e-34	0.48017	0.754	0.167	5.36893e-30	upregulated
MCM6	3.30991e-33	0.484615	0.591	0.07	6.31432e-29	upregulated
SSRP1	4.59543e-33	0.484667	0.791	0.203	8.76669e-29	upregulated
SRSF3	5.65898e-28	0.485141	0.972	0.762	1.07956e-23	upregulated
NFKB1	2.83926e-41	0.485141	0.769	0.119	5.41646e-37	upregulated
ATAD2	2.33656e-29	0.485336	0.632	0.123	4.45746e-25	upregulated
BNIP3L	1.47484e-20	0.485705	0.61	0.203	2.81356e-16	upregulated
UQCRH	4.26607e-35	0.486246	0.991	0.828	8.13838e-31	upregulated
SNRNP25	2.12406e-36	0.486848	0.721	0.132	4.05207e-32	upregulated
STIP1	1.94677e-30	0.486888	0.767	0.207	3.71386e-26	upregulated
TMEM106C	9.3535e-32	0.487993	0.662	0.123	1.78437e-27	upregulated
CTSH	1.72023e-30	0.488591	0.453	0.013	3.28169e-26	upregulated
TRABD2A	3.45216e-47	0.488696	0.59	0	6.58568e-43	upregulated
PPA1	5.91933e-28	0.488918	0.908	0.396	1.12923e-23	upregulated
IL13	7.90242e-10	0.489158	0.15	0	1.50754e-05	upregulated
MANF	1.79264e-23	0.489958	0.865	0.401	3.41983e-19	upregulated
KIF11	3.21815e-33	0.490795	0.523	0.035	6.13927e-29	upregulated
HELLS	1.12417e-30	0.4913	0.662	0.137	2.14459e-26	upregulated
NOP56	2.8512e-26	0.492641	0.823	0.295	5.43922e-22	upregulated
EGLN3	2.22597e-31	0.493381	0.434	0	4.24648e-27	upregulated
LEF1	3.6888e-37	0.493634	0.627	0.07	7.03713e-33	upregulated
MCM5	5.17649e-28	0.493725	0.652	0.15	9.87519e-24	upregulated
CXCR3	2.45743e-31	0.494081	0.791	0.225	4.68804e-27	upregulated
COX5A	1.97359e-33	0.494419	0.982	0.7	3.76502e-29	upregulated
PSMD14	1.48924e-33	0.494509	0.799	0.203	2.84102e-29	upregulated
GPX4	4.60028e-31	0.495782	0.961	0.493	8.77596e-27	upregulated
ARHGDIA	1.27049e-28	0.495848	0.959	0.476	2.42372e-24	upregulated
YWHAH	2.11927e-27	0.496873	0.817	0.3	4.04293e-23	upregulated
SLBP	2.40306e-27	0.498292	0.723	0.211	4.58431e-23	upregulated
RRP7A	2.27348e-34	0.498406	0.713	0.141	4.33712e-30	upregulated
CORO1A	9.46366e-41	0.499139	0.998	0.96	1.80538e-36	upregulated
HSPH1	3.02855e-33	0.499425	0.706	0.145	5.77757e-29	upregulated
KNL1	4.48834e-31	0.501242	0.492	0.031	8.5624e-27	upregulated
MTDH	4.03448e-29	0.501372	0.972	0.599	7.69658e-25	upregulated
NOSIP	1.42391e-24	0.501998	0.969	0.551	2.7164e-20	upregulated
FRMD4B	3.52156e-42	0.502963	0.614	0.035	6.71808e-38	upregulated
HNRNPA2B1	2.2891e-31	0.503524	0.993	0.943	4.36692e-27	upregulated
SNX10	9.0087e-43	0.504956	0.702	0.079	1.71859e-38	upregulated
MYBL2	1.32388e-36	0.505267	0.516	0.018	2.52557e-32	upregulated
RPN2	7.61042e-30	0.505923	0.889	0.361	1.45184e-25	upregulated
CHEK1	1.62815e-40	0.505933	0.625	0.053	3.10602e-36	upregulated
MYL6B	1.94298e-46	0.506494	0.754	0.097	3.70662e-42	upregulated
SNRPA1	1.53767e-30	0.507645	0.811	0.242	2.93342e-26	upregulated
MRPL51	2.27352e-30	0.508562	0.963	0.604	4.33719e-26	upregulated
PPIF	6.7047e-40	0.508689	0.643	0.066	1.27906e-35	upregulated
AURKAIP1	6.57951e-29	0.508731	0.956	0.524	1.25517e-24	upregulated
RASGRP1	6.66355e-27	0.51087	0.946	0.432	1.27121e-22	upregulated
RPS27L	2.28823e-20	0.511641	0.98	0.718	4.36525e-16	upregulated
JPT1	1.90387e-21	0.511738	0.943	0.661	3.63201e-17	upregulated
CENPE	4.76127e-26	0.51211	0.494	0.066	9.08307e-22	upregulated
ERH	1.36212e-30	0.512425	0.959	0.577	2.59852e-26	upregulated
CCT7	1.34336e-28	0.513283	0.871	0.366	2.56273e-24	upregulated
MZT1	3.48771e-34	0.514713	0.684	0.123	6.6535e-30	upregulated
MRPS15	5.23585e-34	0.515248	0.922	0.335	9.98843e-30	upregulated
AP2S1	2.44111e-32	0.515514	0.961	0.515	4.65691e-28	upregulated
POLR2H	1.43998e-31	0.515631	0.819	0.247	2.74705e-27	upregulated
HNRNPF	1.03384e-33	0.517958	0.98	0.736	1.97226e-29	upregulated
MRPL37	6.88529e-43	0.518938	0.765	0.123	1.31351e-38	upregulated
PSMA3	2.0863e-28	0.520577	0.915	0.489	3.98004e-24	upregulated
PRC1	4.30245e-33	0.520707	0.553	0.062	8.20779e-29	upregulated
CCT5	1.74492e-25	0.520875	0.895	0.471	3.32878e-21	upregulated
ACTR3	1.69456e-31	0.52095	0.982	0.652	3.23271e-27	upregulated
MZT2A	1.53939e-34	0.521714	0.989	0.63	2.9367e-30	upregulated
DCTPP1	1.25189e-32	0.524309	0.712	0.163	2.38822e-28	upregulated
RRAS2	1.80384e-41	0.526466	0.762	0.132	3.44119e-37	upregulated
MCM3	1.16257e-30	0.527231	0.697	0.172	2.21784e-26	upregulated
MZT2B	3.031e-38	0.52747	0.994	0.815	5.78224e-34	upregulated
PTMA	2.40114e-39	0.528634	1	1	4.58065e-35	upregulated
STK17B	1.28334e-24	0.529212	0.965	0.515	2.44822e-20	upregulated
FABP5	2.03403e-17	0.530349	0.758	0.361	3.88032e-13	upregulated
CYTIP	3.86651e-32	0.532331	0.952	0.441	7.37614e-28	upregulated
FDPS	1.12611e-29	0.53294	0.896	0.414	2.14828e-25	upregulated
TMEM14C	3.70307e-43	0.533935	0.797	0.137	7.06436e-39	upregulated
NPM1	6.66025e-29	0.536879	0.996	0.974	1.27058e-24	upregulated
BNIP3	2.43058e-17	0.538269	0.521	0.176	4.63682e-13	upregulated
ACAT2	4.01498e-36	0.53981	0.704	0.137	7.65937e-32	upregulated
SERBP1	1.11825e-31	0.540118	0.982	0.683	2.13329e-27	upregulated
GLUL	8.96374e-39	0.540594	0.656	0.084	1.71001e-34	upregulated
TMPO	1.38432e-28	0.54178	0.806	0.3	2.64088e-24	upregulated
CDT1	1.06257e-42	0.542135	0.612	0.035	2.02707e-38	upregulated
PLP2	1.11339e-32	0.545248	0.909	0.352	2.12402e-28	upregulated
IMPDH2	6.84451e-38	0.546002	0.723	0.132	1.30573e-33	upregulated
RAD21	1.94987e-20	0.547215	0.865	0.52	3.71977e-16	upregulated
RPS6KA5	8.75561e-39	0.54993	0.678	0.097	1.67031e-34	upregulated
C19orf48	7.46476e-42	0.550079	0.634	0.053	1.42405e-37	upregulated
ERO1A	5.21528e-42	0.550119	0.826	0.163	9.94919e-38	upregulated
PHF19	1.84435e-34	0.550208	0.776	0.194	3.51846e-30	upregulated
PLK1	1.45956e-26	0.552329	0.407	0.018	2.7844e-22	upregulated
EIF4A3	1.1751e-33	0.553552	0.747	0.185	2.24175e-29	upregulated
MRPL17	1.0466e-42	0.553801	0.806	0.15	1.9966e-38	upregulated
MRPL12	2.57032e-35	0.554598	0.741	0.154	4.9034e-31	upregulated
COX8A	3.63962e-41	0.554931	0.994	0.841	6.9433e-37	upregulated
C1QBP	1.78395e-23	0.557324	0.869	0.441	3.40324e-19	upregulated
SMC4	3.92015e-20	0.557443	0.73	0.335	7.47848e-16	upregulated
SELENOH	1.88497e-33	0.558515	0.974	0.524	3.59595e-29	upregulated
RNF157	3.29226e-46	0.559013	0.75	0.093	6.28065e-42	upregulated
AIF1	1.58707e-35	0.559538	0.85	0.251	3.02766e-31	upregulated
CDK6	3.1246e-36	0.561932	0.843	0.238	5.9608e-32	upregulated
ATP5F1	2.32927e-36	0.562368	0.965	0.493	4.44355e-32	upregulated
CD70	3.08197e-21	0.564586	0.521	0.123	5.87948e-17	upregulated
SGO2	1.60149e-36	0.565101	0.556	0.04	3.05516e-32	upregulated
H2AFJ	1.05922e-38	0.565457	0.826	0.203	2.02067e-34	upregulated
YBX1	8.22953e-36	0.566268	0.989	0.881	1.56995e-31	upregulated
SNRPB	5.81686e-35	0.568784	0.982	0.709	1.10968e-30	upregulated
SNRPG	1.7261e-38	0.570072	0.97	0.683	3.29287e-34	upregulated
IFITM3	1.07637e-33	0.570206	0.625	0.097	2.05339e-29	upregulated
LSM2	2.8371e-35	0.570899	0.921	0.388	5.41234e-31	upregulated
CCT2	5.45198e-33	0.571335	0.871	0.313	1.04008e-28	upregulated
SRSF2	7.58273e-31	0.573776	0.945	0.59	1.44656e-26	upregulated
HSPE1	3.58194e-22	0.575477	0.932	0.621	6.83327e-18	upregulated
PSMB2	5.59608e-36	0.583084	0.95	0.515	1.06756e-31	upregulated
HNRNPD	5.95829e-37	0.583938	0.985	0.604	1.13666e-32	upregulated
P4HB	2.04122e-36	0.583977	0.943	0.493	3.89404e-32	upregulated
PRDX3	3.59172e-36	0.584837	0.834	0.242	6.85192e-32	upregulated
CBX5	1.46296e-39	0.586153	0.787	0.172	2.79089e-35	upregulated
GCHFR	6.49637e-40	0.586856	0.765	0.15	1.23931e-35	upregulated
MCM4	1.45856e-42	0.587873	0.606	0.035	2.7825e-38	upregulated
CORO1B	1.32875e-30	0.590786	0.741	0.198	2.53485e-26	upregulated
HMGB3	3.14431e-46	0.590871	0.606	0.013	5.9984e-42	upregulated
CCT8	5.48141e-38	0.592211	0.957	0.485	1.04569e-33	upregulated
GLO1	2.82402e-41	0.597603	0.839	0.207	5.38737e-37	upregulated
DEK	1.07599e-32	0.598696	0.967	0.648	2.05268e-28	upregulated
YWHAE	4.20501e-37	0.599569	0.915	0.339	8.02191e-33	upregulated
HSPA8	6.51537e-36	0.601344	0.998	0.903	1.24294e-31	upregulated
CBX3	5.88496e-39	0.603382	0.97	0.551	1.12267e-34	upregulated
AK4	2.80477e-36	0.60624	0.486	0	5.35065e-32	upregulated
GINS2	1.13269e-36	0.611885	0.536	0.026	2.16084e-32	upregulated
DLGAP5	1.13656e-32	0.613093	0.477	0.018	2.16822e-28	upregulated
BCL2	3.87307e-50	0.614287	0.75	0.075	7.38866e-46	upregulated
CLDND1	4.63257e-39	0.617372	0.863	0.256	8.83756e-35	upregulated
LMNB1	1.9642e-41	0.617822	0.697	0.097	3.7471e-37	upregulated
AQP3	1.8237e-24	0.618458	0.497	0.079	3.47906e-20	upregulated
RPA3	5.42942e-36	0.618771	0.871	0.313	1.03577e-31	upregulated
RRM1	6.3909e-42	0.619025	0.739	0.123	1.21919e-37	upregulated
TXNDC17	4.55557e-40	0.620517	0.917	0.348	8.69067e-36	upregulated
ASF1B	1.08229e-45	0.626617	0.604	0.018	2.06469e-41	upregulated
TMEM123	2.00472e-43	0.630097	0.943	0.3	3.8244e-39	upregulated
IL32	1.88491e-52	0.630572	1	0.996	3.59585e-48	upregulated
LSM5	1.06554e-36	0.634519	0.889	0.361	2.03273e-32	upregulated
CACYBP	1.81898e-41	0.636392	0.906	0.339	3.47007e-37	upregulated
RBM17	1.17509e-41	0.636709	0.869	0.229	2.24172e-37	upregulated
CD55	8.10052e-44	0.640964	0.889	0.225	1.54534e-39	upregulated
DHFR	2.9118e-41	0.644882	0.695	0.097	5.55484e-37	upregulated
CALM3	5.81474e-41	0.645037	0.972	0.617	1.10928e-36	upregulated
AURKB	8.26735e-36	0.645135	0.512	0.018	1.57716e-31	upregulated
GMNN	3.09947e-50	0.647211	0.713	0.062	5.91286e-46	upregulated
ETFB	2.35203e-40	0.649606	0.959	0.432	4.48696e-36	upregulated
SLC25A3	1.03684e-45	0.650027	0.974	0.705	1.97798e-41	upregulated
VDAC1	1.15184e-36	0.651485	0.93	0.396	2.19736e-32	upregulated
ALYREF	6.60101e-40	0.655655	0.824	0.211	1.25927e-35	upregulated
NCF4	7.46244e-51	0.655938	0.787	0.097	1.42361e-46	upregulated
CENPM	2.51893e-42	0.657744	0.686	0.084	4.80537e-38	upregulated
BATF3	2.73112e-37	0.658889	0.51	0.009	5.21016e-33	upregulated
ATP5B	1.97891e-45	0.65974	0.983	0.59	3.77516e-41	upregulated
ATP5G3	2.83544e-51	0.660088	0.994	0.815	5.40916e-47	upregulated
PPIA	1.49609e-59	0.661117	1	0.978	2.85409e-55	upregulated
GSTP1	5.92505e-34	0.661442	0.959	0.696	1.13032e-29	upregulated
CCNA2	2.64039e-36	0.663725	0.525	0.026	5.03708e-32	upregulated
CLSPN	2.20674e-44	0.664249	0.627	0.035	4.2098e-40	upregulated
CENPW	1.01476e-44	0.665799	0.641	0.04	1.93586e-40	upregulated
RPLP0	4.17894e-56	0.666857	1	0.969	7.97217e-52	upregulated
LDHB	1.14888e-54	0.667281	0.996	0.837	2.19173e-50	upregulated
DUSP6	1.42373e-47	0.667565	0.641	0.026	2.71604e-43	upregulated
BAX	5.0922e-33	0.670838	0.976	0.643	9.7144e-29	upregulated
HOPX	7.71329e-31	0.671242	0.902	0.423	1.47146e-26	upregulated
CLTA	3.72341e-47	0.671357	0.974	0.485	7.10316e-43	upregulated
TIMP1	1.38644e-36	0.671974	0.725	0.154	2.6449e-32	upregulated
NUF2	2.21944e-40	0.673979	0.534	0.004	4.23402e-36	upregulated
PAICS	8.98991e-45	0.678623	0.652	0.053	1.71501e-40	upregulated
SOS1	2.58934e-47	0.680685	0.776	0.119	4.93969e-43	upregulated
H2AFV	1.83343e-37	0.684242	0.963	0.577	3.49764e-33	upregulated
BHLHE40	4.18019e-44	0.685671	0.889	0.238	7.97455e-40	upregulated
ARPC5	4.47899e-55	0.686915	0.996	0.714	8.54458e-51	upregulated
DARS	1.38779e-50	0.689733	0.885	0.194	2.64749e-46	upregulated
GTSE1	1.30015e-35	0.690979	0.499	0.013	2.4803e-31	upregulated
CHCHD2	5.8613e-63	0.691241	0.996	0.969	1.11816e-58	upregulated
ITM2C	3.08027e-48	0.69815	0.623	0.013	5.87623e-44	upregulated
RAB11FIP1	1.75734e-49	0.698397	0.813	0.141	3.35248e-45	upregulated
NAP1L1	2.31608e-45	0.698578	0.98	0.678	4.41839e-41	upregulated
SLC16A3	5.40759e-43	0.704941	0.734	0.123	1.03161e-38	upregulated
HTATSF1	2.50354e-45	0.706838	0.837	0.176	4.77601e-41	upregulated
HIST1H1C	7.36598e-22	0.712273	0.75	0.326	1.40521e-17	upregulated
FEN1	4.97607e-44	0.717164	0.654	0.062	9.49285e-40	upregulated
EIF5A	1.21982e-43	0.718355	0.976	0.639	2.32705e-39	upregulated
NME1	6.44311e-39	0.720196	0.839	0.278	1.22915e-34	upregulated
ZWINT	3.21682e-48	0.720834	0.638	0.026	6.13672e-44	upregulated
FURIN	1.79853e-58	0.721743	0.797	0.07	3.43106e-54	upregulated
CDC20	1.25817e-33	0.721758	0.488	0.018	2.40021e-29	upregulated
TKT	5.70958e-48	0.722256	0.952	0.33	1.08922e-43	upregulated
KPNA2	8.70103e-27	0.722651	0.649	0.172	1.6599e-22	upregulated
SNRPD1	6.45026e-44	0.72426	0.948	0.458	1.23052e-39	upregulated
CCNB2	9.91545e-40	0.724575	0.545	0.018	1.89157e-35	upregulated
PLAC8	1.07118e-34	0.728391	0.634	0.11	2.04348e-30	upregulated
PPP1R14B	3.03253e-40	0.729684	0.823	0.238	5.78516e-36	upregulated
ANP32E	1.75418e-35	0.734371	0.9	0.423	3.34645e-31	upregulated
H2AFY	7.09266e-48	0.747364	0.933	0.357	1.35307e-43	upregulated
NDUFV2	1.2943e-52	0.748552	0.982	0.533	2.46914e-48	upregulated
TALDO1	4.6815e-53	0.748727	0.963	0.52	8.9309e-49	upregulated
HMMR	2.15879e-37	0.754247	0.523	0.018	4.11832e-33	upregulated
UBALD2	1.03528e-39	0.75434	0.982	0.52	1.97501e-35	upregulated
NCR3	5.24159e-46	0.758124	0.823	0.181	9.99938e-42	upregulated
SMC2	3.56716e-44	0.760089	0.763	0.163	6.80506e-40	upregulated
NUCKS1	1.21434e-45	0.760189	0.965	0.639	2.31659e-41	upregulated
LSM4	1.19502e-45	0.763122	0.904	0.374	2.27974e-41	upregulated
PRDX2	2.68819e-51	0.763373	0.974	0.577	5.12826e-47	upregulated
RANBP1	1.4825e-37	0.763963	0.915	0.485	2.82816e-33	upregulated
EBP	1.73182e-44	0.771096	0.906	0.37	3.3038e-40	upregulated
HDGFL3	1.29128e-64	0.778641	0.8	0.04	2.46337e-60	upregulated
MCM7	1.61766e-45	0.783514	0.71	0.093	3.08601e-41	upregulated
PA2G4	1.42754e-51	0.785037	0.967	0.595	2.72332e-47	upregulated
PRDX1	4.51324e-42	0.793028	0.945	0.564	8.60991e-38	upregulated
CDKN3	4.86479e-42	0.793131	0.595	0.035	9.28055e-38	upregulated
NUDT1	1.49348e-46	0.795786	0.885	0.286	2.84912e-42	upregulated
HSP90AB1	2.22966e-27	0.796354	0.98	0.762	4.25353e-23	upregulated
MAD2L1	7.45428e-50	0.797146	0.736	0.093	1.42205e-45	upregulated
IL2RA	5.58212e-47	0.801139	0.588	0	1.0649e-42	upregulated
TUBA4A	1.48254e-37	0.802894	0.943	0.507	2.82824e-33	upregulated
UBE2T	9.11649e-50	0.812496	0.699	0.057	1.73915e-45	upregulated
CARHSP1	1.5009e-51	0.819345	0.943	0.317	2.86326e-47	upregulated
CKS2	6.66705e-40	0.825653	0.71	0.132	1.27187e-35	upregulated
DDX39A	8.2824e-52	0.830464	0.839	0.176	1.58003e-47	upregulated
HMGA1	1.05087e-47	0.83134	0.867	0.238	2.00475e-43	upregulated
HMGB1	2.73756e-57	0.835503	1	0.969	5.22244e-53	upregulated
LGALS3	3.6852e-28	0.835564	0.658	0.198	7.03025e-24	upregulated
FAM162A	4.67203e-30	0.835648	0.835	0.322	8.91282e-26	upregulated
NASP	4.63307e-45	0.839488	0.904	0.366	8.83851e-41	upregulated
HNRNPAB	1.74403e-44	0.840772	0.871	0.295	3.32709e-40	upregulated
TK1	5.38652e-45	0.841024	0.625	0.04	1.02759e-40	upregulated
DPP4	5.30943e-65	0.841771	0.882	0.101	1.01288e-60	upregulated
XCL1	2.13749e-23	0.855867	0.364	0.013	4.07769e-19	upregulated
HSP90AA1	9.13496e-47	0.861471	0.998	0.912	1.74268e-42	upregulated
CDK1	1.48654e-38	0.873411	0.545	0.026	2.83588e-34	upregulated
TPX2	2.01967e-43	0.874209	0.608	0.04	3.85292e-39	upregulated
FTL	9.04375e-68	0.88231	1	1	1.72528e-63	upregulated
LST1	2.84112e-57	0.887165	0.85	0.132	5.42e-53	upregulated
CCNB1	3.99915e-34	0.904834	0.505	0.026	7.62918e-30	upregulated
HMGN2	4.26013e-44	0.905837	0.969	0.709	8.12706e-40	upregulated
ACTB	4.25828e-75	0.909785	1	1	8.12353e-71	upregulated
CKS1B	7.52027e-45	0.918228	0.712	0.11	1.43464e-40	upregulated
BIRC5	3.23801e-45	0.919046	0.599	0.022	6.17716e-41	upregulated
PIM1	4.54001e-63	0.944696	0.961	0.269	8.66097e-59	upregulated
CAPG	1.24513e-58	0.965512	0.835	0.119	2.37533e-54	upregulated
HIST1H1B	1.65887e-32	0.966552	0.492	0.031	3.16462e-28	upregulated
ASPM	1.89583e-36	0.96662	0.529	0.026	3.61668e-32	upregulated
LGALS1	1.2796e-42	0.966895	0.989	0.837	2.44109e-38	upregulated
TNFSF10	3.60823e-40	0.969463	0.9	0.326	6.88342e-36	upregulated
GPI	3.67921e-48	0.973951	0.852	0.229	7.01883e-44	upregulated
PTTG1	3.18686e-44	0.977215	0.728	0.128	6.07958e-40	upregulated
RAN	9.58693e-62	0.980965	0.978	0.762	1.8289e-57	upregulated
SLC25A5	1.6441e-66	0.991517	0.983	0.634	3.13645e-62	upregulated
NUSAP1	2.79471e-42	0.992161	0.656	0.084	5.33146e-38	upregulated
H2AFX	3.17107e-44	0.996583	0.695	0.11	6.04945e-40	upregulated
ALDOA	1.30806e-62	1.00164	0.996	0.863	2.49539e-58	upregulated
PGAM1	6.88692e-56	1.00736	0.97	0.537	1.31382e-51	upregulated
TUBB4B	1.91158e-31	1.00781	0.813	0.361	3.64673e-27	upregulated
HSPD1	1.11898e-45	1.00813	0.867	0.286	2.13467e-41	upregulated
TXN	2.10634e-66	1.01411	0.993	0.74	4.01827e-62	upregulated
TUBA1C	3.78933e-51	1.02271	0.782	0.123	7.22891e-47	upregulated
DDIT4	9.34823e-61	1.04091	0.797	0.075	1.78336e-56	upregulated
RFLNB	1.54537e-74	1.04601	0.954	0.185	2.9481e-70	upregulated
DUT	1.15184e-39	1.05896	0.895	0.463	2.19737e-35	upregulated
RRM2	1.46202e-45	1.05957	0.617	0.026	2.78909e-41	upregulated
ACTG1	4.85323e-81	1.06092	1	0.969	9.2585e-77	upregulated
ALOX5AP	7.44942e-70	1.09329	0.885	0.093	1.42113e-65	upregulated
ANP32B	7.80672e-77	1.11667	0.985	0.595	1.48929e-72	upregulated
SATB1	1.6007e-69	1.1237	0.915	0.145	3.05366e-65	upregulated
COTL1	9.22227e-74	1.14323	0.993	0.568	1.75933e-69	upregulated
OSM	3.6324e-56	1.14339	0.677	0.009	6.92953e-52	upregulated
LRRN3	1.43013e-77	1.14517	0.819	0	2.72826e-73	upregulated
TPM4	2.12785e-72	1.17397	0.946	0.247	4.05929e-68	upregulated
CENPF	5.98669e-47	1.19506	0.619	0.026	1.14208e-42	upregulated
UBE2C	1.23251e-37	1.20522	0.529	0.018	2.35127e-33	upregulated
SOCS1	9.50534e-84	1.20742	0.904	0.04	1.81333e-79	upregulated
UBE2S	1.77494e-47	1.21187	0.832	0.247	3.38606e-43	upregulated
CISH	2.80717e-91	1.2814	0.948	0.053	5.35523e-87	upregulated
MAL	2.97471e-69	1.30941	0.891	0.128	5.67485e-65	upregulated
PCNA	5.33214e-66	1.3108	0.884	0.159	1.01721e-61	upregulated
HMGB2	1.13271e-44	1.32048	0.926	0.599	2.16088e-40	upregulated
VIM	3.41969e-89	1.32453	1	0.93	6.52373e-85	upregulated
CCND2	1.48273e-81	1.36611	0.969	0.264	2.8286e-77	upregulated
H2AFZ	2.91123e-60	1.38153	0.985	0.643	5.55376e-56	upregulated
PCLAF	7.45486e-66	1.42131	0.791	0.035	1.42216e-61	upregulated
TOP2A	4.75943e-47	1.45366	0.638	0.04	9.07957e-43	upregulated
MKI67	9.46659e-58	1.48685	0.725	0.04	1.80594e-53	upregulated
PKM	1.79033e-76	1.5214	0.97	0.405	3.41541e-72	upregulated
PGK1	5.13063e-82	1.56072	0.993	0.59	9.7877e-78	upregulated
HIST1H4C	8.26871e-23	1.58865	0.874	0.537	1.57742e-18	upregulated
TYMS	4.21007e-69	1.592	0.797	0.026	8.03156e-65	upregulated
LDHA	3.11505e-78	1.60801	0.98	0.621	5.94258e-74	upregulated
STMN1	5.6383e-69	1.61967	0.861	0.11	1.07562e-64	upregulated
GAPDH	6.45742e-98	1.66235	1	0.969	1.23188e-93	upregulated
TUBB	1.68438e-62	1.70142	0.946	0.379	3.21328e-58	upregulated
TPI1	1.8063e-83	1.73253	0.991	0.643	3.44588e-79	upregulated
TUBA1B	2.52657e-55	1.78067	0.95	0.599	4.81995e-51	upregulated
ENO1	1.11159e-98	1.79239	1	0.806	2.12059e-94	upregulated
LTB	1.62287e-78	2.0036	0.996	0.709	3.09595e-74	upregulated
The data of patient-3 sample after 28 days treatment is excluded due to an unreliable low CAR+ cell number.

## Sheet: D7D12 vs. D28D29
Differentially expressed genes in CD8+/CAR+ T cells between day 7/12 and day 28/29 samples after infusion
*Calculated by two-sided Wilcoxon rank sum test in Seurat R package
**P-value corrected using Bonferroni method in Seurat R package
Gene	p_val*	avg_logFC	pct.1 (D7/D12)	pct.2 (D28/D29)	p_val_adj**	up_down
GIMAP7	2.03808e-63	-0.927095	0.879	0.965	3.88805e-59	downregulated
IL7R	2.49134e-18	-0.757477	0.108	0.3	4.75273e-14	downregulated
MALAT1	4.60223e-38	-0.714245	0.999	1	8.77967e-34	downregulated
CX3CR1	2.62562e-15	-0.706947	0.425	0.555	5.0089e-11	downregulated
TXNIP	3.32722e-53	-0.67598	0.985	0.996	6.34734e-49	downregulated
LINC01871	2.15055e-18	-0.661209	0.535	0.687	4.10261e-14	downregulated
LTB	1.58325e-10	-0.653824	0.656	0.709	3.02036e-06	downregulated
S100A11	1.60194e-33	-0.57636	0.873	0.938	3.05602e-29	downregulated
KIAA1551	2.61027e-15	-0.554586	0.657	0.709	4.97961e-11	downregulated
CD2	8.69358e-28	-0.534367	0.94	0.96	1.65847e-23	downregulated
STAT1	8.99618e-19	-0.52798	0.606	0.731	1.7162e-14	downregulated
RPS27	9.05309e-75	-0.525054	1	1	1.72706e-70	downregulated
IFITM2	1.28006e-20	-0.515996	0.79	0.903	2.44196e-16	downregulated
MBP	1.92786e-10	-0.511564	0.499	0.568	3.67779e-06	downregulated
GIMAP4	9.04801e-20	-0.505744	0.859	0.899	1.72609e-15	downregulated
RPS29	3.84084e-60	-0.472164	1	1	7.32717e-56	downregulated
GPR171	8.04585e-09	-0.434637	0.24	0.357	0.000153491	downregulated
CCL4L2	8.34899e-08	-0.429373	0.133	0.251	0.00159274	downregulated
XBP1	3.05125e-11	-0.428954	0.473	0.564	5.82087e-07	downregulated
GIMAP1	5.10419e-08	-0.425036	0.561	0.577	0.000973726	downregulated
XAF1	0.000202174	-0.419942	0.496	0.502	1	downregulated
RPL36A	1.23611e-20	-0.390493	0.951	0.952	2.35812e-16	downregulated
SLFN5	9.21474e-07	-0.390369	0.647	0.626	0.017579	downregulated
RPL37A	1.04343e-44	-0.382692	1	1	1.99054e-40	downregulated
RPL34	4.49942e-46	-0.378301	1	1	8.58354e-42	downregulated
N4BP2L2	1.71106e-12	-0.373042	0.737	0.753	3.26419e-08	downregulated
KLRD1	0.00688806	-0.369964	0.52	0.515	1	downregulated
RPS25	1.06507e-42	-0.367165	1	1	2.03183e-38	downregulated
ASCL2	4.27111e-05	-0.363512	0.264	0.352	0.814799	downregulated
S1PR1	1.68973e-08	-0.363157	0.148	0.264	0.00032235	downregulated
RPL27A	9.95914e-36	-0.361145	0.998	1	1.8999e-31	downregulated
IFITM1	4.26891e-11	-0.357093	0.804	0.855	8.14381e-07	downregulated
SPN	1.11064e-07	-0.350086	0.727	0.683	0.00211877	downregulated
GZMM	1.0443e-14	-0.345452	0.881	0.921	1.99221e-10	downregulated
RPL9	2.23285e-28	-0.345012	1	0.996	4.25961e-24	downregulated
RPL21	1.5516e-43	-0.340507	1	1	2.95999e-39	downregulated
GZMK	3.76155e-05	-0.339028	0.78	0.762	0.717591	downregulated
PARP9	0.0469667	-0.338874	0.351	0.344	1	downregulated
ATM	1.11856e-05	-0.338696	0.584	0.573	0.213388	downregulated
SAMD9L	0.00292931	-0.3363	0.419	0.427	1	downregulated
FCGR3A	0.0137579	-0.334756	0.573	0.559	1	downregulated
RPS19	7.57852e-34	-0.333956	1	1	1.44575e-29	downregulated
CCL4	1.13613e-07	-0.333227	0.861	0.828	0.0021674	downregulated
RPS14	4.50398e-38	-0.329772	1	1	8.59224e-34	downregulated
GBP5	1.6965e-06	-0.326129	0.803	0.749	0.0323641	downregulated
CHST12	5.07817e-07	-0.324415	0.506	0.546	0.00968763	downregulated
BTG1	1.9122e-13	-0.319038	0.983	0.987	3.6479e-09	downregulated
BTN3A2	1.67054e-05	-0.317377	0.673	0.639	0.318689	downregulated
GBP4	0.000378513	-0.316718	0.622	0.568	1	downregulated
RPS27A	1.3357e-38	-0.316246	1	1	2.54812e-34	downregulated
RPL13	2.56626e-36	-0.312561	1	1	4.89565e-32	downregulated
RPS12	8.62533e-38	-0.308773	1	1	1.64545e-33	downregulated
TRIM22	0.000376086	-0.307916	0.54	0.524	1	downregulated
PRSS23	5.17232e-05	-0.307428	0.178	0.26	0.986724	downregulated
TRAF3IP3	4.50282e-09	-0.306814	0.875	0.806	8.59003e-05	downregulated
HLA-F	4.65376e-13	-0.303734	0.932	0.899	8.87799e-09	downregulated
RPL36	8.29127e-28	-0.303194	0.999	1	1.58173e-23	downregulated
RPL23A	4.01916e-36	-0.302606	0.999	1	7.66736e-32	downregulated
RPS21	2.17153e-26	-0.302324	0.999	1	4.14262e-22	downregulated
RPL30	6.19018e-38	-0.301815	1	1	1.1809e-33	downregulated
KLF2	1.16254e-13	-0.300048	0.982	0.965	2.21778e-09	downregulated
TTC3	0.0213223	-0.298476	0.325	0.335	1	downregulated
RPL38	1.31885e-27	-0.294827	0.999	1	2.51596e-23	downregulated
ATP6V0E1	4.66827e-12	-0.293815	0.884	0.859	8.90565e-08	downregulated
B2M	1.69043e-55	-0.293684	1	1	3.22484e-51	downregulated
RPS18	5.26685e-29	-0.293537	1	1	1.00476e-24	downregulated
RPL41	7.89283e-41	-0.292976	1	1	1.50571e-36	downregulated
GBP1	0.032062	-0.291151	0.484	0.449	1	downregulated
IL10RA	5.87066e-05	-0.288671	0.672	0.634	1	downregulated
RPL39	9.94902e-39	-0.28846	1	1	1.89797e-34	downregulated
PURA	6.37552e-05	-0.287325	0.168	0.247	1	downregulated
RSBN1L	6.60459e-05	-0.285899	0.507	0.507	1	downregulated
RIPOR2	1.93274e-06	-0.285323	0.857	0.824	0.0368708	downregulated
RPL32	1.53932e-32	-0.285049	1	1	2.93656e-28	downregulated
ID2	1.19374e-06	-0.283643	0.834	0.819	0.0227729	downregulated
ITGB1	7.09264e-05	-0.282262	0.821	0.789	1	downregulated
SP4	0.00277267	-0.28128	0.227	0.273	1	downregulated
RPL26	6.49102e-37	-0.280413	1	1	1.23829e-32	downregulated
TOB1	0.00213714	-0.278052	0.38	0.401	1	downregulated
CST7	9.24338e-15	-0.275722	0.998	0.996	1.76336e-10	downregulated
RPS28	3.03415e-31	-0.275051	1	1	5.78825e-27	downregulated
PCNX4	0.0003769	-0.273008	0.126	0.194	1	downregulated
IKZF3	0.00148089	-0.271327	0.728	0.639	1	downregulated
STK38	0.0053658	-0.267864	0.473	0.454	1	downregulated
PPP1R10	0.0122599	-0.265618	0.292	0.313	1	downregulated
FTL	4.37259e-13	-0.265316	0.999	1	8.3416e-09	downregulated
RPL10	1.4112e-27	-0.263196	1	1	2.69215e-23	downregulated
SH2D2A	0.035275	-0.260473	0.385	0.37	1	downregulated
PRMT2	0.00168599	-0.255832	0.729	0.639	1	downregulated
RPS10	6.37835e-23	-0.255813	1	1	1.2168e-18	downregulated
CXCR6	0.0460456	-0.255476	0.232	0.256	1	downregulated
MAT2B	0.000146876	-0.25492	0.529	0.52	1	downregulated
RPS8	3.52393e-29	-0.253792	1	1	6.72261e-25	downregulated
GIMAP2	0.00703322	-0.253286	0.427	0.419	1	downregulated
SORL1	0.0324401	-0.25252	0.256	0.278	1	downregulated
EMP3	3.15948e-10	-0.251692	0.995	0.982	6.02735e-06	downregulated
DDX5	6.47557e-13	-0.251266	0.994	0.987	1.23534e-08	downregulated
C12orf57	1.02686e-06	-0.250575	0.912	0.841	0.0195894	downregulated
LBH	0.00540725	-0.250094	0.66	0.59	1	downregulated
GSTP1	1.15748e-09	0.250019	0.912	0.696	2.20812e-05	upregulated
SETD2	7.64707e-14	0.250146	0.425	0.128	1.45883e-09	upregulated
NDUFS2	2.07533e-11	0.250467	0.652	0.313	3.95911e-07	upregulated
HMGXB4	3.93463e-13	0.251709	0.411	0.128	7.50609e-09	upregulated
DAZAP1	2.79851e-13	0.251916	0.569	0.229	5.33871e-09	upregulated
DDOST	1.19787e-10	0.252687	0.853	0.542	2.28518e-06	upregulated
SIRPG	2.52306e-10	0.252817	0.533	0.247	4.81325e-06	upregulated
SBDS	6.31875e-12	0.253149	0.568	0.247	1.20543e-07	upregulated
USP1	9.04864e-11	0.254062	0.481	0.207	1.72621e-06	upregulated
ZYX	4.18948e-11	0.254304	0.626	0.308	7.99227e-07	upregulated
TWISTNB	1.29059e-14	0.254488	0.445	0.132	2.46207e-10	upregulated
GNAI2	1.22833e-11	0.254653	0.963	0.806	2.34329e-07	upregulated
DNAJC9	6.13122e-08	0.25488	0.349	0.154	0.00116965	upregulated
STT3B	9.43221e-16	0.255294	0.474	0.141	1.79938e-11	upregulated
MYL6	1.80381e-21	0.255429	1	0.996	3.44113e-17	upregulated
MT1F	3.19107e-11	0.25573	0.449	0.181	6.0876e-07	upregulated
COPS3	4.74976e-13	0.255819	0.478	0.176	9.06112e-09	upregulated
YWHAZ	8.51709e-13	0.25587	0.988	0.899	1.62481e-08	upregulated
EIF4A1	1.67469e-12	0.256178	0.656	0.3	3.19481e-08	upregulated
LDHB	2.36149e-12	0.256185	0.976	0.837	4.50502e-08	upregulated
DECR1	6.26344e-12	0.257037	0.764	0.419	1.19488e-07	upregulated
SEC61B	1.95358e-11	0.257784	0.97	0.797	3.72684e-07	upregulated
PGAM1	7.61465e-10	0.258085	0.831	0.537	1.45265e-05	upregulated
PSMD7	3.71655e-12	0.258836	0.801	0.467	7.09006e-08	upregulated
ATP5L	1.89624e-21	0.258959	0.998	0.982	3.61745e-17	upregulated
SRP19	7.92931e-14	0.260144	0.728	0.352	1.51267e-09	upregulated
ZNF326	5.6106e-13	0.260671	0.444	0.154	1.07033e-08	upregulated
POLR1D	4.31778e-10	0.260961	0.893	0.617	8.23703e-06	upregulated
ATP5D	6.02941e-14	0.261175	0.959	0.819	1.15023e-09	upregulated
PCBP2	1.25877e-12	0.261391	0.935	0.648	2.40136e-08	upregulated
GINS2	1.0962e-10	0.261743	0.207	0.026	2.09122e-06	upregulated
PSMD3	3.35461e-15	0.261917	0.475	0.15	6.39958e-11	upregulated
MYH9	6.72453e-11	0.261965	0.905	0.692	1.28284e-06	upregulated
DUSP5	6.6461e-14	0.262026	0.309	0.057	1.26788e-09	upregulated
PARVG	7.72655e-12	0.263055	0.576	0.251	1.47399e-07	upregulated
CD74	2.80673e-10	0.263525	0.982	0.916	5.3544e-06	upregulated
MRPL37	4.05603e-16	0.263819	0.447	0.123	7.7377e-12	upregulated
SREK1	1.10853e-13	0.263962	0.597	0.264	2.11475e-09	upregulated
HDAC1	9.3205e-12	0.264193	0.759	0.419	1.77807e-07	upregulated
PPP1R15A	1.5809e-09	0.265813	0.589	0.304	3.01588e-05	upregulated
HNRNPL	4.53509e-14	0.266036	0.601	0.26	8.65159e-10	upregulated
PGK1	2.69243e-09	0.266055	0.822	0.59	5.13635e-05	upregulated
PELI1	1.36836e-15	0.266172	0.309	0.044	2.61041e-11	upregulated
NUDT21	2.73489e-12	0.266251	0.573	0.251	5.21734e-08	upregulated
RPN2	4.84802e-12	0.26632	0.697	0.361	9.24857e-08	upregulated
HLA-DMA	3.84828e-12	0.26637	0.606	0.273	7.34136e-08	upregulated
CENPM	2.79784e-09	0.266455	0.276	0.084	5.33744e-05	upregulated
SRRM1	1.20284e-10	0.266457	0.89	0.643	2.29465e-06	upregulated
CKS1B	9.08467e-08	0.266757	0.29	0.11	0.00173308	upregulated
OSTF1	9.98127e-10	0.267079	0.824	0.546	1.90413e-05	upregulated
RPLP0	2.46979e-15	0.267823	0.999	0.969	4.71162e-11	upregulated
NAMPT	7.47077e-17	0.268477	0.456	0.123	1.4252e-12	upregulated
RTRAF	6.51532e-12	0.268694	0.892	0.674	1.24293e-07	upregulated
NONO	1.0909e-11	0.269069	0.722	0.396	2.08112e-07	upregulated
PPP2CA	2.70675e-12	0.269448	0.595	0.26	5.16366e-08	upregulated
GDE1	1.14179e-14	0.269635	0.374	0.093	2.17818e-10	upregulated
COX6A1	1.16881e-13	0.269675	0.95	0.837	2.22974e-09	upregulated
MYL6B	1.76575e-15	0.269859	0.39	0.097	3.36852e-11	upregulated
CAP1	2.52874e-13	0.270214	0.942	0.762	4.82407e-09	upregulated
GTF2B	7.97211e-17	0.270506	0.577	0.198	1.52084e-12	upregulated
SUB1	2.51872e-18	0.270601	0.998	0.965	4.80496e-14	upregulated
GNB2	6.71735e-12	0.27079	0.791	0.445	1.28147e-07	upregulated
URM1	4.26491e-15	0.271318	0.531	0.189	8.13617e-11	upregulated
COX7A2	2.47003e-13	0.271362	0.972	0.841	4.71207e-09	upregulated
ZFP36	1.89597e-05	0.271852	0.638	0.432	0.361694	upregulated
EIF4G2	1.17967e-10	0.272004	0.823	0.537	2.25045e-06	upregulated
MZT2B	1.68739e-13	0.272069	0.961	0.815	3.21904e-09	upregulated
MZT1	4.52108e-16	0.272697	0.451	0.123	8.62487e-12	upregulated
MRPL28	1.67799e-15	0.273611	0.628	0.26	3.2011e-11	upregulated
SDE2	2.8159e-16	0.273674	0.331	0.048	5.37189e-12	upregulated
SF3B6	1.50417e-11	0.274972	0.905	0.634	2.8695e-07	upregulated
NUCKS1	4.79452e-08	0.275207	0.827	0.639	0.00091465	upregulated
SNW1	1.7885e-13	0.275296	0.664	0.3	3.41191e-09	upregulated
TXN	7.84284e-10	0.275723	0.893	0.74	1.49618e-05	upregulated
NDUFB11	1.84214e-12	0.276014	0.944	0.714	3.51425e-08	upregulated
CYC1	5.59206e-12	0.276625	0.697	0.344	1.0668e-07	upregulated
TPX2	4.02645e-10	0.276878	0.218	0.04	7.68126e-06	upregulated
SNRPA	6.41926e-13	0.277544	0.631	0.291	1.2246e-08	upregulated
FBXO7	3.27705e-13	0.277832	0.629	0.278	6.25163e-09	upregulated
COX6C	4.70832e-16	0.277872	0.99	0.956	8.98207e-12	upregulated
SLBP	2.77427e-11	0.278457	0.489	0.211	5.29248e-07	upregulated
EZH2	1.28128e-12	0.278708	0.451	0.167	2.4443e-08	upregulated
CTBP1	1.93847e-13	0.278753	0.615	0.273	3.69802e-09	upregulated
PSMD13	1.16047e-13	0.279187	0.755	0.388	2.21383e-09	upregulated
CALM1	2.54702e-22	0.2795	1	0.996	4.85896e-18	upregulated
TLN1	7.47824e-13	0.279542	0.903	0.656	1.42662e-08	upregulated
CYTIP	6.44518e-11	0.280458	0.744	0.441	1.22955e-06	upregulated
TK1	2.26892e-09	0.280616	0.206	0.04	4.32841e-05	upregulated
BTF3	1.87956e-22	0.282125	0.999	0.996	3.58563e-18	upregulated
NDUFA4	2.63009e-16	0.282298	0.989	0.877	5.01741e-12	upregulated
COG3	1.50548e-16	0.282976	0.399	0.088	2.87201e-12	upregulated
CASP4	8.47983e-12	0.28316	0.835	0.493	1.6177e-07	upregulated
MRPL23	2.00889e-15	0.283199	0.582	0.22	3.83237e-11	upregulated
ARPC5	8.96046e-11	0.283543	0.908	0.714	1.70939e-06	upregulated
SRSF9	2.94003e-15	0.283754	0.935	0.678	5.60869e-11	upregulated
LMNB1	1.30155e-13	0.28447	0.365	0.097	2.48297e-09	upregulated
FYB1	3.57057e-10	0.285992	0.915	0.687	6.81158e-06	upregulated
NDUFA10	1.30076e-13	0.286307	0.675	0.304	2.48146e-09	upregulated
C16orf87	1.07592e-16	0.286834	0.546	0.176	2.05253e-12	upregulated
ARF5	6.63525e-13	0.287522	0.785	0.419	1.26581e-08	upregulated
PARK7	3.95089e-16	0.287544	0.978	0.859	7.53711e-12	upregulated
NFIL3	1.00838e-16	0.28764	0.362	0.066	1.92368e-12	upregulated
GTF3C6	1.13225e-11	0.287824	0.796	0.507	2.16e-07	upregulated
RBM17	3.41768e-15	0.287877	0.592	0.229	6.51991e-11	upregulated
SNRPA1	2.93182e-13	0.288859	0.569	0.242	5.59303e-09	upregulated
CNOT1	2.29105e-14	0.290171	0.648	0.278	4.37063e-10	upregulated
PSMB1	2.6506e-16	0.290578	0.964	0.736	5.05654e-12	upregulated
CDKN3	4.07298e-10	0.290639	0.212	0.035	7.77002e-06	upregulated
TALDO1	8.21779e-12	0.291545	0.802	0.52	1.56771e-07	upregulated
MT1X	3.647e-13	0.291682	0.729	0.361	6.95739e-09	upregulated
UQCRC1	9.17506e-19	0.292063	0.581	0.185	1.75033e-14	upregulated
HSP90AB1	9.72771e-06	0.292654	0.9	0.762	0.185576	upregulated
SNRPE	3.20746e-09	0.292965	0.79	0.564	6.11888e-05	upregulated
KRT10	3.0017e-14	0.293715	0.887	0.586	5.72635e-10	upregulated
DBNL	4.34463e-15	0.294519	0.68	0.291	8.28825e-11	upregulated
SUMO1	8.67734e-14	0.295082	0.884	0.577	1.65538e-09	upregulated
HNRNPA2B1	2.19512e-09	0.295278	0.977	0.943	4.18764e-05	upregulated
MYO1G	4.44328e-11	0.296528	0.831	0.542	8.47645e-07	upregulated
RBBP6	1.21631e-12	0.298199	0.63	0.291	2.32035e-08	upregulated
CHCHD2	4.09839e-18	0.298894	0.997	0.969	7.81851e-14	upregulated
SRP72	1.94994e-14	0.299261	0.699	0.33	3.7199e-10	upregulated
HNRNPM	2.41956e-12	0.299299	0.846	0.529	4.61579e-08	upregulated
STK17B	2.67138e-10	0.299426	0.812	0.515	5.09619e-06	upregulated
YPEL5	4.18094e-14	0.299989	0.632	0.278	7.97598e-10	upregulated
RAN	1.65956e-07	0.301533	0.896	0.762	0.00316595	upregulated
TUBA1C	1.88535e-11	0.301926	0.374	0.123	3.59669e-07	upregulated
UQCRC2	6.69046e-15	0.302519	0.715	0.344	1.27634e-10	upregulated
SNRPF	2.92059e-12	0.302737	0.861	0.656	5.57162e-08	upregulated
ZWINT	3.95462e-12	0.302825	0.225	0.026	7.54422e-08	upregulated
OSER1	1.58452e-18	0.302845	0.457	0.11	3.02279e-14	upregulated
UBE2S	2.3898e-07	0.303188	0.467	0.247	0.00455902	upregulated
SRSF2	5.55818e-09	0.303411	0.818	0.59	0.000106033	upregulated
DUSP2	7.48343e-08	0.304095	0.868	0.626	0.00142761	upregulated
ATP5F1	5.45393e-14	0.304518	0.808	0.493	1.04045e-09	upregulated
VPS37B	3.62648e-16	0.304727	0.524	0.172	6.91824e-12	upregulated
ZNF394	3.22785e-15	0.304797	0.498	0.163	6.15776e-11	upregulated
RSL24D1	7.13146e-13	0.30625	0.888	0.621	1.36047e-08	upregulated
CBX5	3.84376e-13	0.306338	0.461	0.172	7.33274e-09	upregulated
BTG2	4.15966e-12	0.306593	0.542	0.242	7.93539e-08	upregulated
H3F3B	1.87572e-22	0.308732	1	1	3.5783e-18	upregulated
SNRPC	6.86398e-16	0.309587	0.791	0.388	1.30944e-11	upregulated
HMGB3	7.60976e-17	0.30971	0.27	0.013	1.45171e-12	upregulated
HELLS	3.2447e-13	0.309876	0.412	0.137	6.18992e-09	upregulated
ODC1	6.54932e-16	0.310105	0.533	0.189	1.24941e-11	upregulated
DBI	5.6943e-17	0.310547	0.975	0.837	1.0863e-12	upregulated
RNF19A	9.23894e-14	0.31173	0.728	0.361	1.76251e-09	upregulated
DDIT4	1.00884e-13	0.311849	0.329	0.075	1.92457e-09	upregulated
CLSPN	7.87511e-12	0.312602	0.238	0.035	1.50233e-07	upregulated
FKBP1A	4.19346e-14	0.312927	0.864	0.595	7.99987e-10	upregulated
ARPC5L	6.01248e-15	0.314154	0.878	0.546	1.147e-10	upregulated
UQCRFS1	1.68914e-14	0.314552	0.869	0.524	3.22238e-10	upregulated
PPP1CA	8.79093e-21	0.314891	0.982	0.841	1.67705e-16	upregulated
TGFBR3	4.13928e-15	0.316091	0.595	0.238	7.89651e-11	upregulated
P4HB	2.37173e-12	0.316211	0.809	0.493	4.52456e-08	upregulated
TPM3	5.72387e-15	0.316995	0.966	0.793	1.09194e-10	upregulated
HNRNPU	2.63003e-12	0.317238	0.904	0.683	5.01731e-08	upregulated
NPM1	2.73877e-21	0.317318	0.997	0.974	5.22476e-17	upregulated
GADD45B	1.55406e-13	0.318778	0.663	0.304	2.96468e-09	upregulated
EWSR1	2.92659e-15	0.319106	0.727	0.357	5.58305e-11	upregulated
PPIA	1.15599e-12	0.319443	0.995	0.978	2.20528e-08	upregulated
NUDT1	8.89911e-12	0.319483	0.575	0.286	1.69768e-07	upregulated
CD38	7.50853e-18	0.319685	0.445	0.115	1.4324e-13	upregulated
DNAJB1	8.17904e-14	0.319923	0.735	0.388	1.56031e-09	upregulated
RAD23B	1.45451e-17	0.321069	0.557	0.185	2.77476e-13	upregulated
PNN	2.16386e-12	0.321521	0.843	0.555	4.12799e-08	upregulated
ATP5G2	3.44506e-23	0.321609	0.996	0.943	6.57215e-19	upregulated
PSMB2	1.59619e-12	0.321768	0.81	0.515	3.04504e-08	upregulated
MAP3K8	4.50869e-14	0.324072	0.446	0.15	8.60122e-10	upregulated
TPM4	1.14012e-13	0.324302	0.566	0.247	2.175e-09	upregulated
TFDP1	2.13302e-16	0.325197	0.468	0.141	4.06917e-12	upregulated
NDUFA2	1.29428e-16	0.325332	0.889	0.59	2.4691e-12	upregulated
ATP5G3	9.26301e-20	0.325483	0.954	0.815	1.7671e-15	upregulated
RIOK3	7.36139e-17	0.325641	0.64	0.256	1.40433e-12	upregulated
C1QBP	2.18684e-13	0.325806	0.759	0.441	4.17184e-09	upregulated
PKM	1.45139e-13	0.32703	0.739	0.405	2.76881e-09	upregulated
MGEA5	7.45123e-16	0.3274	0.691	0.308	1.42147e-11	upregulated
NAP1L1	9.64778e-14	0.327835	0.901	0.678	1.84051e-09	upregulated
FAM46C	2.62303e-18	0.329193	0.456	0.11	5.00396e-14	upregulated
HINT2	4.15369e-17	0.329252	0.572	0.211	7.924e-13	upregulated
HNRNPA1	1.89476e-22	0.329639	0.996	0.916	3.61463e-18	upregulated
ANP32E	1.76782e-08	0.329654	0.68	0.423	0.000337248	upregulated
IQGAP2	1.9066e-13	0.3298	0.737	0.401	3.63721e-09	upregulated
KRR1	1.97604e-16	0.330573	0.671	0.291	3.76969e-12	upregulated
CNN2	7.02247e-16	0.331792	0.939	0.718	1.33968e-11	upregulated
LSM4	9.17333e-12	0.331861	0.658	0.374	1.75e-07	upregulated
BCLAF1	3.37001e-13	0.331888	0.766	0.445	6.42897e-09	upregulated
UBE2C	1.40331e-06	0.332008	0.127	0.018	0.0267709	upregulated
BUD31	8.17097e-16	0.332453	0.808	0.436	1.55878e-11	upregulated
WHAMM	1.41586e-16	0.332974	0.55	0.194	2.70104e-12	upregulated
TXNDC17	1.1109e-15	0.333371	0.703	0.348	2.11927e-11	upregulated
ZBTB1	5.08043e-18	0.333567	0.571	0.198	9.69194e-14	upregulated
UBC	2.26031e-24	0.333752	1	0.991	4.31199e-20	upregulated
HSPD1	4.00097e-12	0.335487	0.594	0.286	7.63266e-08	upregulated
PFN1	4.0196e-32	0.33575	0.999	1	7.66819e-28	upregulated
MRPL54	5.44131e-17	0.336393	0.892	0.59	1.03804e-12	upregulated
TUFM	3.2792e-17	0.336904	0.779	0.374	6.25572e-13	upregulated
HNRNPH1	1.92268e-13	0.337346	0.87	0.604	3.6679e-09	upregulated
NDUFB9	8.5371e-19	0.337756	0.903	0.581	1.62862e-14	upregulated
UBE2L3	1.25019e-17	0.338144	0.901	0.617	2.38498e-13	upregulated
GGCT	9.78668e-18	0.338575	0.485	0.15	1.867e-13	upregulated
CARHSP1	1.12067e-14	0.341398	0.664	0.317	2.13791e-10	upregulated
PPP1CC	3.31639e-16	0.34212	0.713	0.33	6.32668e-12	upregulated
ENSA	2.68496e-16	0.342714	0.821	0.454	5.12209e-12	upregulated
GMNN	7.71914e-16	0.343216	0.332	0.062	1.47258e-11	upregulated
SNRPB	1.5671e-15	0.343272	0.935	0.709	2.98956e-11	upregulated
EIF1	3.55699e-30	0.345847	1	0.991	6.78567e-26	upregulated
IFNG	1.1025e-15	0.346259	0.448	0.132	2.10323e-11	upregulated
TMPO	5.27662e-11	0.346947	0.573	0.3	1.00662e-06	upregulated
ANAPC15	1.17973e-18	0.348747	0.56	0.189	2.25057e-14	upregulated
MIR4435-2HG	7.52528e-19	0.348913	0.716	0.3	1.4356e-14	upregulated
HNRNPA3	1.2154e-17	0.350541	0.956	0.797	2.31862e-13	upregulated
BTG3	1.36985e-19	0.35156	0.589	0.194	2.61325e-15	upregulated
RHOA	5.72177e-23	0.352764	0.974	0.797	1.09154e-18	upregulated
TOMM22	6.05206e-19	0.35496	0.733	0.33	1.15455e-14	upregulated
BHLHE40	2.95059e-16	0.35512	0.604	0.238	5.62883e-12	upregulated
MCM7	9.32832e-12	0.357677	0.319	0.093	1.77956e-07	upregulated
SH2D1A	1.32398e-16	0.358138	0.823	0.476	2.52576e-12	upregulated
WDR1	3.92546e-18	0.359599	0.803	0.441	7.48861e-14	upregulated
CDCA7	3.8212e-16	0.360932	0.327	0.053	7.28971e-12	upregulated
PSMA2	3.1607e-17	0.3617	0.862	0.573	6.02967e-13	upregulated
FAM133B	8.37808e-18	0.364167	0.758	0.366	1.59829e-13	upregulated
LIM2	4.38371e-09	0.364726	0.181	0.026	8.3628e-05	upregulated
NR4A2	2.35304e-13	0.36597	0.382	0.115	4.48889e-09	upregulated
HNRNPDL	1.46903e-17	0.367847	0.952	0.744	2.80248e-13	upregulated
WTAP	9.39327e-21	0.369267	0.722	0.3	1.79195e-16	upregulated
DDX39A	4.65096e-16	0.370961	0.503	0.176	8.87264e-12	upregulated
H1FX	9.05354e-12	0.371879	0.825	0.559	1.72714e-07	upregulated
HNRNPC	1.06197e-20	0.372675	0.948	0.811	2.02592e-16	upregulated
TKT	1.20492e-18	0.373216	0.737	0.33	2.29862e-14	upregulated
ALYREF	3.71601e-17	0.373389	0.574	0.211	7.08903e-13	upregulated
MRPL47	1.61154e-20	0.377237	0.691	0.269	3.07434e-16	upregulated
UBALD2	1.58439e-15	0.37883	0.85	0.52	3.02254e-11	upregulated
ARF1	3.70588e-20	0.378901	0.923	0.612	7.06971e-16	upregulated
HNRNPR	7.77642e-18	0.379376	0.857	0.52	1.48351e-13	upregulated
ARPC2	1.31074e-35	0.379698	0.999	0.982	2.50051e-31	upregulated
ARHGDIA	2.82077e-19	0.379908	0.85	0.476	5.38117e-15	upregulated
PTBP1	2.06839e-18	0.380033	0.587	0.225	3.94587e-14	upregulated
RGS10	1.04465e-18	0.380696	0.924	0.63	1.99288e-14	upregulated
POMP	1.15385e-18	0.381712	0.932	0.718	2.20119e-14	upregulated
HIST1H1E	5.7153e-14	0.382608	0.659	0.322	1.09031e-09	upregulated
HIST2H2AC	9.6747e-14	0.382658	0.539	0.229	1.84564e-09	upregulated
SRSF3	4.99193e-15	0.38306	0.93	0.762	9.52311e-11	upregulated
NUSAP1	2.3278e-09	0.383567	0.273	0.084	4.44075e-05	upregulated
AP2S1	3.35621e-19	0.384292	0.866	0.515	6.40264e-15	upregulated
ENO1	5.45112e-15	0.384763	0.95	0.806	1.03991e-10	upregulated
DEK	4.72472e-11	0.387147	0.873	0.648	9.01334e-07	upregulated
RRM2	5.05189e-10	0.388004	0.196	0.026	9.63748e-06	upregulated
MXD4	4.67698e-17	0.388589	0.766	0.414	8.92228e-13	upregulated
TRA2B	6.66209e-15	0.390326	0.829	0.533	1.27093e-10	upregulated
MCM4	1.02579e-14	0.390553	0.273	0.035	1.95691e-10	upregulated
ATXN1	3.88394e-20	0.391054	0.67	0.273	7.40939e-16	upregulated
CFL1	8.50017e-37	0.391466	1	1	1.62158e-32	upregulated
TOP2A	4.44857e-07	0.392002	0.169	0.04	0.00848653	upregulated
SFPQ	7.07132e-18	0.392763	0.819	0.476	1.349e-13	upregulated
HMGB1	7.38458e-21	0.393268	0.999	0.969	1.40876e-16	upregulated
EIF5A	5.95161e-17	0.394417	0.886	0.639	1.13539e-12	upregulated
CCNL1	5.05072e-17	0.395405	0.871	0.573	9.63526e-13	upregulated
UCP2	3.02201e-17	0.395844	0.948	0.731	5.76508e-13	upregulated
IDH2	8.12362e-20	0.39604	0.858	0.493	1.54974e-15	upregulated
RPA3	8.568e-12	0.396415	0.579	0.313	1.63452e-07	upregulated
CLEC2B	1.45682e-20	0.39659	0.965	0.753	2.77917e-16	upregulated
COX8A	1.28823e-23	0.398916	0.97	0.841	2.45756e-19	upregulated
RHOH	1.66163e-19	0.399491	0.722	0.317	3.16988e-15	upregulated
ATF4	3.81868e-24	0.402672	0.711	0.247	7.2849e-20	upregulated
H2AFY	7.65392e-18	0.403548	0.715	0.357	1.46014e-13	upregulated
BCL2L11	7.59922e-22	0.404404	0.544	0.145	1.4497e-17	upregulated
LDHA	1.46533e-13	0.412009	0.864	0.621	2.79541e-09	upregulated
NFKBIZ	3.24112e-20	0.412608	0.518	0.145	6.18308e-16	upregulated
MGAT4A	2.57609e-20	0.41462	0.684	0.282	4.91441e-16	upregulated
HIST1H1B	9.93742e-12	0.414898	0.227	0.031	1.89576e-07	upregulated
CBX3	3.44552e-17	0.419281	0.825	0.551	6.57302e-13	upregulated
H2AFV	4.6991e-14	0.420091	0.826	0.577	8.96448e-10	upregulated
SMC3	1.47946e-17	0.420904	0.686	0.326	2.82236e-13	upregulated
APOBEC3C	4.92578e-20	0.421354	0.808	0.423	9.39691e-16	upregulated
PIM3	1.21883e-18	0.424037	0.575	0.207	2.32516e-14	upregulated
ANXA2	3.08169e-16	0.424132	0.91	0.7	5.87894e-12	upregulated
MCM5	2.31065e-14	0.427875	0.435	0.15	4.40803e-10	upregulated
ATP5B	8.49622e-25	0.43046	0.906	0.59	1.62082e-20	upregulated
PSMA4	7.61726e-19	0.433136	0.858	0.564	1.45314e-14	upregulated
ATP5A1	4.34687e-26	0.43484	0.89	0.52	8.29253e-22	upregulated
YWHAE	4.3799e-18	0.435429	0.693	0.339	8.35553e-14	upregulated
SNRPD1	4.1174e-20	0.436249	0.819	0.458	7.85477e-16	upregulated
HSP90AA1	3.65662e-21	0.439579	0.988	0.912	6.97573e-17	upregulated
ATP5C1	1.01811e-24	0.443458	0.91	0.568	1.94225e-20	upregulated
CACYBP	2.50521e-24	0.445713	0.742	0.339	4.77919e-20	upregulated
SRSF10	3.58431e-18	0.452898	0.744	0.419	6.83778e-14	upregulated
S100A12	1.24952e-08	0.454882	0.136	0.004	0.000238371	upregulated
APOBEC3H	1.26794e-25	0.455017	0.558	0.132	2.41885e-21	upregulated
FABP5	7.87365e-18	0.457561	0.703	0.361	1.50206e-13	upregulated
CORO1A	1.67751e-43	0.468076	0.999	0.96	3.20019e-39	upregulated
SLC25A3	1.53399e-30	0.46987	0.95	0.705	2.92639e-26	upregulated
MT1E	2.43868e-19	0.470295	0.643	0.269	4.65227e-15	upregulated
HMGA1	4.11378e-25	0.472562	0.682	0.238	7.84786e-21	upregulated
HIST1H1D	4.09148e-16	0.477632	0.798	0.471	7.80533e-12	upregulated
ARPC4	3.95149e-29	0.481658	0.927	0.634	7.53826e-25	upregulated
LCP1	4.30995e-31	0.484999	0.983	0.815	8.22209e-27	upregulated
VIM	5.105e-22	0.486511	0.98	0.93	9.73881e-18	upregulated
RBM3	2.41008e-29	0.487156	0.95	0.63	4.5977e-25	upregulated
PDE4D	1.96332e-28	0.487174	0.538	0.101	3.74542e-24	upregulated
CCL3	1.98061e-11	0.493032	0.406	0.159	3.77841e-07	upregulated
HLA-DRA	9.65654e-19	0.498034	0.846	0.542	1.84218e-14	upregulated
BIRC5	9.47412e-14	0.498159	0.238	0.022	1.80738e-09	upregulated
CALM3	8.59966e-27	0.507493	0.908	0.617	1.64056e-22	upregulated
DUT	0.000706164	0.517213	0.6	0.463	1	upregulated
CENPF	8.64093e-14	0.517354	0.247	0.026	1.64843e-09	upregulated
MRPL10	1.5275e-29	0.518369	0.76	0.282	2.91402e-25	upregulated
RBM38	6.24191e-33	0.520577	0.661	0.15	1.19077e-28	upregulated
ARHGDIB	5.21935e-55	0.531854	0.999	0.96	9.95695e-51	upregulated
TMEM2	3.47054e-24	0.535306	0.613	0.198	6.62076e-20	upregulated
H2AFZ	3.71054e-12	0.561706	0.868	0.643	7.07859e-08	upregulated
PTTG1	1.54374e-20	0.565124	0.481	0.128	2.945e-16	upregulated
ATG2A	9.96965e-29	0.572486	0.662	0.198	1.90191e-24	upregulated
NASP	9.13724e-16	0.591111	0.668	0.366	1.74311e-11	upregulated
TUBB	1.51922e-09	0.609761	0.627	0.379	2.89821e-05	upregulated
CXCR4	2.7142e-31	0.616958	0.902	0.48	5.17787e-27	upregulated
ANP32B	6.72173e-28	0.623434	0.879	0.595	1.2823e-23	upregulated
PCNA	8.84297e-12	0.662752	0.395	0.159	1.68697e-07	upregulated
SLC25A5	3.04308e-44	0.665895	0.949	0.634	5.80529e-40	upregulated
HIST1H4C	0.00154671	0.675201	0.729	0.537	1	upregulated
HIST1H1C	3.60874e-29	0.675466	0.759	0.326	6.8844e-25	upregulated
PCLAF	1.61917e-21	0.679226	0.366	0.035	3.0889e-17	upregulated
CLDND1	1.27328e-31	0.696129	0.708	0.256	2.42903e-27	upregulated
LGALS1	5.87512e-32	0.712217	0.971	0.837	1.1208e-27	upregulated
CD69	2.33491e-24	0.723996	0.833	0.441	4.45431e-20	upregulated
ACTB	3.43166e-60	0.732347	1	1	6.54657e-56	upregulated
FOS	1.3919e-05	0.743589	0.329	0.198	0.265532	upregulated
TYMS	7.12004e-16	0.75009	0.278	0.026	1.35829e-11	upregulated
PIK3R1	4.5677e-40	0.756678	0.861	0.357	8.71381e-36	upregulated
HBA1	1.31379e-34	0.770878	0.523	0.044	2.50631e-30	upregulated
TNFAIP3	5.35366e-38	0.772101	0.857	0.379	1.02132e-33	upregulated
GAPDH	1.39446e-74	0.777096	0.998	0.969	2.66021e-70	upregulated
MKI67	1.64966e-23	0.781332	0.388	0.04	3.14706e-19	upregulated
PMAIP1	3.71885e-39	0.78236	0.731	0.207	7.09446e-35	upregulated
RGS1	6.58335e-31	0.802311	0.669	0.22	1.25591e-26	upregulated
COTL1	2.52926e-44	0.813239	0.928	0.568	4.82507e-40	upregulated
HMGN2	4.07736e-25	0.816255	0.927	0.709	7.77838e-21	upregulated
ACTG1	8.15837e-70	0.840594	0.999	0.969	1.55637e-65	upregulated
S100A9	9.27735e-08	0.885391	0.468	0.256	0.00176984	upregulated
TUBA1B	0.00436417	0.898683	0.672	0.599	1	upregulated
HMGB2	1.58306e-42	0.999485	0.941	0.599	3.02e-38	upregulated
STMN1	6.39899e-24	1.06986	0.474	0.11	1.22073e-19	upregulated
HBA2	1.72248e-58	1.07025	0.771	0.101	3.28597e-54	upregulated
NFKBIA	1.17442e-63	1.18549	0.893	0.361	2.24045e-59	upregulated
HBB	1.03326e-76	1.43369	0.859	0.11	1.97115e-72	upregulated
S100A8	2.5177e-22	1.63517	0.466	0.119	4.80302e-18	upregulated
The data of patient-3 sample after 28 days treatment is excluded due to an unreliable low CAR+ cell number.
