# Supplementary material for: Non-viral, specifically targeted CAR-T cells achieve high safety and efficacy in B-NHL
Source: Nature. 2022 Aug 31;609(7926):369–74. doi: 10.1038/s41586-022-05140-y (PMC9452296; doi:10.1038/s41586-022-05140-y)
Supplement: Supplementary file 9 — Differentially expressed genes between CD8+CAR+PD1+ and CD8+CAR+PD1– cells in day 7/12 samples after infusion. [file 41586_2022_5140_MOESM9_ESM.xlsx]

## Sheet: sheet1
Supplementary Table 14 Differentially expressed genes between CD8+/CAR+/PD1+ and CD8+/CAR+/PD1- cells in day 7/12 samples after infusion
*Calculated by two-sided Wilcoxon rank sum test in Seurat R package
**P-value corrected using Bonferroni method in Seurat R package
Gene	p_val*	avg_logFC	pct.1 (PD1+)	pct.2 (PD1-)	p_val_adj**	up_down
FOS	0.000399101	-0.643982	0.233	0.342	1	downregulated
FOSB	6.54892e-06	-0.388752	0.172	0.321	0.124934	downregulated
JUN	0.00166988	-0.347924	0.483	0.579	1	downregulated
DUSP1	9.94478e-05	-0.318744	0.422	0.548	1	downregulated
CD69	0.0077644	-0.270216	0.789	0.839	1	downregulated
IFITM1	7.17871e-06	-0.260687	0.711	0.817	0.136948	downregulated
HLA-DRB5	4.96768e-08	0.255771	0.506	0.305	0.000947685	upregulated
PDCD1	0	0.993525	1	0	0	upregulated
