# Supplementary material for: Non-viral, specifically targeted CAR-T cells achieve high safety and efficacy in B-NHL
Source: Nature. 2022 Aug 31;609(7926):369–74. doi: 10.1038/s41586-022-05140-y (PMC9452296; doi:10.1038/s41586-022-05140-y)
Supplement: Supplementary file 10 — GSEA between CD8+CAR+PD1+ and CD8+CAR+PD1– cells in day 7/12 samples after infusion (enriched gene sets in CD8+CAR+PD1– cells). [file 41586_2022_5140_MOESM10_ESM.xlsx]

## Sheet: sheet1
Supplementary Table 15 Gene set enrichment analysis between CD8+/CAR+/PD1+ and CD8+/CAR+/PD1- cells in day 7/12 samples after infusion (enriched gene sets in CD8+/CAR+/PD1- cells)
NAME	SIZE	ES	NES	NOM p-val	FDR q-val	FWER p-val	RANK AT MAX	LEADING EDGE
RESPONSE TO VIRUS	99	-0.603479	-1.92984	0	0.0394607	0.036	3257	tags=46%, list=17%, signal=56%
NEGATIVE REGULATION OF VIRAL GENOME REPLICATION	38	-0.691444	-1.89878	0	0.0384867	0.067	1716	tags=42%, list=9%, signal=46%
TYPE I INTERFERON SIGNALING PATHWAY	51	-0.654935	-1.8969	0	0.0267245	0.07	2319	tags=59%, list=12%, signal=67%
RESPONSE TO INTERFERON-GAMMA	21	-0.786607	-1.89282	0	0.0211067	0.073	1410	tags=33%, list=7%, signal=36%
DNA REPLICATION	155	-0.557485	-1.88994	0	0.0181629	0.079	3251	tags=45%, list=17%, signal=54%
REPLICATION FORK PROCESSING	26	-0.689767	-1.77365	0	0.138296	0.535	2352	tags=54%, list=12%, signal=61%
TELOMERE MAINTENANCE VIA SEMI-CONSERVATIVE REPLICATION	23	-0.718621	-1.75719	0.00521739	0.152951	0.63	2824	tags=74%, list=15%, signal=87%
DRUG METABOLIC PROCESS	16	-0.764325	-1.75462	0	0.140689	0.653	1442	tags=19%, list=8%, signal=20%
MRNA TRANSPORT	102	-0.537997	-1.7318	0	0.17865	0.775	3848	tags=45%, list=20%, signal=56%
SYNAPSIS	24	-0.689763	-1.71378	0.00175439	0.203866	0.859	3133	tags=29%, list=16%, signal=35%
REGULATION OF ALTERNATIVE MRNA SPLICING, VIA SPLICEOSOME	62	-0.561704	-1.70211	0.00177936	0.216843	0.897	3992	tags=53%, list=21%, signal=67%
RESPONSE TO CAMP	40	-0.613624	-1.69632	0.00174825	0.214499	0.908	487	tags=23%, list=3%, signal=23%
POSITIVE REGULATION OF MESENCHYMAL CELL PROLIFERATION	19	-0.724271	-1.6906	0.00938086	0.213244	0.927	3341	tags=37%, list=18%, signal=45%
DEFENSE RESPONSE TO VIRUS	170	-0.493335	-1.68766	0	0.206729	0.944	2875	tags=38%, list=15%, signal=44%
DNA REPLICATION INITIATION	31	-0.635014	-1.68372	0.00511073	0.204348	0.957	2824	tags=61%, list=15%, signal=72%
RESPONSE TO X-RAY	18	-0.719604	-1.67299	0.0107335	0.217908	0.97	4197	tags=67%, list=22%, signal=85%
POSITIVE REGULATION OF TELOMERASE ACTIVITY	33	-0.623247	-1.66134	0.00183486	0.236206	0.983	3491	tags=52%, list=18%, signal=63%
EMBRYO DEVELOPMENT ENDING IN BIRTH OR EGG HATCHING	15	-0.732069	-1.64611	0	0.267601	0.991	1409	tags=27%, list=7%, signal=29%
TOXIN TRANSPORT	37	-0.59938	-1.64404	0.00525394	0.26089	0.991	4072	tags=41%, list=21%, signal=51%
NEGATIVE REGULATION OF ERK1 AND ERK2 CASCADE	64	-0.550847	-1.63966	0	0.260409	0.991	3002	tags=28%, list=16%, signal=33%
SOMATIC STEM CELL POPULATION MAINTENANCE	56	-0.54911	-1.6378	0.00359066	0.25341	0.992	1580	tags=25%, list=8%, signal=27%
REGULATION OF TRANSCRIPTION INVOLVED IN G1/S TRANSITION OF MITOTIC CELL CYCLE	22	-0.653253	-1.63684	0.0137221	0.244477	0.992	1747	tags=50%, list=9%, signal=55%
CELLULAR RESPONSE TO CADMIUM ION	31	-0.61867	-1.63593	0.0104348	0.236419	0.992	3121	tags=42%, list=16%, signal=50%
DNA DUPLEX UNWINDING	75	-0.526105	-1.62589	0.00172117	0.253553	0.997	2866	tags=44%, list=15%, signal=52%
NUCLEOBASE-CONTAINING COMPOUND METABOLIC PROCESS	54	-0.551456	-1.62228	0.00166113	0.253089	0.998	4045	tags=48%, list=21%, signal=61%
MITOCHONDRIAL ELECTRON TRANSPORT, NADH TO UBIQUINONE	42	-0.575546	-1.62203	0.00862069	0.243932	0.998	2626	tags=48%, list=14%, signal=55%
POSITIVE REGULATION OF AUTOPHAGY	46	-0.578211	-1.62057	0.00337838	0.238306	0.998	4054	tags=43%, list=21%, signal=55%
RNA METABOLIC PROCESS	48	-0.562036	-1.60936	0.00342466	0.2603	0.999	3722	tags=58%, list=20%, signal=72%
MRNA EXPORT FROM NUCLEUS	97	-0.504664	-1.60874	0.00166389	0.252808	0.999	3992	tags=46%, list=21%, signal=58%
DOUBLE-STRAND BREAK REPAIR	65	-0.532023	-1.59979	0.00516351	0.271165	1	3252	tags=46%, list=17%, signal=55%
MITOTIC CELL CYCLE ARREST	15	-0.718381	-1.59959	0.0186916	0.263044	1	1409	tags=47%, list=7%, signal=50%
BLASTOCYST DEVELOPMENT	19	-0.665652	-1.58746	0.00931099	0.290645	1	3813	tags=47%, list=20%, signal=59%
CELLULAR RESPONSE TO EXTRACELLULAR STIMULUS	17	-0.677782	-1.58441	0.0231729	0.290263	1	4098	tags=47%, list=21%, signal=60%
MITOCHONDRIAL TRANSPORT	16	-0.698613	-1.58026	0.0163043	0.292634	1	2814	tags=63%, list=15%, signal=73%
POSITIVE REGULATION OF GLIAL CELL PROLIFERATION	16	-0.686534	-1.57631	0.0212766	0.295803	1	2707	tags=44%, list=14%, signal=51%
CELLULAR RESPONSE TO GLUCOCORTICOID STIMULUS	16	-0.695959	-1.57591	0.0205607	0.288871	1	2203	tags=31%, list=12%, signal=35%
EPITHELIAL TO MESENCHYMAL TRANSITION	33	-0.583902	-1.57577	0.00714286	0.281351	1	3946	tags=33%, list=21%, signal=42%
ISOTYPE SWITCHING	16	-0.682725	-1.57136	0.0262172	0.28626	1	3422	tags=56%, list=18%, signal=68%
NEGATIVE REGULATION OF MRNA SPLICING, VIA SPLICEOSOME	18	-0.668282	-1.56996	0.0206379	0.283244	1	3992	tags=72%, list=21%, signal=91%
NIK/NF-KAPPAB SIGNALING	63	-0.518533	-1.56784	0.00525394	0.28196	1	4002	tags=51%, list=21%, signal=64%
NUCLEOTIDE-EXCISION REPAIR, DNA GAP FILLING	22	-0.620759	-1.56466	0.0161871	0.28343	1	3723	tags=64%, list=20%, signal=79%
RECEPTOR SIGNALING PATHWAY VIA JAK-STAT	27	-0.611205	-1.56288	0.0166667	0.280927	1	3393	tags=44%, list=18%, signal=54%
MRNA SPLICING, VIA SPLICEOSOME	232	-0.439182	-1.56102	0	0.279121	1	4017	tags=46%, list=21%, signal=58%
SISTER CHROMATID COHESION	20	-0.646581	-1.55864	0.0212355	0.279832	1	1205	tags=40%, list=6%, signal=43%
POSITIVE REGULATION OF NITRIC-OXIDE SYNTHASE ACTIVITY	18	-0.671073	-1.55485	0.0163934	0.284685	1	3121	tags=39%, list=16%, signal=46%
CERAMIDE BIOSYNTHETIC PROCESS	27	-0.612706	-1.55145	0.0144404	0.287911	1	2360	tags=26%, list=12%, signal=30%
DNA DAMAGE RESPONSE, DETECTION OF DNA DAMAGE	36	-0.564987	-1.54942	0.00170068	0.287431	1	2540	tags=44%, list=13%, signal=51%
CENP-A CONTAINING NUCLEOSOME ASSEMBLY	43	-0.547192	-1.5434	0.0105634	0.298156	1	2671	tags=40%, list=14%, signal=46%
REGULATION OF GENE SILENCING BY MIRNA	76	-0.50314	-1.54152	0.00675676	0.297642	1	3438	tags=37%, list=18%, signal=45%
REGULATION OF INNATE IMMUNE RESPONSE	21	-0.624313	-1.53869	0.0259965	0.300116	1	4710	tags=62%, list=25%, signal=82%
DNA REPLICATION-INDEPENDENT NUCLEOSOME ASSEMBLY	25	-0.604398	-1.53411	0.0309654	0.306631	1	5302	tags=68%, list=28%, signal=94%
REGULATION OF GLYCOLYTIC PROCESS	39	-0.553922	-1.52225	0.0205607	0.335684	1	3438	tags=44%, list=18%, signal=53%
LONG-TERM MEMORY	26	-0.599245	-1.52205	0.0162749	0.329954	1	3425	tags=35%, list=18%, signal=42%
MITOCHONDRIAL ELECTRON TRANSPORT, CYTOCHROME C TO OXYGEN	16	-0.662759	-1.51358	0.0379507	0.349269	1	3473	tags=69%, list=18%, signal=84%
FC-EPSILON RECEPTOR SIGNALING PATHWAY	111	-0.461315	-1.51305	0.00166389	0.344437	1	4002	tags=43%, list=21%, signal=54%
REGULATION OF DNA-BINDING TRANSCRIPTION FACTOR ACTIVITY	24	-0.610598	-1.50763	0.0196429	0.355797	1	2300	tags=46%, list=12%, signal=52%
NEGATIVE REGULATION OF DNA REPLICATION	15	-0.674437	-1.50067	0.0418182	0.372415	1	2160	tags=53%, list=11%, signal=60%
RESPONSE TO ORGANIC SUBSTANCE	79	-0.487749	-1.49947	0.00520833	0.370115	1	1826	tags=24%, list=10%, signal=26%
CYTOKINE PRODUCTION	25	-0.598161	-1.49918	0.0193322	0.364731	1	2289	tags=40%, list=12%, signal=45%
NEGATIVE REGULATION OF G2/M TRANSITION OF MITOTIC CELL CYCLE	55	-0.51146	-1.49827	0.013913	0.361212	1	4002	tags=51%, list=21%, signal=64%
POSITIVE REGULATION OF PRI-MIRNA TRANSCRIPTION BY RNA POLYMERASE II	29	-0.579617	-1.49731	0.035461	0.35848	1	2500	tags=28%, list=13%, signal=32%
SMAD PROTEIN SIGNAL TRANSDUCTION	47	-0.526088	-1.4967	0.0194004	0.354412	1	1745	tags=15%, list=9%, signal=16%
G1/S TRANSITION OF MITOTIC CELL CYCLE	94	-0.469295	-1.49541	0.00517241	0.352874	1	3086	tags=44%, list=16%, signal=52%
MITOCHONDRIAL RESPIRATORY CHAIN COMPLEX I ASSEMBLY	59	-0.506079	-1.49359	0.00679117	0.353199	1	2834	tags=42%, list=15%, signal=50%
NEGATIVE REGULATION OF DNA BINDING	28	-0.578829	-1.49199	0.0210896	0.35288	1	3557	tags=57%, list=19%, signal=70%
PROTEIN PEPTIDYL-PROLYL ISOMERIZATION	39	-0.548818	-1.49159	0.012844	0.348844	1	3977	tags=41%, list=21%, signal=52%
MYELOID DENDRITIC CELL DIFFERENTIATION	17	-0.641093	-1.49075	0.040619	0.346079	1	3000	tags=35%, list=16%, signal=42%
RESPONSE TO TESTOSTERONE	30	-0.56471	-1.49047	0.0194004	0.341793	1	1442	tags=23%, list=8%, signal=25%
PROTEIN SUMOYLATION	62	-0.494072	-1.48885	0.0168919	0.341732	1	3627	tags=39%, list=19%, signal=48%
TRNA MODIFICATION	28	-0.569435	-1.48026	0.0265487	0.363029	1	4245	tags=54%, list=22%, signal=69%
DNA REPLICATION-DEPENDENT NUCLEOSOME ASSEMBLY	29	-0.569804	-1.47842	0.0333952	0.363808	1	5327	tags=72%, list=28%, signal=100%
FIBROBLAST GROWTH FACTOR RECEPTOR SIGNALING PATHWAY	67	-0.485919	-1.47617	0.012069	0.365605	1	3635	tags=33%, list=19%, signal=40%
POSITIVE REGULATION OF NITRIC OXIDE BIOSYNTHETIC PROCESS	36	-0.544448	-1.47458	0.027881	0.365622	1	3393	tags=36%, list=18%, signal=44%
POSITIVE REGULATION OF GENE EXPRESSION, EPIGENETIC	32	-0.560098	-1.47331	0.0286678	0.364334	1	4085	tags=59%, list=21%, signal=75%
NUCLEOCYTOPLASMIC TRANSPORT	28	-0.570403	-1.47247	0.0291439	0.362513	1	4314	tags=57%, list=23%, signal=74%
RNA EXPORT FROM NUCLEUS	42	-0.523286	-1.47217	0.0192644	0.358575	1	4314	tags=60%, list=23%, signal=77%
CELLULAR RESPONSE TO HORMONE STIMULUS	36	-0.541664	-1.47202	0.0246914	0.35446	1	20	tags=11%, list=0%, signal=11%
TRNA PROCESSING	92	-0.466615	-1.47026	0.00802568	0.355494	1	4599	tags=52%, list=24%, signal=68%
MRNA 3'-END PROCESSING	57	-0.497188	-1.46738	0.0105448	0.358975	1	3992	tags=49%, list=21%, signal=62%
REGULATION OF HEMATOPOIETIC STEM CELL DIFFERENTIATION	67	-0.483357	-1.46197	0.00810373	0.371377	1	3647	tags=39%, list=19%, signal=48%
SKELETAL MUSCLE CELL DIFFERENTIATION	37	-0.541647	-1.46004	0.0372439	0.37276	1	2726	tags=38%, list=14%, signal=44%
VENTRICULAR TRABECULA MYOCARDIUM MORPHOGENESIS	15	-0.664448	-1.45578	0.0417423	0.380971	1	2714	tags=33%, list=14%, signal=39%
MISMATCH REPAIR	26	-0.572414	-1.45422	0.0402194	0.380971	1	3872	tags=65%, list=20%, signal=82%
NEGATIVE REGULATION OF COLD-INDUCED THERMOGENESIS	43	-0.51824	-1.45407	0.0255474	0.376936	1	2718	tags=35%, list=14%, signal=41%
CELLULAR RESPONSE TO LEUKEMIA INHIBITORY FACTOR	93	-0.458573	-1.45339	0.0148026	0.374437	1	3724	tags=33%, list=20%, signal=41%
RESPONSE TO LIGHT STIMULUS	25	-0.571703	-1.45031	0.0533808	0.379511	1	833	tags=16%, list=4%, signal=17%
GLUCOSE METABOLIC PROCESS	54	-0.491686	-1.44323	0.0182724	0.397251	1	5062	tags=44%, list=27%, signal=60%
RIBOSOME BIOGENESIS	98	-0.450652	-1.4417	0.0134003	0.397708	1	2444	tags=38%, list=13%, signal=43%
AMINO ACID TRANSPORT	45	-0.509044	-1.43906	0.0356537	0.401934	1	2024	tags=22%, list=11%, signal=25%
REGULATION OF MITOTIC CELL CYCLE PHASE TRANSITION	80	-0.46461	-1.43865	0.0213465	0.398822	1	3617	tags=45%, list=19%, signal=55%
RECIPROCAL MEIOTIC RECOMBINATION	28	-0.558465	-1.43545	0.044905	0.404029	1	2378	tags=36%, list=12%, signal=41%
EMBRYONIC DIGIT MORPHOGENESIS	47	-0.505723	-1.43348	0.0264084	0.405862	1	3180	tags=26%, list=17%, signal=31%
INTRACELLULAR TRANSPORT OF VIRUS	48	-0.502399	-1.433	0.0297723	0.402982	1	3438	tags=38%, list=18%, signal=46%
PROTEIN HETEROTETRAMERIZATION	47	-0.5038	-1.43254	0.032872	0.400036	1	3033	tags=36%, list=16%, signal=43%
RESPONSE TO GAMMA RADIATION	25	-0.567084	-1.43126	0.0482143	0.399554	1	3544	tags=48%, list=19%, signal=59%
STIMULATORY C-TYPE LECTIN RECEPTOR SIGNALING PATHWAY	100	-0.44597	-1.42512	0.0146341	0.414549	1	4107	tags=40%, list=22%, signal=51%
DNA REPAIR	367	-0.391124	-1.42396	0	0.414038	1	4079	tags=42%, list=21%, signal=52%
ANAPHASE-PROMOTING COMPLEX-DEPENDENT CATABOLIC PROCESS	79	-0.452555	-1.41755	0.00860585	0.430914	1	3617	tags=41%, list=19%, signal=50%
DOUBLE-STRAND BREAK REPAIR VIA HOMOLOGOUS RECOMBINATION	82	-0.448651	-1.41739	0.014876	0.42706	1	2951	tags=35%, list=15%, signal=42%
NUCLEAR-TRANSCRIBED MRNA POLY(A) TAIL SHORTENING	19	-0.60967	-1.41611	0.0680147	0.42655	1	1719	tags=42%, list=9%, signal=46%
RNA CATABOLIC PROCESS	25	-0.563423	-1.4126	0.062167	0.433481	1	1799	tags=32%, list=9%, signal=35%
DNA DAMAGE RESPONSE, SIGNAL TRANSDUCTION BY P53 CLASS MEDIATOR RESULTING IN CELL CYCLE ARREST	55	-0.478015	-1.41139	0.0220588	0.433073	1	2180	tags=33%, list=11%, signal=37%
RESPONSE TO CALCIUM ION	49	-0.494129	-1.40906	0.0275862	0.436643	1	2796	tags=31%, list=15%, signal=36%
PROTEIN DEUBIQUITINATION	232	-0.397112	-1.40861	0.00453172	0.433905	1	3676	tags=38%, list=19%, signal=47%
INNATE IMMUNE RESPONSE	386	-0.382994	-1.40812	0	0.431172	1	3742	tags=31%, list=20%, signal=37%
REGULATION OF REACTIVE OXYGEN SPECIES METABOLIC PROCESS	23	-0.556968	-1.39699	0.0516605	0.464463	1	4272	tags=52%, list=22%, signal=67%
TRNA EXPORT FROM NUCLEUS	32	-0.521091	-1.39214	0.0580762	0.476477	1	3438	tags=41%, list=18%, signal=49%
NEURON APOPTOTIC PROCESS	36	-0.507442	-1.39197	0.0603908	0.472641	1	5106	tags=61%, list=27%, signal=83%
PYRUVATE METABOLIC PROCESS	22	-0.561549	-1.3906	0.070018	0.473182	1	475	tags=23%, list=2%, signal=23%
CELL-SUBSTRATE ADHESION	17	-0.60263	-1.3896	0.0780669	0.472162	1	665	tags=18%, list=3%, signal=18%
REACTIVE OXYGEN SPECIES METABOLIC PROCESS	32	-0.526785	-1.38764	0.0516934	0.474416	1	1257	tags=22%, list=7%, signal=23%
RNA PROCESSING	91	-0.434986	-1.38735	0.0229508	0.471092	1	4211	tags=46%, list=22%, signal=59%
POSITIVE REGULATION OF OSTEOCLAST DIFFERENTIATION	19	-0.586482	-1.38596	0.0830325	0.47158	1	1502	tags=21%, list=8%, signal=23%
DNA RECOMBINATION	95	-0.429484	-1.38411	0.0218487	0.474065	1	4079	tags=43%, list=21%, signal=55%
MRNA PROCESSING	353	-0.377646	-1.38307	0.001443	0.473568	1	4017	tags=39%, list=21%, signal=49%
UBIQUITIN-DEPENDENT PROTEIN CATABOLIC PROCESS	276	-0.382463	-1.37992	0.0029985	0.480462	1	3575	tags=33%, list=19%, signal=40%
NUCLEOSOME ASSEMBLY	89	-0.435066	-1.37745	0.0318792	0.484435	1	3522	tags=35%, list=18%, signal=43%
REGULATION OF GLUCOSE METABOLIC PROCESS	23	-0.565687	-1.37685	0.0780399	0.482348	1	1350	tags=22%, list=7%, signal=23%
RESPONSE TO ORGANIC CYCLIC COMPOUND	109	-0.420645	-1.37449	0.0233723	0.486644	1	2653	tags=23%, list=14%, signal=26%
REGULATION OF RELEASE OF SEQUESTERED CALCIUM ION INTO CYTOSOL BY SARCOPLASMIC RETICULUM	15	-0.610733	-1.37285	0.0809249	0.488318	1	4198	tags=33%, list=22%, signal=43%
CELLULAR RESPONSE TO INTERFERON-BETA	17	-0.594694	-1.37189	0.107407	0.487517	1	4044	tags=59%, list=21%, signal=75%
RNA SPLICING	284	-0.378572	-1.36435	0.00728863	0.509666	1	4118	tags=41%, list=22%, signal=52%
TRNA AMINOACYLATION FOR PROTEIN TRANSLATION	42	-0.49247	-1.36433	0.0632911	0.5056	1	4318	tags=50%, list=23%, signal=64%
CHROMOSOME ORGANIZATION	28	-0.52789	-1.36272	0.0658363	0.507182	1	4779	tags=61%, list=25%, signal=81%
POSITIVE REGULATION OF TRANSFORMING GROWTH FACTOR BETA RECEPTOR SIGNALING PATHWAY	26	-0.525321	-1.36211	0.0623853	0.50509	1	3946	tags=38%, list=21%, signal=48%
POSITIVE REGULATION OF TRANSLATIONAL INITIATION	15	-0.608626	-1.36174	0.0969582	0.502306	1	2663	tags=47%, list=14%, signal=54%
NUCLEOTIDE-EXCISION REPAIR, DNA INCISION	37	-0.494372	-1.36168	0.0677656	0.498536	1	2540	tags=43%, list=13%, signal=50%
CILIARY BASAL BODY-PLASMA MEMBRANE DOCKING	94	-0.429746	-1.36101	0.0142857	0.49691	1	3731	tags=39%, list=20%, signal=49%
GENERATION OF PRECURSOR METABOLITES AND ENERGY	39	-0.489246	-1.35908	0.0692718	0.499748	1	1000	tags=21%, list=5%, signal=22%
NEGATIVE REGULATION OF PHOSPHOPROTEIN PHOSPHATASE ACTIVITY	45	-0.478585	-1.35901	0.0681431	0.496208	1	2498	tags=24%, list=13%, signal=28%
INTERSTRAND CROSS-LINK REPAIR	49	-0.464407	-1.35855	0.0579965	0.494112	1	2947	tags=35%, list=15%, signal=41%
POSITIVE REGULATION OF PROTEIN INSERTION INTO MITOCHONDRIAL MEMBRANE INVOLVED IN APOPTOTIC SIGNALING PATHWAY	26	-0.528835	-1.35661	0.0849557	0.496751	1	1738	tags=38%, list=9%, signal=42%
REGULATION OF G2/M TRANSITION OF MITOTIC CELL CYCLE	78	-0.435952	-1.3565	0.0275862	0.493411	1	3731	tags=41%, list=20%, signal=51%
NEGATIVE REGULATION OF SMOOTH MUSCLE CELL PROLIFERATION	25	-0.540576	-1.35403	0.0818505	0.498192	1	3830	tags=36%, list=20%, signal=45%
PROTEIN K11-LINKED UBIQUITINATION	28	-0.509562	-1.35221	0.100719	0.500367	1	3851	tags=46%, list=20%, signal=58%
CELLULAR RESPONSE TO DNA DAMAGE STIMULUS	487	-0.357776	-1.34946	0.00138889	0.506111	1	3872	tags=36%, list=20%, signal=44%
CELLULAR RESPONSE TO CALCIUM ION	70	-0.436519	-1.34893	0.0383973	0.504322	1	2155	tags=17%, list=11%, signal=19%
DNA BIOSYNTHETIC PROCESS	34	-0.497575	-1.34645	0.0800712	0.509314	1	3128	tags=44%, list=16%, signal=53%
RESPONSE TO EXOGENOUS DSRNA	18	-0.582213	-1.34579	0.0940499	0.507871	1	3700	tags=44%, list=19%, signal=55%
TELOMERE ORGANIZATION	24	-0.541645	-1.34522	0.091954	0.506241	1	5327	tags=71%, list=28%, signal=98%
REGULATION OF TRANSCRIPTION FROM RNA POLYMERASE II PROMOTER IN RESPONSE TO HYPOXIA	70	-0.438563	-1.34504	0.0415945	0.503291	1	3761	tags=39%, list=20%, signal=48%
DNA DAMAGE CHECKPOINT	34	-0.495388	-1.34352	0.0746528	0.505034	1	3060	tags=41%, list=16%, signal=49%
POSITIVE REGULATION OF DENDRITIC SPINE DEVELOPMENT	20	-0.550527	-1.3432	0.0989011	0.502607	1	3139	tags=40%, list=16%, signal=48%
POSITIVE REGULATION OF DENDRITE EXTENSION	18	-0.580821	-1.34208	0.108772	0.502796	1	1230	tags=17%, list=6%, signal=18%
ELECTRON TRANSPORT CHAIN	87	-0.421042	-1.34004	0.0318792	0.50673	1	2695	tags=25%, list=14%, signal=29%
NUCLEOTIDE-EXCISION REPAIR, DNA INCISION, 5'-TO LESION	36	-0.491802	-1.33593	0.0800712	0.517155	1	2540	tags=42%, list=13%, signal=48%
REGULATION OF PROTEASOMAL PROTEIN CATABOLIC PROCESS	18	-0.575841	-1.33574	0.09375	0.514169	1	3395	tags=44%, list=18%, signal=54%
RESPONSE TO MECHANICAL STIMULUS	55	-0.458844	-1.33562	0.0606061	0.511164	1	1290	tags=16%, list=7%, signal=17%
G PROTEIN-COUPLED RECEPTOR SIGNALING PATHWAY, COUPLED TO CYCLIC NUCLEOTIDE SECOND MESSENGER	33	-0.495823	-1.33465	0.079661	0.511285	1	1658	tags=9%, list=9%, signal=10%
CELLULAR RESPONSE TO ORGANIC SUBSTANCE	33	-0.498974	-1.33389	0.0801394	0.51053	1	1945	tags=18%, list=10%, signal=20%
REGULATION OF CELL POPULATION PROLIFERATION	179	-0.385836	-1.33304	0.015361	0.510316	1	2295	tags=20%, list=12%, signal=23%
INTERLEUKIN-1-MEDIATED SIGNALING PATHWAY	94	-0.42066	-1.33287	0.0302067	0.507535	1	3617	tags=36%, list=19%, signal=44%
T CELL ACTIVATION	46	-0.473211	-1.33259	0.0721831	0.505155	1	3000	tags=28%, list=16%, signal=33%
TRANSCRIPTION-COUPLED NUCLEOTIDE-EXCISION REPAIR	72	-0.434269	-1.33042	0.0589226	0.508999	1	2302	tags=33%, list=12%, signal=38%
NUCLEOBASE-CONTAINING SMALL MOLECULE INTERCONVERSION	26	-0.533547	-1.32951	0.0922509	0.508679	1	2458	tags=46%, list=13%, signal=53%
POSITIVE REGULATION OF MAP KINASE ACTIVITY	57	-0.447057	-1.32748	0.0562181	0.512267	1	1592	tags=19%, list=8%, signal=21%
POSITIVE REGULATION OF EPITHELIAL TO MESENCHYMAL TRANSITION	39	-0.480626	-1.32668	0.0779221	0.511723	1	3059	tags=26%, list=16%, signal=30%
ACTIVATION OF INNATE IMMUNE RESPONSE	24	-0.522495	-1.32511	0.0976909	0.514314	1	3281	tags=50%, list=17%, signal=60%
REGULATION OF CELLULAR AMINO ACID METABOLIC PROCESS	49	-0.46609	-1.32405	0.0767918	0.51463	1	3617	tags=43%, list=19%, signal=53%
AMINO ACID TRANSMEMBRANE TRANSPORT	23	-0.529481	-1.32283	0.10302	0.515305	1	3566	tags=35%, list=19%, signal=43%
BINDING OF SPERM TO ZONA PELLUCIDA	27	-0.518798	-1.32249	0.102837	0.513274	1	2723	tags=30%, list=14%, signal=35%
CHAPERONE-MEDIATED PROTEIN FOLDING	25	-0.524311	-1.32097	0.0887246	0.515178	1	1578	tags=28%, list=8%, signal=30%
ONE-CARBON METABOLIC PROCESS	20	-0.548563	-1.3209	0.118397	0.512249	1	2833	tags=45%, list=15%, signal=53%
CELL CYCLE	616	-0.347658	-1.32036	0	0.510879	1	3709	tags=33%, list=19%, signal=40%
POSITIVE REGULATION OF TYPE I INTERFERON PRODUCTION	53	-0.450385	-1.32024	0.070568	0.508228	1	4044	tags=43%, list=21%, signal=55%
PEPTIDYL-THREONINE DEPHOSPHORYLATION	15	-0.591774	-1.31881	0.126679	0.509847	1	898	tags=27%, list=5%, signal=28%
SCF-DEPENDENT PROTEASOMAL UBIQUITIN-DEPENDENT PROTEIN CATABOLIC PROCESS	92	-0.414024	-1.3144	0.0387097	0.521864	1	3866	tags=39%, list=20%, signal=49%
STEROID HORMONE MEDIATED SIGNALING PATHWAY	45	-0.460852	-1.31318	0.0762565	0.52288	1	2241	tags=22%, list=12%, signal=25%
CELLULAR RESPONSE TO TRANSFORMING GROWTH FACTOR BETA STIMULUS	54	-0.446223	-1.30906	0.0655738	0.534105	1	2933	tags=24%, list=15%, signal=28%
RESPONSE TO BACTERIUM	92	-0.416689	-1.30839	0.0586265	0.533113	1	3402	tags=25%, list=18%, signal=30%
RESPONSE TO DRUG	259	-0.367102	-1.30718	0.0105581	0.534056	1	4039	tags=29%, list=21%, signal=36%
ASTROCYTE ACTIVATION	15	-0.584127	-1.30696	0.144144	0.531824	1	1688	tags=27%, list=9%, signal=29%
NEGATIVE REGULATION OF INTRINSIC APOPTOTIC SIGNALING PATHWAY	25	-0.512081	-1.30594	0.104129	0.532343	1	1878	tags=28%, list=10%, signal=31%
NEGATIVE REGULATION OF T CELL RECEPTOR SIGNALING PATHWAY	19	-0.551025	-1.30421	0.130199	0.53516	1	5404	tags=63%, list=28%, signal=88%
POSITIVE REGULATION OF TELOMERE MAINTENANCE VIA TELOMERASE	33	-0.487869	-1.3042	0.0980736	0.532145	1	5026	tags=64%, list=26%, signal=86%
RRNA PROCESSING	158	-0.382015	-1.30356	0.00946372	0.53146	1	2964	tags=34%, list=16%, signal=40%
MICROGLIAL CELL ACTIVATION	28	-0.499594	-1.30286	0.113475	0.530737	1	3897	tags=39%, list=20%, signal=49%
VIRAL PROCESS	464	-0.348449	-1.30212	0	0.530318	1	3761	tags=34%, list=20%, signal=42%
MITOCHONDRIAL RESPIRATORY CHAIN COMPLEX IV ASSEMBLY	20	-0.547759	-1.30181	0.139084	0.528388	1	1529	tags=35%, list=8%, signal=38%
LEARNING	54	-0.442551	-1.30119	0.0762565	0.527516	1	1103	tags=11%, list=6%, signal=12%
REGULATION OF SYNAPTIC PLASTICITY	45	-0.457231	-1.29999	0.0851449	0.528515	1	2018	tags=13%, list=11%, signal=15%
OLFACTORY BULB DEVELOPMENT	16	-0.572005	-1.29954	0.129562	0.527194	1	4150	tags=50%, list=22%, signal=64%
TRANSLESION SYNTHESIS	35	-0.475352	-1.29604	0.0952381	0.53544	1	2244	tags=37%, list=12%, signal=42%
RESPONSE TO UNFOLDED PROTEIN	69	-0.415967	-1.29586	0.0685619	0.533101	1	2764	tags=28%, list=14%, signal=32%
EMBRYO IMPLANTATION	35	-0.480317	-1.29481	0.103203	0.533872	1	3563	tags=29%, list=19%, signal=35%
REGULATION OF NEUROTRANSMITTER SECRETION	17	-0.567123	-1.2932	0.130996	0.536158	1	519	tags=12%, list=3%, signal=12%
POSITIVE REGULATION OF OLIGODENDROCYTE DIFFERENTIATION	17	-0.558274	-1.29289	0.125	0.534367	1	3647	tags=29%, list=19%, signal=36%
INTRINSIC APOPTOTIC SIGNALING PATHWAY IN RESPONSE TO DNA DAMAGE	47	-0.442839	-1.2924	0.077193	0.533368	1	4161	tags=43%, list=22%, signal=54%
SKIN DEVELOPMENT	41	-0.468534	-1.29165	0.109185	0.532997	1	3519	tags=24%, list=18%, signal=30%
CELLULAR RESPONSE TO HEAT	55	-0.441849	-1.29121	0.0752508	0.531557	1	2883	tags=35%, list=15%, signal=41%
REGULATION OF LIPID METABOLIC PROCESS	79	-0.418254	-1.29104	0.0621849	0.529378	1	2574	tags=27%, list=13%, signal=31%
JNK CASCADE	48	-0.446372	-1.28991	0.0711805	0.530459	1	3488	tags=38%, list=18%, signal=46%
POSITIVE REGULATION OF PHOSPHORYLATION	25	-0.503659	-1.28274	0.135037	0.552198	1	3383	tags=32%, list=18%, signal=39%
POSITIVE REGULATION OF NEURON DEATH	38	-0.46807	-1.27977	0.105263	0.559702	1	2707	tags=29%, list=14%, signal=34%
REGULATION OF INFLAMMATORY RESPONSE	67	-0.422428	-1.27962	0.0670103	0.557398	1	2238	tags=30%, list=12%, signal=34%
CIRCADIAN RHYTHM	76	-0.414617	-1.27948	0.0737018	0.555078	1	3859	tags=30%, list=20%, signal=38%
CELLULAR RESPONSE TO AMINO ACID STIMULUS	48	-0.447324	-1.27853	0.100694	0.555323	1	4318	tags=33%, list=23%, signal=43%
LIPID DROPLET ORGANIZATION	18	-0.548738	-1.27839	0.130682	0.552966	1	1652	tags=28%, list=9%, signal=30%
NEGATIVE REGULATION OF EXTRINSIC APOPTOTIC SIGNALING PATHWAY IN ABSENCE OF LIGAND	29	-0.490461	-1.2773	0.137291	0.553881	1	1467	tags=21%, list=8%, signal=22%
BLOOD VESSEL DEVELOPMENT	46	-0.447392	-1.27603	0.096475	0.555473	1	2818	tags=22%, list=15%, signal=25%
REGULATION OF TRANSCRIPTION BY RNA POLYMERASE II	696	-0.332567	-1.27535	0.0013089	0.555074	1	3420	tags=25%, list=18%, signal=29%
CELLULAR RESPONSE TO DRUG	58	-0.433287	-1.2733	0.100346	0.559557	1	2799	tags=26%, list=15%, signal=30%
PROTEIN IMPORT INTO NUCLEUS	75	-0.414331	-1.27097	0.084317	0.564801	1	3608	tags=36%, list=19%, signal=44%
PROTEIN DEPHOSPHORYLATION	173	-0.370583	-1.26966	0.0387097	0.566658	1	3926	tags=30%, list=21%, signal=38%
BRAIN DEVELOPMENT	215	-0.362954	-1.26944	0.0231125	0.564665	1	4877	tags=33%, list=26%, signal=44%
PROTEASOME-MEDIATED UBIQUITIN-DEPENDENT PROTEIN CATABOLIC PROCESS	183	-0.367025	-1.26908	0.0410334	0.5631	1	4197	tags=36%, list=22%, signal=46%
PROTEIN FOLDING	149	-0.375105	-1.26624	0.0433387	0.570443	1	3585	tags=32%, list=19%, signal=39%
CIRCADIAN REGULATION OF GENE EXPRESSION	56	-0.432095	-1.26602	0.0991453	0.568447	1	3958	tags=36%, list=21%, signal=45%
CELL POPULATION PROLIFERATION	199	-0.360374	-1.26555	0.0403587	0.567311	1	3414	tags=27%, list=18%, signal=32%
REGULATION OF RNA SPLICING	33	-0.467904	-1.26475	0.12766	0.567362	1	3270	tags=36%, list=17%, signal=44%
VENTRICULAR CARDIAC MUSCLE TISSUE MORPHOGENESIS	17	-0.54712	-1.2641	0.157303	0.566783	1	4434	tags=24%, list=23%, signal=31%
NEGATIVE REGULATION OF BLOOD VESSEL ENDOTHELIAL CELL MIGRATION	15	-0.564087	-1.26358	0.160377	0.565993	1	2018	tags=20%, list=11%, signal=22%
POSITIVE REGULATION OF VIRAL GENOME REPLICATION	26	-0.498253	-1.26283	0.148282	0.565861	1	2351	tags=35%, list=12%, signal=39%
NEURON MIGRATION	90	-0.397303	-1.26241	0.0736498	0.5646	1	4622	tags=31%, list=24%, signal=41%
INACTIVATION OF MAPK ACTIVITY	22	-0.51392	-1.25693	0.159785	0.580602	1	1270	tags=27%, list=7%, signal=29%
MITOCHONDRION MORPHOGENESIS	19	-0.533661	-1.25666	0.16458	0.578864	1	2443	tags=37%, list=13%, signal=42%
KILLING OF CELLS OF OTHER ORGANISM	20	-0.516777	-1.25582	0.156716	0.579261	1	3406	tags=35%, list=18%, signal=43%
TELOMERE MAINTENANCE	46	-0.435332	-1.25556	0.123264	0.577493	1	3623	tags=43%, list=19%, signal=54%
CELL DIVISION	377	-0.34001	-1.25541	0.0197183	0.575301	1	3686	tags=34%, list=19%, signal=41%
DOUBLE-STRAND BREAK REPAIR VIA NONHOMOLOGOUS END JOINING	61	-0.424644	-1.25232	0.0915141	0.583061	1	4577	tags=54%, list=24%, signal=71%
CILIUM ORGANIZATION	16	-0.554588	-1.25153	0.165505	0.583244	1	1920	tags=19%, list=10%, signal=21%
HEART LOOPING	51	-0.432898	-1.24903	0.113367	0.589418	1	3038	tags=25%, list=16%, signal=30%
7-METHYLGUANOSINE MRNA CAPPING	31	-0.474844	-1.24887	0.158784	0.587322	1	3420	tags=42%, list=18%, signal=51%
PROTON TRANSMEMBRANE TRANSPORT	89	-0.39212	-1.24876	0.0964467	0.58502	1	3473	tags=33%, list=18%, signal=40%
MITOCHONDRIAL TRANSLATIONAL ELONGATION	87	-0.396164	-1.24873	0.0878939	0.58253	1	3240	tags=37%, list=17%, signal=44%
POSITIVE REGULATION OF BONE MINERALIZATION	32	-0.466726	-1.24773	0.147664	0.583619	1	3514	tags=22%, list=18%, signal=27%
MATERNAL PROCESS INVOLVED IN FEMALE PREGNANCY	21	-0.515688	-1.24744	0.163743	0.582057	1	4063	tags=38%, list=21%, signal=48%
POSITIVE REGULATION OF NATURAL KILLER CELL MEDIATED CYTOTOXICITY	19	-0.521072	-1.24621	0.153565	0.583817	1	427	tags=16%, list=2%, signal=16%
LIMB MORPHOGENESIS	18	-0.542853	-1.24556	0.161348	0.583554	1	4395	tags=33%, list=23%, signal=43%
NUCLEOTIDE-BINDING OLIGOMERIZATION DOMAIN CONTAINING SIGNALING PATHWAY	21	-0.509931	-1.24229	0.156194	0.592056	1	3428	tags=43%, list=18%, signal=52%
PROTEIN POLYUBIQUITINATION	227	-0.35262	-1.24149	0.0410334	0.592306	1	4111	tags=34%, list=22%, signal=43%
TRANSCRIPTION INITIATION FROM RNA POLYMERASE II PROMOTER	150	-0.368126	-1.24142	0.0486656	0.589956	1	2610	tags=27%, list=14%, signal=31%
MITOCHONDRIAL TRANSLATIONAL TERMINATION	88	-0.392482	-1.24101	0.0872483	0.588806	1	3240	tags=36%, list=17%, signal=44%
NEGATIVE REGULATION OF CELL MIGRATION	108	-0.378734	-1.24085	0.0709677	0.586932	1	1509	tags=14%, list=8%, signal=15%
MRNA SPLICE SITE SELECTION	17	-0.537494	-1.24069	0.178571	0.584936	1	3992	tags=53%, list=21%, signal=67%
POSITIVE REGULATION OF G1/S TRANSITION OF MITOTIC CELL CYCLE	30	-0.468435	-1.23853	0.156538	0.589786	1	984	tags=20%, list=5%, signal=21%
SKELETAL MUSCLE TISSUE REGENERATION	21	-0.511276	-1.2376	0.165171	0.590484	1	4285	tags=33%, list=22%, signal=43%
CELLULAR RESPONSE TO REACTIVE OXYGEN SPECIES	34	-0.463292	-1.23698	0.145907	0.59006	1	3294	tags=29%, list=17%, signal=35%
ADENYLATE CYCLASE-MODULATING G PROTEIN-COUPLED RECEPTOR SIGNALING PATHWAY	36	-0.453535	-1.23673	0.148398	0.588471	1	1482	tags=17%, list=8%, signal=18%
POSITIVE REGULATION OF CHEMOKINE PRODUCTION	19	-0.523918	-1.23668	0.189142	0.586174	1	3700	tags=21%, list=19%, signal=26%
PROTEIN UBIQUITINATION	535	-0.327916	-1.23386	0.0134771	0.593566	1	3613	tags=29%, list=19%, signal=35%
POSITIVE REGULATION OF VIRAL TRANSCRIPTION	26	-0.483426	-1.23334	0.178694	0.593006	1	3239	tags=38%, list=17%, signal=46%
TELOMERE MAINTENANCE VIA TELOMERASE	21	-0.515784	-1.23269	0.173913	0.59283	1	2340	tags=43%, list=12%, signal=49%
HISTONE H4-K8 ACETYLATION	15	-0.540094	-1.23246	0.172222	0.591111	1	3764	tags=60%, list=20%, signal=75%
POSITIVE REGULATION OF CHONDROCYTE DIFFERENTIATION	19	-0.525342	-1.23139	0.181989	0.592183	1	2094	tags=11%, list=11%, signal=12%
REGULATION OF CELLULAR RESPONSE TO HEAT	73	-0.402512	-1.2306	0.131068	0.592462	1	3191	tags=33%, list=17%, signal=39%
NEGATIVE REGULATION OF INFLAMMATORY RESPONSE	81	-0.393188	-1.22866	0.095935	0.59667	1	2601	tags=20%, list=14%, signal=23%
LUNG MORPHOGENESIS	16	-0.543911	-1.22799	0.171735	0.596645	1	2321	tags=25%, list=12%, signal=28%
CELL CYCLE ARREST	121	-0.370917	-1.22722	0.084507	0.596922	1	4679	tags=37%, list=25%, signal=49%
REGULATION OF REGULATORY T CELL DIFFERENTIATION	15	-0.550393	-1.22562	0.188065	0.600089	1	1502	tags=33%, list=8%, signal=36%
GLYCOGEN METABOLIC PROCESS	34	-0.451374	-1.22457	0.139576	0.601299	1	3353	tags=35%, list=18%, signal=43%
PLACENTA DEVELOPMENT	37	-0.452998	-1.22396	0.16426	0.600976	1	3664	tags=30%, list=19%, signal=37%
POSITIVE REGULATION OF ENDOCYTOSIS	22	-0.499683	-1.222	0.163873	0.605363	1	1230	tags=14%, list=6%, signal=15%
TERMINATION OF RNA POLYMERASE II TRANSCRIPTION	33	-0.453201	-1.22118	0.15917	0.60597	1	3906	tags=42%, list=20%, signal=53%
POSITIVE REGULATION OF NEUROGENESIS	30	-0.468582	-1.22093	0.176364	0.604554	1	3159	tags=30%, list=17%, signal=36%
MAPK CASCADE	237	-0.344464	-1.21954	0.0634441	0.606708	1	3635	tags=28%, list=19%, signal=34%
EYE DEVELOPMENT	29	-0.465221	-1.21952	0.171963	0.604418	1	248	tags=7%, list=1%, signal=7%
RESPONSE TO NUTRIENT	71	-0.402114	-1.2192	0.133768	0.60318	1	2856	tags=27%, list=15%, signal=31%
POSITIVE REGULATION OF INTERFERON-GAMMA PRODUCTION	41	-0.439189	-1.21822	0.149733	0.604166	1	2732	tags=32%, list=14%, signal=37%
REGULATION OF TOR SIGNALING	19	-0.507376	-1.21816	0.201077	0.601994	1	658	tags=21%, list=3%, signal=22%
SOMITOGENESIS	42	-0.440791	-1.21661	0.158974	0.60475	1	1409	tags=14%, list=7%, signal=15%
PROTEASOMAL UBIQUITIN-INDEPENDENT PROTEIN CATABOLIC PROCESS	22	-0.49181	-1.21656	0.181319	0.602634	1	3513	tags=45%, list=18%, signal=56%
NEGATIVE REGULATION OF TYPE I INTERFERON PRODUCTION	31	-0.460005	-1.21501	0.164835	0.605666	1	2238	tags=29%, list=12%, signal=33%
PROTEIN REFOLDING	28	-0.465727	-1.21174	0.173451	0.614213	1	2748	tags=32%, list=14%, signal=37%
POSITIVE REGULATION OF CELL CYCLE ARREST	25	-0.480012	-1.21174	0.177281	0.611899	1	1409	tags=20%, list=7%, signal=22%
MITOCHONDRIAL TRANSLATION	36	-0.441913	-1.21159	0.177215	0.610126	1	2976	tags=39%, list=16%, signal=46%
RESPONSE TO INSULIN	67	-0.394221	-1.21021	0.145299	0.612702	1	2888	tags=25%, list=15%, signal=30%
G2/M TRANSITION OF MITOTIC CELL CYCLE	132	-0.361286	-1.21011	0.096519	0.610756	1	4580	tags=42%, list=24%, signal=54%
NEGATIVE REGULATION OF SIGNALING RECEPTOR ACTIVITY	23	-0.494264	-1.20991	0.186047	0.609116	1	39	tags=4%, list=0%, signal=4%
APOPTOTIC MITOCHONDRIAL CHANGES	18	-0.521779	-1.20983	0.188645	0.60711	1	4161	tags=67%, list=22%, signal=85%
NEGATIVE REGULATION OF CATALYTIC ACTIVITY	52	-0.414341	-1.20955	0.139785	0.605947	1	3076	tags=33%, list=16%, signal=39%
SODIUM ION TRANSPORT	97	-0.381511	-1.20923	0.104096	0.604817	1	4294	tags=24%, list=23%, signal=30%
MITOCHONDRION ORGANIZATION	87	-0.378561	-1.209	0.119601	0.603487	1	3638	tags=36%, list=19%, signal=44%
CELLULAR RESPONSE TO DEXAMETHASONE STIMULUS	26	-0.473655	-1.20758	0.181329	0.606117	1	3086	tags=31%, list=16%, signal=37%
OUTFLOW TRACT SEPTUM MORPHOGENESIS	23	-0.480038	-1.20669	0.198606	0.606849	1	2696	tags=17%, list=14%, signal=20%
POSITIVE REGULATION OF INTERLEUKIN-12 PRODUCTION	24	-0.482645	-1.20626	0.205714	0.60614	1	4664	tags=42%, list=24%, signal=55%
REGULATION OF PRESYNAPSE ASSEMBLY	16	-0.518444	-1.20466	0.201835	0.609352	1	2581	tags=31%, list=14%, signal=36%
RESPONSE TO AMPHETAMINE	26	-0.47029	-1.20297	0.193141	0.613062	1	6155	tags=58%, list=32%, signal=85%
CARBOHYDRATE PHOSPHORYLATION	22	-0.487429	-1.20245	0.190227	0.612515	1	939	tags=23%, list=5%, signal=24%
REGULATION OF MRNA STABILITY	106	-0.374	-1.2024	0.115843	0.610503	1	3617	tags=38%, list=19%, signal=46%
POSITIVE REGULATION OF DNA BINDING	25	-0.472765	-1.20193	0.214815	0.610081	1	4198	tags=52%, list=22%, signal=67%
POSITIVE REGULATION OF MONOCYTE CHEMOTAXIS	16	-0.525355	-1.20147	0.201452	0.6095	1	3514	tags=31%, list=18%, signal=38%
TUMOR NECROSIS FACTOR-MEDIATED SIGNALING PATHWAY	114	-0.366046	-1.20051	0.112698	0.610696	1	3664	tags=33%, list=19%, signal=41%
HISTONE H4-K5 ACETYLATION	15	-0.540094	-1.20043	0.223881	0.608818	1	3764	tags=60%, list=20%, signal=75%
BROWN FAT CELL DIFFERENTIATION	21	-0.491862	-1.20021	0.201852	0.607441	1	2594	tags=33%, list=14%, signal=39%
POSITIVE REGULATION OF PROTEIN SECRETION	41	-0.43128	-1.19899	0.178819	0.6096	1	2478	tags=22%, list=13%, signal=25%
MONOCYTE DIFFERENTIATION	16	-0.532429	-1.19865	0.220401	0.6087	1	3111	tags=31%, list=16%, signal=37%
POSITIVE REGULATION OF CELL DIFFERENTIATION	33	-0.443836	-1.1978	0.194245	0.609346	1	3393	tags=27%, list=18%, signal=33%
T CELL PROLIFERATION	21	-0.487162	-1.19664	0.206406	0.611169	1	1941	tags=29%, list=10%, signal=32%
POSITIVE REGULATION OF INTERLEUKIN-1 BETA PRODUCTION	16	-0.52479	-1.1957	0.201869	0.612173	1	1622	tags=38%, list=9%, signal=41%
STEM CELL POPULATION MAINTENANCE	54	-0.41458	-1.19464	0.165803	0.613712	1	2693	tags=31%, list=14%, signal=37%
POSITIVE REGULATION OF MYOBLAST FUSION	15	-0.541558	-1.19451	0.218924	0.61201	1	2002	tags=27%, list=10%, signal=30%
CYTOKINE-MEDIATED SIGNALING PATHWAY	255	-0.336821	-1.19448	0.0761035	0.610046	1	3393	tags=20%, list=18%, signal=24%
MALE GONAD DEVELOPMENT	92	-0.376933	-1.19429	0.131399	0.608637	1	4161	tags=25%, list=22%, signal=32%
SNRNA TRANSCRIPTION BY RNA POLYMERASE II	69	-0.38885	-1.19405	0.160473	0.607354	1	3876	tags=45%, list=20%, signal=56%
ION TRANSMEMBRANE TRANSPORT	221	-0.339206	-1.19267	0.0818182	0.609842	1	3919	tags=23%, list=21%, signal=29%
POSITIVE REGULATION OF EPITHELIAL CELL MIGRATION	32	-0.444268	-1.19192	0.194346	0.610335	1	3519	tags=34%, list=18%, signal=42%
REGULATION OF CARDIAC MUSCLE CONTRACTION BY REGULATION OF THE RELEASE OF SEQUESTERED CALCIUM ION	18	-0.515883	-1.19184	0.216607	0.608592	1	1200	tags=17%, list=6%, signal=18%
PROTEIN N-LINKED GLYCOSYLATION	37	-0.42881	-1.19038	0.190476	0.611593	1	4451	tags=43%, list=23%, signal=56%
DECIDUALIZATION	24	-0.470612	-1.18948	0.214041	0.612505	1	1671	tags=17%, list=9%, signal=18%
CELLULAR RESPONSE TO GAMMA RADIATION	28	-0.458743	-1.18856	0.201493	0.613625	1	4726	tags=54%, list=25%, signal=71%
TRANSCRIPTION BY RNA POLYMERASE II	248	-0.333575	-1.18843	0.0832095	0.612093	1	2841	tags=26%, list=15%, signal=30%
INTRINSIC APOPTOTIC SIGNALING PATHWAY IN RESPONSE TO DNA DAMAGE BY P53 CLASS MEDIATOR	28	-0.458312	-1.18732	0.201479	0.613742	1	4098	tags=50%, list=21%, signal=64%
NEGATIVE REGULATION OF REACTIVE OXYGEN SPECIES METABOLIC PROCESS	22	-0.477593	-1.18682	0.213805	0.613357	1	1409	tags=27%, list=7%, signal=29%
RNA PHOSPHODIESTER BOND HYDROLYSIS, ENDONUCLEOLYTIC	60	-0.393664	-1.18535	0.150847	0.616075	1	3653	tags=33%, list=19%, signal=41%
POSITIVE REGULATION OF TRANSCRIPTION BY RNA POLYMERASE II	968	-0.303517	-1.18363	0.0240202	0.619995	1	3420	tags=23%, list=18%, signal=27%
POSITIVE REGULATION OF DNA REPLICATION	23	-0.488861	-1.18338	0.189781	0.618874	1	3265	tags=35%, list=17%, signal=42%
RESPONSE TO IMMOBILIZATION STRESS	19	-0.499192	-1.18173	0.249084	0.622579	1	2462	tags=16%, list=13%, signal=18%
DENDRITIC CELL CHEMOTAXIS	15	-0.523168	-1.18102	0.227273	0.622911	1	2157	tags=40%, list=11%, signal=45%
NEGATIVE REGULATION OF PROTEIN SECRETION	16	-0.517585	-1.1809	0.243194	0.621348	1	3285	tags=25%, list=17%, signal=30%
CELL MORPHOGENESIS	74	-0.385207	-1.18058	0.144882	0.620437	1	2280	tags=20%, list=12%, signal=23%
BEHAVIORAL FEAR RESPONSE	21	-0.489509	-1.18037	0.241379	0.619179	1	2581	tags=24%, list=14%, signal=28%
POSITIVE REGULATION OF REACTIVE OXYGEN SPECIES METABOLIC PROCESS	27	-0.460116	-1.17966	0.210896	0.619699	1	4128	tags=33%, list=22%, signal=42%
TRANSCRIPTION BY RNA POLYMERASE III	32	-0.448931	-1.1791	0.208772	0.619556	1	3356	tags=38%, list=18%, signal=45%
NEGATIVE REGULATION OF CELL GROWTH	108	-0.361945	-1.17905	0.120635	0.617806	1	2398	tags=19%, list=13%, signal=22%
REGULATION OF CIRCADIAN RHYTHM	60	-0.39563	-1.17729	0.176962	0.621766	1	3769	tags=35%, list=20%, signal=43%
REGULATION OF PH	15	-0.528817	-1.17725	0.251376	0.619971	1	4546	tags=33%, list=24%, signal=44%
ANTIMICROBIAL HUMORAL IMMUNE RESPONSE MEDIATED BY ANTIMICROBIAL PEPTIDE	47	-0.415253	-1.17695	0.17851	0.619004	1	3406	tags=23%, list=18%, signal=28%
GLUTAMINE METABOLIC PROCESS	19	-0.491413	-1.17576	0.224044	0.620832	1	2018	tags=37%, list=11%, signal=41%
EPIDERMIS DEVELOPMENT	57	-0.395459	-1.17531	0.172775	0.620401	1	3665	tags=21%, list=19%, signal=26%
DNA DAMAGE RESPONSE, SIGNAL TRANSDUCTION BY P53 CLASS MEDIATOR	15	-0.524847	-1.17519	0.264117	0.618925	1	5709	tags=60%, list=30%, signal=86%
INTRINSIC APOPTOTIC SIGNALING PATHWAY IN RESPONSE TO ENDOPLASMIC RETICULUM STRESS	30	-0.448147	-1.1736	0.209091	0.622385	1	2856	tags=33%, list=15%, signal=39%
NEGATIVE REGULATION OF CELL CYCLE ARREST	20	-0.481718	-1.17338	0.234043	0.621181	1	589	tags=15%, list=3%, signal=15%
REGULATION OF TRANSLATION	138	-0.351645	-1.17298	0.11526	0.620614	1	3928	tags=39%, list=21%, signal=49%
POSITIVE REGULATION OF VASCULAR SMOOTH MUSCLE CELL PROLIFERATION	30	-0.450459	-1.17174	0.2125	0.622981	1	2070	tags=30%, list=11%, signal=34%
CELLULAR RESPONSE TO EXOGENOUS DSRNA	16	-0.511889	-1.17096	0.250922	0.623639	1	3700	tags=63%, list=19%, signal=77%
REGULATION OF CELL GROWTH	62	-0.385933	-1.17047	0.179357	0.623407	1	3301	tags=32%, list=17%, signal=39%
NEGATIVE REGULATION OF CELL-MATRIX ADHESION	17	-0.506007	-1.16757	0.228893	0.630898	1	1133	tags=18%, list=6%, signal=19%
OOCYTE MATURATION	15	-0.526496	-1.16619	0.272894	0.63373	1	3133	tags=40%, list=16%, signal=48%
VENTRICULAR SEPTUM MORPHOGENESIS	33	-0.435734	-1.16306	0.214679	0.642204	1	2438	tags=18%, list=13%, signal=21%
DNA-DEPENDENT DNA REPLICATION	24	-0.469349	-1.1604	0.247723	0.649322	1	4586	tags=63%, list=24%, signal=82%
MIDBODY ABSCISSION	16	-0.50958	-1.16007	0.256881	0.648394	1	4357	tags=44%, list=23%, signal=57%
POSITIVE REGULATION OF DNA REPAIR	27	-0.4523	-1.15946	0.247331	0.648578	1	3501	tags=48%, list=18%, signal=59%
BASE-EXCISION REPAIR	34	-0.428756	-1.15898	0.231598	0.648156	1	3723	tags=47%, list=20%, signal=58%
PROTEIN MATURATION	17	-0.49395	-1.15871	0.246269	0.64712	1	3208	tags=53%, list=17%, signal=64%
POSITIVE REGULATION OF TRANSCRIPTION, DNA-TEMPLATED	578	-0.305296	-1.15835	0.0532787	0.646391	1	3575	tags=25%, list=19%, signal=30%
PROTEIN K63-LINKED DEUBIQUITINATION	27	-0.463073	-1.15797	0.221135	0.645765	1	3912	tags=41%, list=21%, signal=51%
RESPONSE TO COCAINE	32	-0.431531	-1.15783	0.218472	0.644375	1	3245	tags=31%, list=17%, signal=38%
POSITIVE REGULATION OF TUMOR NECROSIS FACTOR SECRETION	19	-0.488378	-1.15691	0.258189	0.64549	1	4063	tags=47%, list=21%, signal=60%
REGULATION OF CENTROSOME DUPLICATION	17	-0.495859	-1.15619	0.264325	0.645957	1	3203	tags=35%, list=17%, signal=42%
ODONTOGENESIS OF DENTIN-CONTAINING TOOTH	47	-0.407379	-1.15548	0.238832	0.64652	1	4161	tags=19%, list=22%, signal=24%
FOCAL ADHESION ASSEMBLY	25	-0.461107	-1.15505	0.24386	0.646042	1	5408	tags=40%, list=28%, signal=56%
SUBSTANTIA NIGRA DEVELOPMENT	38	-0.421062	-1.15419	0.22482	0.647131	1	4317	tags=37%, list=23%, signal=48%
RNA SPLICING, VIA TRANSESTERIFICATION REACTIONS	24	-0.459244	-1.15414	0.25777	0.645421	1	3378	tags=42%, list=18%, signal=51%
RESPONSE TO PROGESTERONE	38	-0.422576	-1.15408	0.224599	0.643817	1	2241	tags=18%, list=12%, signal=21%
RESPONSE TO CYTOKINE	56	-0.387095	-1.15343	0.210432	0.644122	1	1181	tags=14%, list=6%, signal=15%
FILOPODIUM ASSEMBLY	17	-0.500874	-1.14975	0.267148	0.654725	1	665	tags=12%, list=3%, signal=12%
REGULATION OF APOPTOTIC PROCESS	228	-0.324588	-1.14961	0.143731	0.653361	1	4226	tags=32%, list=22%, signal=40%
OUTFLOW TRACT MORPHOGENESIS	43	-0.407664	-1.14956	0.229021	0.651733	1	883	tags=12%, list=5%, signal=12%
INTRA-GOLGI VESICLE-MEDIATED TRANSPORT	31	-0.429755	-1.14826	0.238017	0.654182	1	4567	tags=45%, list=24%, signal=59%
KERATINOCYTE DIFFERENTIATION	40	-0.415361	-1.14774	0.227273	0.653965	1	3665	tags=20%, list=19%, signal=25%
ACTIVATION OF MAPKK ACTIVITY	42	-0.415544	-1.14772	0.233096	0.652196	1	3924	tags=45%, list=21%, signal=57%
MRNA CIS SPLICING, VIA SPLICEOSOME	24	-0.462877	-1.14722	0.276923	0.651993	1	4166	tags=50%, list=22%, signal=64%
NEGATIVE REGULATION OF GROWTH	15	-0.513312	-1.14682	0.280148	0.6516	1	3251	tags=33%, list=17%, signal=40%
RESPONSE TO ANTIBIOTIC	29	-0.436992	-1.14637	0.234676	0.651181	1	3393	tags=34%, list=18%, signal=42%
MALE MEIOSIS I	21	-0.47141	-1.14388	0.262452	0.657764	1	3133	tags=29%, list=16%, signal=34%
IONOTROPIC GLUTAMATE RECEPTOR SIGNALING PATHWAY	15	-0.505614	-1.14326	0.268953	0.657986	1	1590	tags=13%, list=8%, signal=15%
POSITIVE REGULATION OF GLYCOLYTIC PROCESS	19	-0.479572	-1.14262	0.247191	0.658428	1	2500	tags=26%, list=13%, signal=30%
RESPONSE TO GLUCOSE	64	-0.38254	-1.14092	0.222031	0.662261	1	3516	tags=25%, list=18%, signal=31%
POSITIVE REGULATION BY HOST OF VIRAL TRANSCRIPTION	16	-0.507086	-1.14018	0.292157	0.662905	1	3828	tags=50%, list=20%, signal=62%
FEMALE PREGNANCY	72	-0.373694	-1.13873	0.20268	0.666041	1	4222	tags=26%, list=22%, signal=34%
NEGATIVE REGULATION OF MAPK CASCADE	21	-0.47068	-1.13867	0.25	0.664399	1	3443	tags=43%, list=18%, signal=52%
CELLULAR PROTEIN MODIFICATION PROCESS	104	-0.348469	-1.13781	0.19281	0.665452	1	3754	tags=34%, list=20%, signal=42%
CELLULAR RESPONSE TO ZINC ION	16	-0.507126	-1.13685	0.28	0.666712	1	4926	tags=50%, list=26%, signal=67%
NEGATIVE REGULATION OF NEURON DIFFERENTIATION	51	-0.391543	-1.13678	0.231047	0.665141	1	1693	tags=16%, list=9%, signal=17%
REGULATION OF MITOTIC SPINDLE ASSEMBLY	19	-0.472274	-1.13623	0.266917	0.665201	1	4357	tags=47%, list=23%, signal=61%
NEGATIVE REGULATION OF RELEASE OF CYTOCHROME C FROM MITOCHONDRIA	18	-0.486025	-1.13585	0.286751	0.664824	1	3235	tags=33%, list=17%, signal=40%
CELLULAR GLUCOSE HOMEOSTASIS	18	-0.479001	-1.13465	0.296501	0.667033	1	1049	tags=17%, list=5%, signal=18%
PURINE NUCLEOTIDE BIOSYNTHETIC PROCESS	18	-0.487022	-1.13388	0.293594	0.667858	1	2932	tags=50%, list=15%, signal=59%
OSTEOBLAST DIFFERENTIATION	90	-0.358183	-1.13258	0.206897	0.67077	1	4081	tags=27%, list=21%, signal=34%
SPINAL CORD MOTOR NEURON DIFFERENTIATION	15	-0.511359	-1.1315	0.293358	0.672488	1	1118	tags=20%, list=6%, signal=21%
POSITIVE REGULATION OF FOCAL ADHESION ASSEMBLY	22	-0.462229	-1.13113	0.244526	0.671808	1	1059	tags=14%, list=6%, signal=14%
DNA METABOLIC PROCESS	29	-0.431384	-1.12985	0.254448	0.674332	1	3994	tags=41%, list=21%, signal=52%
WNT SIGNALING PATHWAY, PLANAR CELL POLARITY PATHWAY	85	-0.36338	-1.12955	0.220285	0.673481	1	3617	tags=26%, list=19%, signal=32%
INSULIN SECRETION	28	-0.431379	-1.12938	0.253119	0.67223	1	2336	tags=11%, list=12%, signal=12%
NEGATIVE REGULATION OF TRANSLATION	73	-0.365942	-1.12815	0.199667	0.674542	1	2221	tags=29%, list=12%, signal=32%
RETINA LAYER FORMATION	17	-0.490355	-1.12809	0.285199	0.672964	1	604	tags=12%, list=3%, signal=12%
RESPONSE TO HYDROGEN PEROXIDE	55	-0.385261	-1.12744	0.245283	0.673321	1	2306	tags=22%, list=12%, signal=25%
ADRENAL GLAND DEVELOPMENT	20	-0.463496	-1.12611	0.289855	0.67592	1	854	tags=10%, list=4%, signal=10%
SKELETAL MUSCLE FIBER DEVELOPMENT	20	-0.476652	-1.12552	0.298343	0.676074	1	2502	tags=25%, list=13%, signal=29%
RESPONSE TO ORGANONITROGEN COMPOUND	28	-0.433937	-1.12545	0.266547	0.674552	1	4580	tags=46%, list=24%, signal=61%
SPHINGOLIPID METABOLIC PROCESS	45	-0.397889	-1.12474	0.252632	0.675019	1	2765	tags=27%, list=14%, signal=31%
LIPOPROTEIN METABOLIC PROCESS	17	-0.482294	-1.12455	0.291815	0.673922	1	3465	tags=29%, list=18%, signal=36%
CHOLESTEROL HOMEOSTASIS	69	-0.366916	-1.12448	0.219966	0.672396	1	3618	tags=26%, list=19%, signal=32%
RESPONSE TO UV	44	-0.400543	-1.12286	0.269297	0.67627	1	4197	tags=41%, list=22%, signal=52%
ENDOCRINE PANCREAS DEVELOPMENT	15	-0.500675	-1.12253	0.305903	0.675664	1	16	tags=7%, list=0%, signal=7%
CELLULAR RESPONSE TO ATP	15	-0.499221	-1.12172	0.307978	0.676558	1	538	tags=13%, list=3%, signal=14%
CELLULAR RESPONSE TO EPIDERMAL GROWTH FACTOR STIMULUS	37	-0.413696	-1.12145	0.26177	0.675744	1	2198	tags=27%, list=12%, signal=30%
EMBRYONIC ORGAN DEVELOPMENT	32	-0.427123	-1.12048	0.277972	0.677556	1	3366	tags=28%, list=18%, signal=34%
IN UTERO EMBRYONIC DEVELOPMENT	203	-0.321294	-1.1196	0.183612	0.678712	1	4308	tags=31%, list=23%, signal=40%
PROTEIN STABILIZATION	166	-0.324698	-1.11792	0.197269	0.682738	1	3775	tags=29%, list=20%, signal=36%
POTASSIUM ION TRANSMEMBRANE TRANSPORT	97	-0.344086	-1.11781	0.225042	0.681387	1	5373	tags=26%, list=28%, signal=36%
REGULATION OF WNT SIGNALING PATHWAY	28	-0.431802	-1.11734	0.295749	0.681256	1	2899	tags=18%, list=15%, signal=21%
NEGATIVE REGULATION OF FAT CELL DIFFERENTIATION	38	-0.412565	-1.1144	0.274864	0.689562	1	1468	tags=21%, list=8%, signal=23%
PSEUDOURIDINE SYNTHESIS	15	-0.489483	-1.11371	0.311355	0.690178	1	2340	tags=47%, list=12%, signal=53%
PROTEOLYSIS INVOLVED IN CELLULAR PROTEIN CATABOLIC PROCESS	50	-0.385439	-1.11204	0.257443	0.693921	1	3584	tags=34%, list=19%, signal=42%
PEPTIDE CROSS-LINKING	19	-0.47251	-1.11196	0.299814	0.692456	1	16	tags=5%, list=0%, signal=5%
FOREBRAIN DEVELOPMENT	56	-0.376879	-1.11164	0.252632	0.691731	1	4039	tags=21%, list=21%, signal=27%
HISTONE ACETYLATION	48	-0.386111	-1.1112	0.257443	0.691467	1	4167	tags=46%, list=22%, signal=58%
POST-TRANSLATIONAL PROTEIN MODIFICATION	310	-0.305209	-1.10993	0.162722	0.693913	1	4002	tags=28%, list=21%, signal=35%
REGULATION OF POSTSYNAPTIC MEMBRANE POTENTIAL	29	-0.426194	-1.10935	0.287234	0.694361	1	1334	tags=7%, list=7%, signal=7%
HEART DEVELOPMENT	205	-0.317035	-1.10834	0.190402	0.695998	1	3871	tags=24%, list=20%, signal=30%
CELLULAR RESPONSE TO HYDROGEN PEROXIDE	66	-0.365143	-1.10682	0.25	0.699593	1	3635	tags=33%, list=19%, signal=41%
CELL MIGRATION INVOLVED IN SPROUTING ANGIOGENESIS	18	-0.470566	-1.10652	0.323894	0.698865	1	3121	tags=22%, list=16%, signal=27%
DEVELOPMENTAL GROWTH	27	-0.433821	-1.10548	0.309353	0.70069	1	1945	tags=19%, list=10%, signal=21%
MONOCYTE CHEMOTAXIS	34	-0.415858	-1.10489	0.288696	0.701096	1	3022	tags=15%, list=16%, signal=17%
DIGESTIVE TRACT DEVELOPMENT	24	-0.440666	-1.10446	0.298913	0.700687	1	2818	tags=17%, list=15%, signal=20%
CELL MIGRATION	198	-0.316331	-1.10445	0.193846	0.698982	1	3708	tags=23%, list=19%, signal=28%
PROTEASOMAL PROTEIN CATABOLIC PROCESS	34	-0.411378	-1.10434	0.308257	0.697642	1	3513	tags=35%, list=18%, signal=43%
EXCITATORY POSTSYNAPTIC POTENTIAL	49	-0.379821	-1.10166	0.296099	0.705184	1	5205	tags=24%, list=27%, signal=34%
REGULATION OF CELL CYCLE	147	-0.326305	-1.10134	0.245312	0.70453	1	3231	tags=31%, list=17%, signal=37%
ION TRANSPORT	501	-0.294119	-1.09948	0.153305	0.708939	1	4175	tags=21%, list=22%, signal=26%
RESPONSE TO RADIATION	32	-0.416778	-1.09933	0.297012	0.707681	1	3190	tags=31%, list=17%, signal=37%
POSITIVE REGULATION OF HISTONE ACETYLATION	15	-0.493069	-1.09892	0.335677	0.707322	1	1396	tags=27%, list=7%, signal=29%
TRANSCRIPTION ELONGATION FROM RNA POLYMERASE I PROMOTER	29	-0.417139	-1.09864	0.297391	0.706584	1	3783	tags=48%, list=20%, signal=60%
MITOTIC CELL CYCLE CHECKPOINT	32	-0.412107	-1.09774	0.305944	0.708003	1	3123	tags=34%, list=16%, signal=41%
NEGATIVE REGULATION OF TRANSCRIPTION BY RNA POLYMERASE II	746	-0.28549	-1.0963	0.130841	0.711071	1	3962	tags=26%, list=21%, signal=32%
LIPID BIOSYNTHETIC PROCESS	16	-0.480691	-1.09589	0.339465	0.710814	1	4581	tags=38%, list=24%, signal=49%
POSITIVE REGULATION OF DEFENSE RESPONSE TO VIRUS BY HOST	26	-0.42437	-1.09439	0.334545	0.714293	1	3281	tags=42%, list=17%, signal=51%
POSITIVE REGULATION OF CANONICAL WNT SIGNALING PATHWAY	132	-0.333089	-1.0943	0.247541	0.712864	1	3617	tags=27%, list=19%, signal=33%
ACTIVATION OF JUN KINASE ACTIVITY	34	-0.409159	-1.09391	0.307273	0.71242	1	4571	tags=47%, list=24%, signal=62%
OOGENESIS	27	-0.422675	-1.09301	0.326679	0.713759	1	5055	tags=33%, list=26%, signal=45%
INTRACELLULAR RECEPTOR SIGNALING PATHWAY	35	-0.403978	-1.09218	0.292553	0.714985	1	3127	tags=26%, list=16%, signal=31%
POSITIVE REGULATION OF CYCLIN-DEPENDENT PROTEIN SERINE/THREONINE KINASE ACTIVITY	26	-0.424969	-1.09146	0.290553	0.715721	1	3235	tags=35%, list=17%, signal=42%
SEX DIFFERENTIATION	15	-0.484485	-1.0897	0.327715	0.719866	1	1315	tags=13%, list=7%, signal=14%
MICROTUBULE-BASED MOVEMENT	74	-0.348779	-1.08915	0.27598	0.720004	1	4030	tags=31%, list=21%, signal=39%
INTRACILIARY TRANSPORT INVOLVED IN CILIUM ASSEMBLY	39	-0.396027	-1.08681	0.317158	0.726113	1	4281	tags=44%, list=22%, signal=56%
VENTRICULAR SEPTUM DEVELOPMENT	27	-0.415294	-1.08651	0.328413	0.725464	1	2307	tags=22%, list=12%, signal=25%
ENDOPLASMIC RETICULUM CALCIUM ION HOMEOSTASIS	15	-0.485175	-1.08647	0.352834	0.723973	1	1952	tags=33%, list=10%, signal=37%
NEGATIVE REGULATION OF GENE EXPRESSION, EPIGENETIC	48	-0.377769	-1.08597	0.291246	0.724122	1	5327	tags=56%, list=28%, signal=78%
PROTEIN DESTABILIZATION	47	-0.383144	-1.08596	0.324607	0.722457	1	5039	tags=45%, list=26%, signal=61%
BLOOD CIRCULATION	29	-0.414661	-1.08534	0.319266	0.722943	1	5498	tags=28%, list=29%, signal=39%
RESPONSE TO OSMOTIC STRESS	18	-0.454943	-1.08076	0.343525	0.736657	1	4384	tags=39%, list=23%, signal=50%
DEPHOSPHORYLATION	159	-0.315391	-1.08075	0.245669	0.734982	1	4015	tags=26%, list=21%, signal=32%
CELLULAR RESPONSE TO VIRUS	22	-0.436741	-1.0805	0.341593	0.73416	1	2273	tags=18%, list=12%, signal=21%
TERMINATION OF RNA POLYMERASE I TRANSCRIPTION	30	-0.416393	-1.07987	0.317032	0.734521	1	3783	tags=47%, list=20%, signal=58%
HISTONE H4 ACETYLATION	29	-0.413202	-1.07976	0.32247	0.733264	1	4167	tags=45%, list=22%, signal=57%
INTERLEUKIN-12-MEDIATED SIGNALING PATHWAY	45	-0.38158	-1.07929	0.324232	0.733174	1	690	tags=22%, list=4%, signal=23%
TOLL-LIKE RECEPTOR SIGNALING PATHWAY	36	-0.399951	-1.07825	0.324864	0.735049	1	3147	tags=31%, list=16%, signal=37%
NEGATIVE REGULATION OF GENE EXPRESSION	216	-0.308551	-1.07761	0.260212	0.735563	1	3667	tags=25%, list=19%, signal=31%
MITOTIC SISTER CHROMATID SEGREGATION	30	-0.410486	-1.07655	0.341328	0.737665	1	2897	tags=40%, list=15%, signal=47%
CHROMATIN ORGANIZATION	338	-0.295394	-1.07507	0.234012	0.741032	1	4269	tags=34%, list=22%, signal=43%
SMOOTHENED SIGNALING PATHWAY	62	-0.361811	-1.07481	0.307047	0.740239	1	5285	tags=39%, list=28%, signal=53%
EPIDERMAL GROWTH FACTOR RECEPTOR SIGNALING PATHWAY	39	-0.393854	-1.0742	0.340463	0.740662	1	1565	tags=15%, list=8%, signal=17%
TRANSCRIPTION, DNA-TEMPLATED	123	-0.325172	-1.07381	0.268977	0.740353	1	3060	tags=27%, list=16%, signal=32%
DEFENSE RESPONSE TO BACTERIUM	102	-0.336137	-1.07359	0.290816	0.739356	1	2079	tags=17%, list=11%, signal=19%
RHYTHMIC PROCESS	137	-0.318822	-1.07264	0.286656	0.740837	1	4064	tags=34%, list=21%, signal=42%
NEGATIVE REGULATION OF GTPASE ACTIVITY	44	-0.382007	-1.07247	0.319658	0.739804	1	3655	tags=30%, list=19%, signal=36%
NEGATIVE REGULATION OF PROTEIN BINDING	66	-0.350633	-1.0724	0.303293	0.7384	1	4161	tags=36%, list=22%, signal=46%
NEGATIVE REGULATION OF RHO PROTEIN SIGNAL TRANSDUCTION	20	-0.444915	-1.07178	0.341198	0.738858	1	1685	tags=25%, list=9%, signal=27%
PHOSPHOLIPID TRANSPORT	41	-0.389636	-1.07087	0.347682	0.740368	1	3938	tags=37%, list=21%, signal=46%
CELLULAR RESPONSE TO FATTY ACID	21	-0.441324	-1.06913	0.342806	0.744839	1	4051	tags=33%, list=21%, signal=42%
CELLULAR RESPONSE TO RETINOIC ACID	53	-0.366721	-1.06764	0.33391	0.748101	1	1692	tags=13%, list=9%, signal=14%
NEGATIVE REGULATION OF SMOOTHENED SIGNALING PATHWAY	20	-0.440881	-1.06655	0.34717	0.750268	1	3180	tags=30%, list=17%, signal=36%
RESPONSE TO IONIZING RADIATION	42	-0.380248	-1.06597	0.325976	0.750599	1	3224	tags=31%, list=17%, signal=37%
RESPONSE TO VITAMIN D	15	-0.477887	-1.06437	0.371886	0.754324	1	1353	tags=13%, list=7%, signal=14%
NUCLEIC ACID PHOSPHODIESTER BOND HYDROLYSIS	117	-0.3232	-1.06298	0.338141	0.757421	1	3432	tags=28%, list=18%, signal=34%
INNERVATION	15	-0.46901	-1.06244	0.372913	0.757613	1	5540	tags=47%, list=29%, signal=66%
NEGATIVE REGULATION OF ADENYLATE CYCLASE ACTIVITY	18	-0.448767	-1.06236	0.374558	0.756209	1	2157	tags=17%, list=11%, signal=19%
REGULATION OF GENE EXPRESSION	208	-0.303293	-1.06124	0.285285	0.758343	1	3863	tags=25%, list=20%, signal=32%
SENSORY PERCEPTION OF PAIN	41	-0.382331	-1.05975	0.349376	0.761567	1	5174	tags=29%, list=27%, signal=40%
POSITIVE REGULATION OF SMOOTH MUSCLE CELL PROLIFERATION	53	-0.364729	-1.05831	0.335702	0.7649	1	3557	tags=25%, list=19%, signal=30%
METABOLIC PROCESS	161	-0.312455	-1.05823	0.328788	0.763515	1	3546	tags=24%, list=19%, signal=30%
PROTEIN K48-LINKED DEUBIQUITINATION	29	-0.411325	-1.05768	0.348708	0.763737	1	4242	tags=45%, list=22%, signal=58%
POSITIVE REGULATION OF CYTOKINE PRODUCTION	25	-0.417434	-1.05745	0.375652	0.762921	1	1467	tags=16%, list=8%, signal=17%
RESPONSE TO ENDOPLASMIC RETICULUM STRESS	80	-0.339623	-1.0555	0.353323	0.767974	1	4217	tags=35%, list=22%, signal=45%
PROTEIN EXPORT FROM NUCLEUS	24	-0.425901	-1.05543	0.385417	0.766581	1	3981	tags=46%, list=21%, signal=58%
ANIMAL ORGAN REGENERATION	41	-0.372904	-1.05427	0.373429	0.768919	1	4696	tags=34%, list=25%, signal=45%
TRANSFORMING GROWTH FACTOR BETA RECEPTOR SIGNALING PATHWAY	91	-0.335655	-1.05309	0.328947	0.771502	1	3100	tags=19%, list=16%, signal=22%
CHONDROCYTE DIFFERENTIATION	33	-0.391464	-1.0523	0.355009	0.772654	1	405	tags=6%, list=2%, signal=6%
REGULATION OF NEURON PROJECTION DEVELOPMENT	27	-0.415871	-1.05126	0.368881	0.774687	1	730	tags=11%, list=4%, signal=12%
EMBRYONIC CRANIAL SKELETON MORPHOGENESIS	27	-0.410937	-1.05044	0.393238	0.775938	1	2744	tags=22%, list=14%, signal=26%
REGULATION OF TRANSCRIPTION, DNA-TEMPLATED	1275	-0.266935	-1.04951	0.241505	0.777492	1	3002	tags=19%, list=16%, signal=21%
POSITIVE REGULATION OF STRESS-ACTIVATED MAPK CASCADE	20	-0.434262	-1.04893	0.375661	0.777782	1	2645	tags=25%, list=14%, signal=29%
NEGATIVE REGULATION OF ENDOTHELIAL CELL PROLIFERATION	24	-0.418923	-1.04874	0.393885	0.776842	1	1467	tags=17%, list=8%, signal=18%
CELLULAR IRON ION HOMEOSTASIS	53	-0.360796	-1.04766	0.352313	0.778941	1	3866	tags=32%, list=20%, signal=40%
POSITIVE REGULATION OF PROTEIN CATABOLIC PROCESS	65	-0.347992	-1.04627	0.355705	0.781961	1	3208	tags=26%, list=17%, signal=31%
DEFENSE RESPONSE TO GRAM-POSITIVE BACTERIUM	66	-0.344616	-1.04578	0.341924	0.782027	1	1467	tags=17%, list=8%, signal=18%
SPERMATOGENESIS	350	-0.285458	-1.04564	0.297486	0.780888	1	3651	tags=20%, list=19%, signal=24%
ANTIGEN PROCESSING AND PRESENTATION OF EXOGENOUS PEPTIDE ANTIGEN VIA MHC CLASS I, TAP-DEPENDENT	73	-0.341401	-1.04445	0.364273	0.783362	1	3617	tags=34%, list=19%, signal=42%
CELLULAR RESPONSE TO HYPOXIA	103	-0.325513	-1.04264	0.368507	0.787881	1	3365	tags=24%, list=18%, signal=29%
NEGATIVE REGULATION OF CELL DIFFERENTIATION	34	-0.384935	-1.04157	0.364583	0.789849	1	2420	tags=18%, list=13%, signal=20%
INFLAMMATORY RESPONSE	342	-0.286884	-1.04094	0.319484	0.790317	1	3544	tags=19%, list=19%, signal=23%
POLY(A)+ MRNA EXPORT FROM NUCLEUS	16	-0.45282	-1.03951	0.401739	0.793505	1	3829	tags=50%, list=20%, signal=63%
POSITIVE REGULATION OF STRESS FIBER ASSEMBLY	49	-0.36232	-1.03877	0.398291	0.794408	1	2719	tags=20%, list=14%, signal=24%
PROTEIN TRANSPORT	630	-0.273216	-1.03872	0.306773	0.79293	1	3560	tags=27%, list=19%, signal=32%
ENTRAINMENT OF CIRCADIAN CLOCK BY PHOTOPERIOD	19	-0.441266	-1.03855	0.417254	0.79191	1	3820	tags=42%, list=20%, signal=53%
POSITIVE REGULATION OF GENE EXPRESSION	377	-0.282301	-1.0384	0.300985	0.790834	1	3060	tags=19%, list=16%, signal=23%
SPLEEN DEVELOPMENT	28	-0.398656	-1.03792	0.382562	0.790844	1	5419	tags=50%, list=28%, signal=70%
MITOTIC METAPHASE PLATE CONGRESSION	35	-0.383933	-1.03764	0.387719	0.790145	1	2206	tags=26%, list=12%, signal=29%
ERROR-PRONE TRANSLESION SYNTHESIS	19	-0.437613	-1.03732	0.397163	0.789687	1	2244	tags=37%, list=12%, signal=42%
TRANSFERRIN TRANSPORT	34	-0.388904	-1.03718	0.386282	0.788543	1	2961	tags=32%, list=16%, signal=38%
RESPONSE TO LIPOPOLYSACCHARIDE	154	-0.303559	-1.03691	0.342466	0.787813	1	3529	tags=22%, list=18%, signal=27%
NEGATIVE REGULATION OF PROTEIN UBIQUITINATION	49	-0.359731	-1.03561	0.37094	0.790806	1	1261	tags=22%, list=7%, signal=24%
NEGATIVE REGULATION OF JNK CASCADE	28	-0.399909	-1.03506	0.397459	0.791005	1	1035	tags=14%, list=5%, signal=15%
POSITIVE REGULATION OF EPITHELIAL CELL PROLIFERATION	52	-0.358739	-1.03461	0.399312	0.790932	1	2420	tags=15%, list=13%, signal=18%
POSITIVE REGULATION OF CELL DEATH	45	-0.361511	-1.03443	0.394915	0.789906	1	4679	tags=36%, list=25%, signal=47%
MEMORY	62	-0.34302	-1.03267	0.380234	0.794508	1	3519	tags=19%, list=18%, signal=24%
EXTRINSIC APOPTOTIC SIGNALING PATHWAY IN ABSENCE OF LIGAND	30	-0.393923	-1.03158	0.388686	0.796713	1	4161	tags=30%, list=22%, signal=38%
APOPTOTIC PROCESS	630	-0.271169	-1.03097	0.322624	0.797214	1	3284	tags=27%, list=17%, signal=31%
REGULATION OF CYTOSKELETON ORGANIZATION	24	-0.405673	-1.03094	0.39759	0.79574	1	3921	tags=33%, list=21%, signal=42%
UBIQUITIN-DEPENDENT PROTEIN CATABOLIC PROCESS VIA THE MULTIVESICULAR BODY SORTING PATHWAY	18	-0.435646	-1.02947	0.410811	0.799105	1	1684	tags=22%, list=9%, signal=24%
NEGATIVE REGULATION OF MAP KINASE ACTIVITY	35	-0.381944	-1.02935	0.396522	0.79795	1	1270	tags=17%, list=7%, signal=18%
CELL SURFACE RECEPTOR SIGNALING PATHWAY	196	-0.295043	-1.02878	0.344774	0.798299	1	2414	tags=17%, list=13%, signal=20%
SKELETAL SYSTEM MORPHOGENESIS	37	-0.374052	-1.02793	0.404676	0.799572	1	986	tags=14%, list=5%, signal=14%
RENAL WATER HOMEOSTASIS	26	-0.402678	-1.02619	0.403704	0.803907	1	1889	tags=15%, list=10%, signal=17%
REGULATION OF SIGNAL TRANSDUCTION	38	-0.372877	-1.02539	0.403448	0.804944	1	2998	tags=24%, list=16%, signal=28%
NEGATIVE REGULATION OF APOPTOTIC PROCESS	462	-0.275013	-1.02516	0.361732	0.804218	1	2601	tags=19%, list=14%, signal=22%
REGULATION OF CYTOKINESIS	39	-0.37031	-1.02469	0.404553	0.804194	1	2792	tags=26%, list=15%, signal=30%
AGING	149	-0.302497	-1.02389	0.37558	0.805313	1	4158	tags=29%, list=22%, signal=37%
CHROMOSOME SEGREGATION	88	-0.32734	-1.02371	0.405104	0.80437	1	3485	tags=35%, list=18%, signal=43%
POSITIVE REGULATION OF BLOOD VESSEL ENDOTHELIAL CELL MIGRATION	32	-0.383962	-1.02362	0.408547	0.803081	1	4841	tags=44%, list=25%, signal=59%
T CELL DIFFERENTIATION	39	-0.366771	-1.02333	0.398589	0.802539	1	2714	tags=28%, list=14%, signal=33%
POSITIVE REGULATION OF RELEASE OF CYTOCHROME C FROM MITOCHONDRIA	28	-0.392198	-1.0233	0.418944	0.801061	1	4481	tags=54%, list=23%, signal=70%
RNA PHOSPHODIESTER BOND HYDROLYSIS	31	-0.384146	-1.02314	0.417085	0.800077	1	1561	tags=26%, list=8%, signal=28%
NEGATIVE REGULATION OF CARDIAC MUSCLE CELL APOPTOTIC PROCESS	19	-0.433129	-1.02195	0.41652	0.802521	1	4299	tags=37%, list=23%, signal=48%
RELEASE OF CYTOCHROME C FROM MITOCHONDRIA	20	-0.424092	-1.02164	0.424242	0.801976	1	1409	tags=20%, list=7%, signal=22%
BLOOD VESSEL MORPHOGENESIS	23	-0.410735	-1.02147	0.414211	0.800988	1	3341	tags=26%, list=18%, signal=32%
POSITIVE REGULATION OF INNATE IMMUNE RESPONSE	21	-0.422996	-1.02129	0.401852	0.799993	1	3505	tags=38%, list=18%, signal=47%
PROTEOLYSIS	494	-0.270584	-1.02116	0.378613	0.798913	1	3428	tags=21%, list=18%, signal=25%
PHOSPHATIDYLINOSITOL PHOSPHORYLATION	47	-0.361466	-1.0211	0.408859	0.797544	1	3667	tags=38%, list=19%, signal=47%
PROTEIN METHYLATION	28	-0.39515	-1.02052	0.420755	0.797959	1	3449	tags=39%, list=18%, signal=48%
GLYCOGEN BIOSYNTHETIC PROCESS	19	-0.440308	-1.0197	0.408397	0.799105	1	3353	tags=37%, list=18%, signal=45%
RESPONSE TO MORPHINE	25	-0.400197	-1.01654	0.441509	0.807803	1	940	tags=12%, list=5%, signal=13%
NEGATIVE REGULATION OF CELL POPULATION PROLIFERATION	369	-0.278132	-1.01633	0.417151	0.806973	1	3393	tags=20%, list=18%, signal=23%
POSITIVE REGULATION OF MRNA SPLICING, VIA SPLICEOSOME	19	-0.425789	-1.01598	0.402135	0.806561	1	4314	tags=47%, list=23%, signal=61%
LACTATION	39	-0.37247	-1.01563	0.425641	0.806301	1	2500	tags=23%, list=13%, signal=27%
EXCRETION	20	-0.425634	-1.01332	0.448148	0.812474	1	4564	tags=25%, list=24%, signal=33%
LIVER DEVELOPMENT	78	-0.32372	-1.01257	0.420266	0.813521	1	2933	tags=22%, list=15%, signal=26%
NEGATIVE REGULATION OF G0 TO G1 TRANSITION	38	-0.369297	-1.01162	0.396739	0.815179	1	1240	tags=24%, list=6%, signal=25%
NEGATIVE REGULATION OF CANONICAL WNT SIGNALING PATHWAY	161	-0.299404	-1.01159	0.409938	0.813755	1	3617	tags=22%, list=19%, signal=27%
POSITIVE REGULATION OF HEART RATE	16	-0.440271	-1.01047	0.435754	0.815992	1	1952	tags=13%, list=10%, signal=14%
PROTEIN O-LINKED MANNOSYLATION	16	-0.440352	-1.00925	0.433086	0.818554	1	4796	tags=44%, list=25%, signal=58%
NUCLEOTIDE-EXCISION REPAIR, DNA INCISION, 3'-TO LESION	21	-0.407333	-1.00858	0.44386	0.819281	1	2540	tags=38%, list=13%, signal=44%
POSITIVE REGULATION OF INTERFERON-BETA PRODUCTION	25	-0.394444	-1.00852	0.43958	0.817898	1	4044	tags=44%, list=21%, signal=56%
ENDOPLASMIC RETICULUM TO GOLGI VESICLE-MEDIATED TRANSPORT	178	-0.293357	-1.00808	0.437026	0.817824	1	4068	tags=31%, list=21%, signal=39%
NUCLEOTIDE BIOSYNTHETIC PROCESS	16	-0.446702	-1.00724	0.44382	0.81922	1	3905	tags=44%, list=20%, signal=55%
EXONUCLEOLYTIC CATABOLISM OF DEADENYLATED MRNA	32	-0.381055	-1.00716	0.454082	0.817968	1	2875	tags=38%, list=15%, signal=44%
PHAGOSOME ACIDIFICATION	26	-0.396694	-1.00667	0.443878	0.818098	1	2961	tags=35%, list=16%, signal=41%
ENDOPLASMIC RETICULUM UNFOLDED PROTEIN RESPONSE	47	-0.352302	-1.00663	0.421053	0.816751	1	2042	tags=19%, list=11%, signal=21%
LENS DEVELOPMENT IN CAMERA-TYPE EYE	35	-0.369815	-1.00605	0.414894	0.817246	1	2063	tags=17%, list=11%, signal=19%
MATURATION OF SSU-RRNA FROM TRICISTRONIC RRNA TRANSCRIPT (SSU-RRNA, 5.8S RRNA, LSU-RRNA)	26	-0.394255	-1.00527	0.433145	0.818331	1	3330	tags=38%, list=17%, signal=47%
REGULATION OF PHOSPHATIDYLINOSITOL 3-KINASE ACTIVITY	16	-0.447711	-1.00404	0.429872	0.820982	1	3379	tags=38%, list=18%, signal=46%
TELOMERE CAPPING	26	-0.389449	-1.00338	0.440351	0.821619	1	2671	tags=31%, list=14%, signal=36%
NEGATIVE REGULATION OF TOR SIGNALING	25	-0.402026	-1.00288	0.454545	0.82182	1	2552	tags=32%, list=13%, signal=37%
ADIPOSE TISSUE DEVELOPMENT	27	-0.394665	-1.00277	0.472072	0.820746	1	4106	tags=30%, list=22%, signal=38%
REGULATION OF PEPTIDYL-TYROSINE PHOSPHORYLATION	16	-0.438787	-1.00276	0.456722	0.819255	1	1592	tags=19%, list=8%, signal=20%
ANDROGEN RECEPTOR SIGNALING PATHWAY	31	-0.372945	-1.00257	0.442831	0.818406	1	2380	tags=23%, list=12%, signal=26%
PROTEIN TARGETING	44	-0.352551	-1.00207	0.452381	0.818576	1	3896	tags=34%, list=20%, signal=43%
BETA-CATENIN-TCF COMPLEX ASSEMBLY	27	-0.390696	-1.00147	0.445614	0.819021	1	4649	tags=52%, list=24%, signal=68%
CELL PROJECTION ORGANIZATION	178	-0.291772	-1.00099	0.437795	0.819155	1	5011	tags=38%, list=26%, signal=51%
POSITIVE REGULATION OF NEURON PROJECTION DEVELOPMENT	107	-0.310551	-0.99774	0.460656	0.82861	1	4413	tags=32%, list=23%, signal=41%
RESPONSE TO AXON INJURY	27	-0.389534	-0.997012	0.448155	0.829536	1	4580	tags=41%, list=24%, signal=54%
RESPONSE TO PEPTIDE HORMONE	49	-0.352483	-0.996438	0.451613	0.83003	1	3563	tags=24%, list=19%, signal=30%
IRON-SULFUR CLUSTER ASSEMBLY	15	-0.455762	-0.99611	0.476281	0.829708	1	2511	tags=33%, list=13%, signal=38%
DETECTION OF CHEMICAL STIMULUS INVOLVED IN SENSORY PERCEPTION OF BITTER TASTE	21	-0.40947	-0.996015	0.437075	0.82853	1	5437	tags=24%, list=29%, signal=33%
LYMPHOCYTE CHEMOTAXIS	26	-0.390252	-0.995937	0.450805	0.827327	1	4365	tags=19%, list=23%, signal=25%
DEVELOPMENTAL PROCESS	17	-0.432738	-0.994916	0.452252	0.829199	1	2581	tags=29%, list=14%, signal=34%
IRE1-MEDIATED UNFOLDED PROTEIN RESPONSE	52	-0.337799	-0.994249	0.464226	0.829829	1	3460	tags=29%, list=18%, signal=35%
POSITIVE REGULATION OF PROTEIN EXPORT FROM NUCLEUS	19	-0.417041	-0.993129	0.46461	0.831992	1	3070	tags=37%, list=16%, signal=44%
CELLULAR RESPONSE TO MECHANICAL STIMULUS	73	-0.320113	-0.993076	0.466555	0.830677	1	4185	tags=32%, list=22%, signal=40%
FOLIC ACID METABOLIC PROCESS	18	-0.424867	-0.99218	0.47541	0.832182	1	3007	tags=33%, list=16%, signal=40%
FLAGELLATED SPERM MOTILITY	47	-0.347123	-0.991343	0.465517	0.833528	1	1682	tags=11%, list=9%, signal=12%
REGULATION OF MITOTIC CELL CYCLE	41	-0.359347	-0.991334	0.477509	0.832079	1	4351	tags=44%, list=23%, signal=57%
CHROMATIN REMODELING	94	-0.311817	-0.990657	0.451178	0.832839	1	2866	tags=27%, list=15%, signal=31%
CELLULAR RESPONSE TO ORGANIC CYCLIC COMPOUND	62	-0.328672	-0.990596	0.459364	0.831552	1	1772	tags=18%, list=9%, signal=19%
T CELL DIFFERENTIATION IN THYMUS	28	-0.377874	-0.988881	0.47487	0.835835	1	3128	tags=32%, list=16%, signal=38%
TRANSMEMBRANE TRANSPORT	514	-0.26221	-0.987468	0.508916	0.839088	1	4020	tags=21%, list=21%, signal=26%
NEGATIVE REGULATION OF TRANSCRIPTION, DNA-TEMPLATED	507	-0.262604	-0.987444	0.482432	0.837694	1	3769	tags=25%, list=20%, signal=30%
RESPONSE TO LIPID	22	-0.403667	-0.98678	0.470054	0.838491	1	1879	tags=18%, list=10%, signal=20%
POSITIVE REGULATION OF I-KAPPAB KINASE/NF-KAPPAB SIGNALING	174	-0.287289	-0.986631	0.487302	0.837523	1	4102	tags=29%, list=22%, signal=36%
REGULATION OF MEGAKARYOCYTE DIFFERENTIATION	65	-0.32913	-0.986552	0.462214	0.836291	1	2716	tags=25%, list=14%, signal=29%
PHOSPHOLIPID TRANSLOCATION	23	-0.399599	-0.984497	0.487085	0.841653	1	3659	tags=43%, list=19%, signal=54%
NUCLEOSIDE METABOLIC PROCESS	19	-0.414941	-0.983633	0.473043	0.84299	1	3113	tags=37%, list=16%, signal=44%
INTRINSIC APOPTOTIC SIGNALING PATHWAY	27	-0.385076	-0.98358	0.484346	0.841698	1	1409	tags=22%, list=7%, signal=24%
OXIDATION-REDUCTION PROCESS	622	-0.258361	-0.982562	0.52459	0.843492	1	2725	tags=18%, list=14%, signal=20%
B CELL ACTIVATION	30	-0.37719	-0.981593	0.493333	0.845189	1	1284	tags=13%, list=7%, signal=14%
AEROBIC RESPIRATION	29	-0.380858	-0.9813	0.489831	0.844674	1	3175	tags=41%, list=17%, signal=50%
NEURON PROJECTION DEVELOPMENT	122	-0.295966	-0.980996	0.479936	0.844211	1	3183	tags=22%, list=17%, signal=26%
EPITHELIAL CELL DIFFERENTIATION	60	-0.331494	-0.980536	0.487223	0.844185	1	4841	tags=32%, list=25%, signal=42%
NEGATIVE REGULATION OF MEGAKARYOCYTE DIFFERENTIATION	17	-0.416714	-0.979648	0.508137	0.845585	1	5302	tags=65%, list=28%, signal=90%
CELLULAR RESPONSE TO GLUCAGON STIMULUS	19	-0.410414	-0.979098	0.488014	0.845891	1	2933	tags=21%, list=15%, signal=25%
CELLULAR AMINO ACID BIOSYNTHETIC PROCESS	37	-0.358618	-0.978372	0.480447	0.84689	1	5520	tags=41%, list=29%, signal=57%
LEUKOCYTE TETHERING OR ROLLING	18	-0.413901	-0.978204	0.470803	0.846009	1	3614	tags=33%, list=19%, signal=41%
POSITIVE REGULATION OF CELL-SUBSTRATE ADHESION	26	-0.390975	-0.977715	0.474606	0.846161	1	1336	tags=12%, list=7%, signal=12%
BLASTOCYST FORMATION	18	-0.419656	-0.976051	0.496528	0.850296	1	2176	tags=28%, list=11%, signal=31%
DNA DEMETHYLATION	16	-0.428953	-0.975962	0.490234	0.849119	1	4106	tags=38%, list=22%, signal=48%
TOR SIGNALING	16	-0.421864	-0.975941	0.488679	0.847748	1	3121	tags=44%, list=16%, signal=52%
REGULATION OF MACROAUTOPHAGY	67	-0.32383	-0.975454	0.510345	0.847964	1	3301	tags=33%, list=17%, signal=40%
RESPONSE TO ZINC ION	27	-0.383595	-0.975114	0.474336	0.847627	1	3971	tags=30%, list=21%, signal=37%
BLOOD COAGULATION	156	-0.28838	-0.974694	0.506589	0.847513	1	4698	tags=31%, list=25%, signal=40%
ERK1 AND ERK2 CASCADE	22	-0.398445	-0.974264	0.493648	0.847418	1	2752	tags=27%, list=14%, signal=32%
CILIUM ASSEMBLY	171	-0.282606	-0.974136	0.530645	0.84641	1	3685	tags=26%, list=19%, signal=32%
ERYTHROCYTE DIFFERENTIATION	45	-0.345102	-0.973908	0.508772	0.845741	1	3689	tags=29%, list=19%, signal=36%
POSITIVE REGULATION OF DNA-BINDING TRANSCRIPTION FACTOR ACTIVITY	100	-0.30377	-0.973893	0.525368	0.844371	1	3393	tags=25%, list=18%, signal=30%
PHOSPHATIDYLINOSITOL 3-KINASE SIGNALING	32	-0.373909	-0.972763	0.526132	0.84651	1	3910	tags=31%, list=20%, signal=39%
MANNOSYLATION	15	-0.431134	-0.972734	0.483245	0.845166	1	4253	tags=40%, list=22%, signal=51%
REGULATION OF SYNAPSE ORGANIZATION	19	-0.411579	-0.972054	0.50365	0.845925	1	3229	tags=26%, list=17%, signal=32%
CENTRAL NERVOUS SYSTEM DEVELOPMENT	103	-0.301	-0.970457	0.523888	0.849569	1	3454	tags=19%, list=18%, signal=24%
MITOTIC G2 DNA DAMAGE CHECKPOINT	16	-0.427374	-0.969161	0.507067	0.852383	1	2263	tags=31%, list=12%, signal=35%
BLOOD VESSEL REMODELING	25	-0.37827	-0.968805	0.498221	0.852101	1	4161	tags=24%, list=22%, signal=31%
CELLULAR RESPONSE TO NERVE GROWTH FACTOR STIMULUS	33	-0.358464	-0.966866	0.522463	0.85693	1	3183	tags=30%, list=17%, signal=36%
REGULATION OF PROTEIN PHOSPHORYLATION	55	-0.326196	-0.966514	0.5	0.85661	1	1467	tags=15%, list=8%, signal=16%
POSITIVE REGULATION OF MYOBLAST DIFFERENTIATION	16	-0.424715	-0.965654	0.5	0.858032	1	1877	tags=19%, list=10%, signal=21%
VIRAL LIFE CYCLE	29	-0.372121	-0.965423	0.494565	0.857362	1	1684	tags=21%, list=9%, signal=23%
PREASSEMBLY OF GPI ANCHOR IN ER MEMBRANE	15	-0.428383	-0.964411	0.50469	0.859306	1	4554	tags=53%, list=24%, signal=70%
GLUCONEOGENESIS	38	-0.352212	-0.963749	0.512909	0.859974	1	2324	tags=26%, list=12%, signal=30%
TRANSCRIPTION INITIATION FROM RNA POLYMERASE I PROMOTER	31	-0.369859	-0.963278	0.504188	0.860093	1	3783	tags=42%, list=20%, signal=52%
MITOTIC CHROMOSOME CONDENSATION	15	-0.435415	-0.962364	0.522361	0.861646	1	2384	tags=40%, list=12%, signal=46%
LONG-TERM SYNAPTIC POTENTIATION	38	-0.355349	-0.961762	0.554367	0.862155	1	2701	tags=13%, list=14%, signal=15%
SINGLE FERTILIZATION	51	-0.334764	-0.960718	0.50678	0.864066	1	3450	tags=20%, list=18%, signal=24%
CELLULAR CALCIUM ION HOMEOSTASIS	90	-0.304057	-0.96065	0.533557	0.862857	1	2544	tags=17%, list=13%, signal=19%
CELLULAR RESPONSE TO IONIZING RADIATION	32	-0.360811	-0.959545	0.531732	0.865066	1	4932	tags=47%, list=26%, signal=63%
EXTRINSIC APOPTOTIC SIGNALING PATHWAY	43	-0.346082	-0.958521	0.512281	0.866842	1	1502	tags=21%, list=8%, signal=23%
REGULATION OF DNA REPLICATION	21	-0.398773	-0.958095	0.521661	0.866816	1	3045	tags=43%, list=16%, signal=51%
POSITIVE REGULATION OF NF-KAPPAB TRANSCRIPTION FACTOR ACTIVITY	143	-0.283087	-0.957609	0.569132	0.866946	1	2346	tags=17%, list=12%, signal=20%
CHEMOTAXIS	138	-0.289649	-0.957495	0.563847	0.865905	1	1558	tags=12%, list=8%, signal=13%
SKELETAL MUSCLE CONTRACTION	21	-0.3833	-0.957112	0.511111	0.865587	1	2974	tags=24%, list=16%, signal=28%
B CELL PROLIFERATION	20	-0.400518	-0.957062	0.513562	0.864336	1	2280	tags=25%, list=12%, signal=28%
POSITIVE REGULATION OF CYTOKINE SECRETION	26	-0.376026	-0.956838	0.515358	0.863642	1	3068	tags=27%, list=16%, signal=32%
ADENYLATE CYCLASE-ACTIVATING G PROTEIN-COUPLED RECEPTOR SIGNALING PATHWAY	67	-0.315424	-0.95537	0.535655	0.866997	1	1889	tags=12%, list=10%, signal=13%
NEGATIVE REGULATION OF EPITHELIAL CELL MIGRATION	15	-0.425662	-0.954665	0.530841	0.867758	1	618	tags=13%, list=3%, signal=14%
INSULIN RECEPTOR SIGNALING PATHWAY	77	-0.30715	-0.953845	0.555556	0.86905	1	3471	tags=27%, list=18%, signal=33%
POSITIVE REGULATION OF G2/M TRANSITION OF MITOTIC CELL CYCLE	25	-0.382071	-0.953464	0.515539	0.868785	1	5272	tags=52%, list=28%, signal=72%
SPINDLE ASSEMBLY	39	-0.345826	-0.952851	0.541315	0.869286	1	3686	tags=31%, list=19%, signal=38%
NEGATIVE REGULATION OF MYOBLAST DIFFERENTIATION	18	-0.406629	-0.952281	0.509124	0.869621	1	1467	tags=17%, list=8%, signal=18%
POSITIVE REGULATION OF PROTEIN UBIQUITINATION	67	-0.313771	-0.951719	0.539286	0.870119	1	4226	tags=34%, list=22%, signal=44%
MULTICELLULAR ORGANISM AGING	15	-0.421824	-0.951413	0.498188	0.869785	1	4813	tags=33%, list=25%, signal=45%
ENDODERMAL CELL DIFFERENTIATION	24	-0.384043	-0.951011	0.533575	0.86973	1	1878	tags=17%, list=10%, signal=18%
CYTOSKELETON-DEPENDENT INTRACELLULAR TRANSPORT	15	-0.424806	-0.950683	0.504762	0.869384	1	4267	tags=33%, list=22%, signal=43%
RESPONSE TO HYPOXIA	156	-0.281636	-0.950286	0.583072	0.869165	1	2018	tags=13%, list=11%, signal=15%
HISTONE H3-K4 METHYLATION	18	-0.404956	-0.949035	0.523551	0.871663	1	4225	tags=44%, list=22%, signal=57%
MITOCHONDRIAL CALCIUM ION TRANSMEMBRANE TRANSPORT	21	-0.390857	-0.948088	0.517986	0.873309	1	3995	tags=38%, list=21%, signal=48%
ESTABLISHMENT OF MITOTIC SPINDLE ORIENTATION	29	-0.363439	-0.947315	0.537234	0.874315	1	2085	tags=28%, list=11%, signal=31%
DNA METHYLATION	22	-0.389667	-0.947125	0.524237	0.873568	1	1705	tags=23%, list=9%, signal=25%
REGULATION OF CYTOSOLIC CALCIUM ION CONCENTRATION	30	-0.366689	-0.945519	0.542805	0.877137	1	1591	tags=13%, list=8%, signal=15%
REGULATION OF CELL MIGRATION	81	-0.304171	-0.945233	0.558872	0.876582	1	4162	tags=28%, list=22%, signal=36%
POSITIVE REGULATION OF CELL POPULATION PROLIFERATION	432	-0.257085	-0.944487	0.670782	0.877522	1	3393	tags=17%, list=18%, signal=20%
NON-MOTILE CILIUM ASSEMBLY	43	-0.337213	-0.943944	0.549912	0.877789	1	5083	tags=44%, list=27%, signal=60%
NLS-BEARING PROTEIN IMPORT INTO NUCLEUS	16	-0.411225	-0.942816	0.514231	0.879975	1	3608	tags=38%, list=19%, signal=46%
POSITIVE REGULATION OF CARDIAC MUSCLE CELL PROLIFERATION	23	-0.379438	-0.942456	0.540835	0.879762	1	4580	tags=22%, list=24%, signal=29%
POSITIVE REGULATION OF NUCLEIC ACID-TEMPLATED TRANSCRIPTION	95	-0.293821	-0.941309	0.579454	0.881978	1	4314	tags=37%, list=23%, signal=47%
POSITIVE REGULATION OF INTRACELLULAR PROTEIN TRANSPORT	22	-0.377527	-0.939081	0.522648	0.887658	1	2008	tags=27%, list=11%, signal=30%
NEGATIVE REGULATION OF PROTEIN SERINE/THREONINE KINASE ACTIVITY	21	-0.37898	-0.938936	0.551845	0.886785	1	2380	tags=29%, list=12%, signal=33%
PEPTIDYL-TYROSINE AUTOPHOSPHORYLATION	27	-0.367484	-0.938363	0.556338	0.887332	1	4039	tags=30%, list=21%, signal=38%
CELLULAR RESPONSE TO INSULIN STIMULUS	86	-0.297853	-0.936015	0.59204	0.893274	1	5039	tags=36%, list=26%, signal=49%
REGULATION OF SMOOTHENED SIGNALING PATHWAY	19	-0.387881	-0.935191	0.566728	0.894541	1	3180	tags=32%, list=17%, signal=38%
CELLULAR RESPONSE TO AMINO ACID STARVATION	41	-0.336065	-0.934723	0.556962	0.894496	1	4318	tags=44%, list=23%, signal=57%
NEGATIVE REGULATION OF CYTOKINE PRODUCTION	16	-0.405201	-0.934078	0.521415	0.89518	1	1126	tags=19%, list=6%, signal=20%
PHOSPHOLIPID BIOSYNTHETIC PROCESS	55	-0.317264	-0.933357	0.58467	0.89605	1	2074	tags=20%, list=11%, signal=22%
ARACHIDONIC ACID METABOLIC PROCESS	22	-0.381866	-0.932994	0.550864	0.895735	1	5937	tags=36%, list=31%, signal=53%
NEGATIVE REGULATION OF AXONOGENESIS	17	-0.404403	-0.931966	0.550542	0.897582	1	2271	tags=18%, list=12%, signal=20%
NEGATIVE REGULATION OF OSSIFICATION	15	-0.418015	-0.931808	0.574586	0.896711	1	2500	tags=20%, list=13%, signal=23%
PROTEIN AUTOUBIQUITINATION	61	-0.314382	-0.931776	0.6	0.895443	1	3950	tags=26%, list=21%, signal=33%
MITOTIC CELL CYCLE	147	-0.277362	-0.931503	0.640449	0.894944	1	4073	tags=33%, list=21%, signal=41%
VIRAL BUDDING VIA HOST ESCRT COMPLEX	19	-0.392853	-0.931291	0.569597	0.894246	1	4411	tags=42%, list=23%, signal=55%
POSITIVE REGULATION OF COLD-INDUCED THERMOGENESIS	82	-0.296518	-0.931215	0.618333	0.893125	1	5265	tags=46%, list=28%, signal=64%
ACTIVATION OF CYSTEINE-TYPE ENDOPEPTIDASE ACTIVITY INVOLVED IN APOPTOTIC PROCESS	82	-0.296787	-0.930904	0.62459	0.892709	1	2856	tags=26%, list=15%, signal=30%
RESPONSE TO COLD	33	-0.352593	-0.930796	0.576857	0.891676	1	2594	tags=18%, list=14%, signal=21%
NEGATIVE REGULATION OF FIBROBLAST PROLIFERATION	27	-0.362071	-0.930746	0.566484	0.890475	1	2116	tags=22%, list=11%, signal=25%
SYNAPTIC TRANSMISSION, CHOLINERGIC	19	-0.400362	-0.930627	0.554945	0.889502	1	3919	tags=16%, list=21%, signal=20%
CANONICAL GLYCOLYSIS	26	-0.367156	-0.930418	0.585538	0.88884	1	1726	tags=23%, list=9%, signal=25%
MULTICELLULAR ORGANISM GROWTH	79	-0.299308	-0.930336	0.621359	0.887739	1	4525	tags=34%, list=24%, signal=45%
APOPTOTIC SIGNALING PATHWAY	62	-0.307809	-0.929616	0.599659	0.888527	1	3725	tags=35%, list=20%, signal=44%
REGULATION OF ERK1 AND ERK2 CASCADE	21	-0.377493	-0.926965	0.578154	0.89526	1	1873	tags=19%, list=10%, signal=21%
NEGATIVE REGULATION OF EPITHELIAL CELL PROLIFERATION	57	-0.311633	-0.925642	0.636364	0.897895	1	2380	tags=12%, list=12%, signal=14%
HORMONE-MEDIATED SIGNALING PATHWAY	30	-0.34793	-0.924397	0.575652	0.900442	1	2023	tags=17%, list=11%, signal=19%
NEUROMUSCULAR SYNAPTIC TRANSMISSION	19	-0.392793	-0.923912	0.569177	0.900642	1	1509	tags=16%, list=8%, signal=17%
POSITIVE REGULATION OF PROTEIN IMPORT INTO NUCLEUS	34	-0.342219	-0.923593	0.608084	0.900199	1	2254	tags=24%, list=12%, signal=27%
MEIOTIC CELL CYCLE	101	-0.287983	-0.922886	0.617094	0.900997	1	3133	tags=20%, list=16%, signal=24%
BRANCHING INVOLVED IN BLOOD VESSEL MORPHOGENESIS	23	-0.376092	-0.922824	0.579787	0.899841	1	2696	tags=17%, list=14%, signal=20%
TRNA METHYLATION	32	-0.342102	-0.922774	0.586806	0.898664	1	4897	tags=47%, list=26%, signal=63%
CELL AGING	28	-0.351304	-0.922663	0.58256	0.89767	1	2872	tags=29%, list=15%, signal=34%
NUCLEOTIDE-EXCISION REPAIR, PREINCISION COMPLEX STABILIZATION	20	-0.376937	-0.921828	0.58467	0.898881	1	2540	tags=35%, list=13%, signal=40%
BMP SIGNALING PATHWAY	71	-0.300074	-0.921158	0.634146	0.899497	1	4646	tags=23%, list=24%, signal=30%
PHOSPHATIDYLCHOLINE BIOSYNTHETIC PROCESS	30	-0.350397	-0.920082	0.59364	0.901467	1	3289	tags=30%, list=17%, signal=36%
POSITIVE REGULATION OF APOPTOTIC PROCESS	338	-0.251179	-0.919624	0.765487	0.901516	1	3290	tags=25%, list=17%, signal=29%
LIVER REGENERATION	25	-0.356563	-0.919171	0.588435	0.901543	1	1577	tags=20%, list=8%, signal=22%
INNATE IMMUNE RESPONSE IN MUCOSA	19	-0.385527	-0.918809	0.571429	0.901267	1	3406	tags=26%, list=18%, signal=32%
PHOSPHORYLATION	644	-0.241208	-0.917754	0.81516	0.903193	1	3559	tags=23%, list=19%, signal=27%
RESPONSE TO WOUNDING	67	-0.301413	-0.917744	0.667233	0.901905	1	3045	tags=18%, list=16%, signal=21%
EXTRACELLULAR MATRIX DISASSEMBLY	51	-0.320071	-0.917393	0.635739	0.90165	1	1878	tags=14%, list=10%, signal=15%
CEREBRAL CORTEX DEVELOPMENT	64	-0.307061	-0.914891	0.622575	0.907793	1	4185	tags=30%, list=22%, signal=38%
NUCLEOSIDE DIPHOSPHATE PHOSPHORYLATION	17	-0.38883	-0.914112	0.575488	0.90877	1	2458	tags=29%, list=13%, signal=34%
NEGATIVE REGULATION OF PROTEIN KINASE B SIGNALING	44	-0.324324	-0.91317	0.629948	0.910292	1	3229	tags=30%, list=17%, signal=35%
ERROR-FREE TRANSLESION SYNTHESIS	19	-0.385731	-0.910552	0.601835	0.916775	1	2244	tags=32%, list=12%, signal=36%
REGULATION OF NEURONAL SYNAPTIC PLASTICITY	16	-0.402077	-0.910341	0.598113	0.91609	1	5037	tags=25%, list=26%, signal=34%
REGULATION OF CELL ADHESION	39	-0.329284	-0.909722	0.617241	0.91669	1	2818	tags=23%, list=15%, signal=27%
LYMPH NODE DEVELOPMENT	16	-0.405273	-0.90932	0.588346	0.916572	1	4233	tags=38%, list=22%, signal=48%
DOPAMINE RECEPTOR SIGNALING PATHWAY	16	-0.407847	-0.909101	0.589091	0.915881	1	2314	tags=25%, list=12%, signal=28%
ENDODERM DEVELOPMENT	24	-0.360482	-0.908133	0.585321	0.917304	1	1923	tags=17%, list=10%, signal=19%
PANCREAS DEVELOPMENT	20	-0.378258	-0.908109	0.617916	0.916056	1	2295	tags=10%, list=12%, signal=11%
BIOSYNTHETIC PROCESS	33	-0.34194	-0.907715	0.596522	0.915872	1	1870	tags=15%, list=10%, signal=17%
CELLULAR RESPONSE TO UV	50	-0.316701	-0.907419	0.631206	0.915441	1	4271	tags=42%, list=22%, signal=54%
ARTERY MORPHOGENESIS	20	-0.380257	-0.906135	0.6	0.917896	1	4841	tags=35%, list=25%, signal=47%
PROTEIN LOCALIZATION TO CELL SURFACE	24	-0.360813	-0.905935	0.594444	0.917133	1	3446	tags=25%, list=18%, signal=30%
CALCIUM-MEDIATED SIGNALING	77	-0.295149	-0.905911	0.674757	0.915891	1	4499	tags=26%, list=24%, signal=34%
NEGATIVE REGULATION OF PROTEIN KINASE ACTIVITY	77	-0.291713	-0.904743	0.674086	0.917909	1	3121	tags=25%, list=16%, signal=29%
NEGATIVE REGULATION OF CELLULAR SENESCENCE	17	-0.390206	-0.904259	0.59754	0.917988	1	1573	tags=18%, list=8%, signal=19%
RESPONSE TO ISCHEMIA	48	-0.318311	-0.90375	0.633277	0.918129	1	3086	tags=27%, list=16%, signal=32%
POSITIVE REGULATION OF ANGIOGENESIS	120	-0.275394	-0.902963	0.70762	0.91912	1	4128	tags=23%, list=22%, signal=29%
CELLULAR RESPONSE TO COPPER ION	21	-0.368946	-0.902847	0.606004	0.918122	1	4926	tags=33%, list=26%, signal=45%
HIPPOCAMPUS DEVELOPMENT	54	-0.309703	-0.90233	0.641026	0.918454	1	1427	tags=9%, list=7%, signal=10%
POSITIVE REGULATION OF CELL MOTILITY	15	-0.40526	-0.901453	0.578337	0.919767	1	108	tags=7%, list=1%, signal=7%
NEURON PROJECTION EXTENSION	19	-0.381721	-0.901085	0.600355	0.919486	1	2295	tags=26%, list=12%, signal=30%
EMBRYONIC LIMB MORPHOGENESIS	39	-0.330925	-0.900806	0.65343	0.918961	1	754	tags=8%, list=4%, signal=8%
EMBRYONIC PLACENTA DEVELOPMENT	20	-0.376355	-0.900584	0.592251	0.918272	1	3017	tags=30%, list=16%, signal=36%
REGULATION OF PROTEIN LOCALIZATION	50	-0.312471	-0.899756	0.657194	0.919344	1	3121	tags=30%, list=16%, signal=36%
REGULATION OF PROTEIN STABILITY	72	-0.295524	-0.899683	0.674837	0.918258	1	4582	tags=36%, list=24%, signal=47%
HISTONE H3 ACETYLATION	40	-0.326567	-0.899668	0.634652	0.917013	1	3251	tags=35%, list=17%, signal=42%
COGNITION	35	-0.329481	-0.899541	0.638298	0.916083	1	3503	tags=26%, list=18%, signal=31%
NEGATIVE REGULATION OF TUMOR NECROSIS FACTOR PRODUCTION	47	-0.315352	-0.899043	0.66281	0.916177	1	4669	tags=38%, list=24%, signal=51%
ANTIMICROBIAL HUMORAL RESPONSE	34	-0.332521	-0.89898	0.640351	0.91507	1	3402	tags=21%, list=18%, signal=25%
RESPONSE TO AMINO ACID	24	-0.359256	-0.898932	0.627151	0.913947	1	4556	tags=29%, list=24%, signal=38%
POSITIVE REGULATION OF ERYTHROCYTE DIFFERENTIATION	27	-0.352874	-0.898598	0.620751	0.913672	1	3557	tags=37%, list=19%, signal=45%
SYNAPSE ORGANIZATION	37	-0.329584	-0.898108	0.628975	0.913804	1	2760	tags=11%, list=14%, signal=13%
URETERIC BUD DEVELOPMENT	31	-0.339456	-0.897699	0.622711	0.913664	1	1361	tags=10%, list=7%, signal=10%
POSITIVE REGULATION OF NIK/NF-KAPPAB SIGNALING	58	-0.305277	-0.89767	0.680743	0.912469	1	2253	tags=19%, list=12%, signal=21%
MACROAUTOPHAGY	88	-0.287918	-0.897207	0.70678	0.912626	1	2370	tags=23%, list=12%, signal=26%
ACTIVATION OF MAPK ACTIVITY	111	-0.274727	-0.896857	0.700491	0.91233	1	3883	tags=25%, list=20%, signal=31%
RESPONSE TO ELECTRICAL STIMULUS	25	-0.357512	-0.895281	0.648649	0.915481	1	3388	tags=28%, list=18%, signal=34%
POSITIVE REGULATION OF TYROSINE PHOSPHORYLATION OF STAT PROTEIN	60	-0.298935	-0.893987	0.653448	0.917773	1	4664	tags=25%, list=24%, signal=33%
POTASSIUM ION TRANSPORT	104	-0.27589	-0.89374	0.738617	0.917176	1	4083	tags=15%, list=21%, signal=19%
AUTOPHAGOSOME ASSEMBLY	54	-0.307428	-0.893534	0.691814	0.91646	1	2843	tags=28%, list=15%, signal=33%
NEGATIVE REGULATION OF NEUROGENESIS	24	-0.354117	-0.892464	0.618962	0.918235	1	5748	tags=38%, list=30%, signal=54%
MEMBRANE PROTEIN ECTODOMAIN PROTEOLYSIS	19	-0.376102	-0.892089	0.621013	0.918075	1	730	tags=16%, list=4%, signal=16%
POSITIVE REGULATION OF INFLAMMATORY RESPONSE	66	-0.29765	-0.891635	0.660225	0.918031	1	3944	tags=24%, list=21%, signal=30%
PROTEIN K48-LINKED UBIQUITINATION	52	-0.308159	-0.89162	0.663778	0.916804	1	3955	tags=29%, list=21%, signal=36%
ROOF OF MOUTH DEVELOPMENT	53	-0.308599	-0.891509	0.641608	0.915861	1	1361	tags=9%, list=7%, signal=10%
MYELINATION	51	-0.305613	-0.890636	0.672694	0.917017	1	5074	tags=37%, list=27%, signal=51%
CELLULAR RESPONSE TO GLUCOSE STIMULUS	51	-0.306016	-0.890515	0.6625	0.916094	1	1496	tags=14%, list=8%, signal=15%
GLYCOSAMINOGLYCAN CATABOLIC PROCESS	24	-0.35173	-0.889035	0.651163	0.918879	1	4822	tags=29%, list=25%, signal=39%
RESPONSE TO STARVATION	31	-0.332946	-0.888807	0.667832	0.918252	1	2370	tags=19%, list=12%, signal=22%
B CELL RECEPTOR SIGNALING PATHWAY	40	-0.319722	-0.887377	0.636049	0.921071	1	3883	tags=25%, list=20%, signal=31%
RESPONSE TO STEROID HORMONE	27	-0.34606	-0.884896	0.657343	0.926546	1	5265	tags=30%, list=28%, signal=41%
HEPARAN SULFATE PROTEOGLYCAN BIOSYNTHETIC PROCESS	16	-0.382024	-0.884617	0.599291	0.925995	1	2510	tags=25%, list=13%, signal=29%
CELL FATE SPECIFICATION	20	-0.37114	-0.884603	0.639098	0.924782	1	3407	tags=25%, list=18%, signal=30%
AORTA DEVELOPMENT	21	-0.370573	-0.883484	0.648452	0.92666	1	3122	tags=29%, list=16%, signal=34%
REGULATION OF CATALYTIC ACTIVITY	69	-0.289579	-0.883464	0.741177	0.925454	1	4002	tags=32%, list=21%, signal=40%
NEGATIVE REGULATION OF TRANSFORMING GROWTH FACTOR BETA RECEPTOR SIGNALING PATHWAY	61	-0.295869	-0.883332	0.712934	0.924566	1	4434	tags=28%, list=23%, signal=36%
RESPONSE TO RETINOIC ACID	42	-0.319965	-0.883125	0.682292	0.923896	1	1680	tags=14%, list=9%, signal=16%
SPROUTING ANGIOGENESIS	28	-0.345372	-0.882927	0.644567	0.92319	1	5833	tags=32%, list=31%, signal=46%
RESPONSE TO VITAMIN A	17	-0.382041	-0.882602	0.615809	0.922806	1	1181	tags=18%, list=6%, signal=19%
TRANSCRIPTION ELONGATION FROM RNA POLYMERASE II PROMOTER	68	-0.290765	-0.882346	0.697674	0.922315	1	2841	tags=25%, list=15%, signal=29%
SPERMATID DEVELOPMENT	66	-0.287927	-0.881913	0.706597	0.922218	1	2736	tags=18%, list=14%, signal=21%
PROTEIN HETEROOLIGOMERIZATION	46	-0.307919	-0.881405	0.694397	0.922405	1	3689	tags=30%, list=19%, signal=38%
NATURAL KILLER CELL ACTIVATION	17	-0.375659	-0.880911	0.630435	0.9225	1	3667	tags=29%, list=19%, signal=36%
POSITIVE REGULATION OF FILOPODIUM ASSEMBLY	26	-0.348363	-0.880349	0.648841	0.922818	1	1250	tags=15%, list=7%, signal=16%
OSTEOBLAST DEVELOPMENT	15	-0.390683	-0.879898	0.618955	0.922799	1	3358	tags=20%, list=18%, signal=24%
POSITIVE REGULATION OF FIBROBLAST PROLIFERATION	43	-0.31553	-0.879896	0.685185	0.92158	1	2116	tags=16%, list=11%, signal=18%
THYROID GLAND DEVELOPMENT	20	-0.362588	-0.879192	0.639469	0.922198	1	84	tags=5%, list=0%, signal=5%
REGULATION OF ANGIOGENESIS	34	-0.322481	-0.878726	0.669052	0.92221	1	2953	tags=24%, list=15%, signal=28%
CELLULAR RESPONSE TO VASCULAR ENDOTHELIAL GROWTH FACTOR STIMULUS	26	-0.344277	-0.878182	0.650647	0.922337	1	3121	tags=23%, list=16%, signal=28%
UBIQUITIN-DEPENDENT ERAD PATHWAY	66	-0.288472	-0.877908	0.722504	0.92186	1	3041	tags=24%, list=16%, signal=29%
REGULATION OF PROTEIN UBIQUITINATION	17	-0.381485	-0.877891	0.64466	0.920696	1	897	tags=18%, list=5%, signal=19%
NEGATIVE REGULATION OF MYELOID CELL DIFFERENTIATION	18	-0.367767	-0.87758	0.634508	0.920258	1	3140	tags=22%, list=16%, signal=27%
TRIGLYCERIDE BIOSYNTHETIC PROCESS	15	-0.391139	-0.877537	0.612903	0.919177	1	4082	tags=27%, list=21%, signal=34%
GOLGI ORGANIZATION	104	-0.273659	-0.876786	0.755137	0.919936	1	4339	tags=32%, list=23%, signal=41%
MRNA POLYADENYLATION	26	-0.336291	-0.876755	0.662362	0.918784	1	2276	tags=27%, list=12%, signal=31%
POSITIVE REGULATION OF CELL ADHESION	48	-0.307522	-0.875909	0.690392	0.919818	1	1467	tags=13%, list=8%, signal=14%
INTRINSIC APOPTOTIC SIGNALING PATHWAY BY P53 CLASS MEDIATOR	23	-0.353376	-0.875658	0.659091	0.919227	1	3156	tags=26%, list=17%, signal=31%
CHROMATIN SILENCING AT RDNA	32	-0.328506	-0.875506	0.65285	0.918399	1	5329	tags=56%, list=28%, signal=78%
RESPONSE TO ESTROGEN	54	-0.300833	-0.874314	0.696517	0.92022	1	1746	tags=15%, list=9%, signal=16%
PHOSPHATIDYLINOSITOL-MEDIATED SIGNALING	48	-0.303172	-0.873575	0.68206	0.920809	1	4109	tags=35%, list=22%, signal=45%
REGULATION OF CANONICAL WNT SIGNALING PATHWAY	29	-0.335407	-0.872764	0.677817	0.921658	1	2899	tags=24%, list=15%, signal=28%
PEPTIDYL-TYROSINE DEPHOSPHORYLATION	90	-0.272976	-0.872394	0.760518	0.921497	1	1464	tags=11%, list=8%, signal=12%
TRANSMEMBRANE RECEPTOR PROTEIN SERINE/THREONINE KINASE SIGNALING PATHWAY	17	-0.374462	-0.872234	0.643234	0.920684	1	2998	tags=18%, list=16%, signal=21%
SENSORY PERCEPTION OF SOUND	105	-0.271883	-0.871555	0.762295	0.921288	1	3341	tags=14%, list=18%, signal=17%
POSITIVE REGULATION OF CYTOSOLIC CALCIUM ION CONCENTRATION	125	-0.263058	-0.869966	0.787097	0.924043	1	1482	tags=10%, list=8%, signal=10%
ENDOSOMAL TRANSPORT	74	-0.284178	-0.869957	0.745033	0.922868	1	2281	tags=18%, list=12%, signal=20%
CHOLESTEROL EFFLUX	16	-0.379482	-0.869251	0.650089	0.92348	1	1806	tags=13%, list=9%, signal=14%
HEMATOPOIETIC PROGENITOR CELL DIFFERENTIATION	61	-0.293535	-0.869228	0.738989	0.922334	1	4254	tags=34%, list=22%, signal=44%
POSITIVE REGULATION OF PROTEIN SERINE/THREONINE KINASE ACTIVITY	49	-0.302228	-0.868512	0.704974	0.92295	1	3460	tags=24%, list=18%, signal=30%
CALCIUM-DEPENDENT CELL-CELL ADHESION VIA PLASMA MEMBRANE CELL ADHESION MOLECULES	24	-0.342658	-0.866252	0.660211	0.927362	1	2303	tags=8%, list=12%, signal=9%
PROGRAMMED CELL DEATH	22	-0.358549	-0.864911	0.669643	0.929564	1	1761	tags=23%, list=9%, signal=25%
NEGATIVE REGULATION OF OSTEOBLAST DIFFERENTIATION	36	-0.323595	-0.864156	0.698246	0.930304	1	3557	tags=19%, list=19%, signal=24%
ACTIVATION OF GTPASE ACTIVITY	78	-0.277203	-0.863794	0.775374	0.93003	1	2552	tags=18%, list=13%, signal=21%
POSITIVE REGULATION OF BLOOD PRESSURE	16	-0.382035	-0.863483	0.661261	0.929583	1	3557	tags=25%, list=19%, signal=31%
POSITIVE REGULATION OF ACTIN FILAMENT POLYMERIZATION	43	-0.302755	-0.862644	0.713299	0.930452	1	1428	tags=16%, list=7%, signal=18%
CHOLESTEROL TRANSPORT	21	-0.361026	-0.862259	0.66422	0.930185	1	2124	tags=24%, list=11%, signal=27%
AXON GUIDANCE	175	-0.251544	-0.862141	0.864823	0.929291	1	3667	tags=17%, list=19%, signal=20%
POSITIVE REGULATION OF KINASE ACTIVITY	19	-0.361692	-0.861687	0.671353	0.929192	1	3078	tags=26%, list=16%, signal=31%
MITOCHONDRIAL FISSION	17	-0.37543	-0.861649	0.682456	0.928087	1	3574	tags=29%, list=19%, signal=36%
DEFENSE RESPONSE TO PROTOZOAN	23	-0.351928	-0.860364	0.678082	0.930034	1	762	tags=17%, list=4%, signal=18%
MESODERM DEVELOPMENT	30	-0.328325	-0.859497	0.69009	0.930979	1	3689	tags=30%, list=19%, signal=37%
LONG-CHAIN FATTY-ACYL-COA BIOSYNTHETIC PROCESS	17	-0.370346	-0.859038	0.675422	0.930916	1	3728	tags=29%, list=20%, signal=37%
PROTEIN TARGETING TO MEMBRANE	41	-0.30766	-0.859001	0.743056	0.929815	1	2656	tags=22%, list=14%, signal=25%
PROTEIN KINASE B SIGNALING	34	-0.318414	-0.858061	0.696565	0.930894	1	3635	tags=26%, list=19%, signal=33%
AXON EXTENSION	21	-0.352812	-0.857921	0.66844	0.93008	1	4220	tags=38%, list=22%, signal=49%
POSITIVE REGULATION OF MITOTIC CELL CYCLE	29	-0.326503	-0.857576	0.714536	0.929785	1	2351	tags=28%, list=12%, signal=31%
RETINOL METABOLIC PROCESS	28	-0.332295	-0.857025	0.722124	0.930016	1	5830	tags=39%, list=31%, signal=56%
TRICARBOXYLIC ACID CYCLE	33	-0.322512	-0.856643	0.711538	0.929713	1	2743	tags=27%, list=14%, signal=32%
RNA PHOSPHODIESTER BOND HYDROLYSIS, EXONUCLEOLYTIC	34	-0.316256	-0.856585	0.725217	0.928674	1	3651	tags=35%, list=19%, signal=44%
REGULATION OF PROTEIN CATABOLIC PROCESS	15	-0.385841	-0.855249	0.683849	0.930793	1	2013	tags=33%, list=11%, signal=37%
CELL FATE COMMITMENT	49	-0.298046	-0.854509	0.727749	0.931392	1	406	tags=4%, list=2%, signal=4%
ANATOMICAL STRUCTURE DEVELOPMENT	30	-0.324703	-0.853574	0.710714	0.932473	1	4695	tags=27%, list=25%, signal=35%
NEURONAL STEM CELL POPULATION MAINTENANCE	19	-0.357436	-0.852157	0.681818	0.93467	1	1734	tags=16%, list=9%, signal=17%
RIBOSOMAL LARGE SUBUNIT BIOGENESIS	28	-0.323404	-0.852127	0.708029	0.933593	1	2444	tags=32%, list=13%, signal=37%
CENTROSOME CYCLE	41	-0.303462	-0.851754	0.737676	0.933284	1	2245	tags=22%, list=12%, signal=25%
POSITIVE REGULATION OF PROTEIN AUTOPHOSPHORYLATION	21	-0.353741	-0.850155	0.683908	0.935878	1	5039	tags=48%, list=26%, signal=65%
PROTEIN LOCALIZATION TO CENTROSOME	18	-0.35762	-0.849444	0.675815	0.936369	1	1372	tags=22%, list=7%, signal=24%
ALTERNATIVE MRNA SPLICING, VIA SPLICEOSOME	16	-0.369395	-0.849105	0.676259	0.935973	1	4064	tags=38%, list=21%, signal=48%
BONE RESORPTION	22	-0.342717	-0.84776	0.690846	0.937964	1	2745	tags=27%, list=14%, signal=32%
POSITIVE REGULATION OF PROTEIN COMPLEX ASSEMBLY	35	-0.314445	-0.847645	0.721137	0.93705	1	4430	tags=40%, list=23%, signal=52%
POSITIVE REGULATION OF MITOCHONDRIAL TRANSLATION	16	-0.373376	-0.847631	0.7	0.935917	1	2591	tags=38%, list=14%, signal=43%
NUCLEOTIDE METABOLIC PROCESS	30	-0.317765	-0.84711	0.723894	0.935899	1	2866	tags=27%, list=15%, signal=31%
PROTEIN LOCALIZATION TO CILIUM	25	-0.336824	-0.843205	0.694494	0.9438	1	3400	tags=24%, list=18%, signal=29%
POSITIVE REGULATION OF INTRINSIC APOPTOTIC SIGNALING PATHWAY	34	-0.317931	-0.843046	0.738462	0.942972	1	4271	tags=41%, list=22%, signal=53%
POSITIVE REGULATION OF MACROAUTOPHAGY	29	-0.324488	-0.842124	0.73578	0.943994	1	2573	tags=24%, list=13%, signal=28%
DEFENSE RESPONSE	93	-0.262582	-0.841101	0.862969	0.945265	1	2319	tags=11%, list=12%, signal=12%
HEME BIOSYNTHETIC PROCESS	20	-0.350903	-0.839982	0.723183	0.946799	1	3854	tags=45%, list=20%, signal=56%
CHAPERONE COFACTOR-DEPENDENT PROTEIN REFOLDING	28	-0.324145	-0.839626	0.735883	0.946437	1	3191	tags=36%, list=17%, signal=43%
POSITIVE REGULATION OF EXCITATORY POSTSYNAPTIC POTENTIAL	20	-0.349778	-0.838679	0.69191	0.94743	1	2336	tags=15%, list=12%, signal=17%
CORONARY VASCULATURE DEVELOPMENT	23	-0.342851	-0.837329	0.699065	0.94933	1	3400	tags=26%, list=18%, signal=32%
LIPID TRANSPORT	115	-0.25759	-0.836691	0.869707	0.949633	1	3886	tags=27%, list=20%, signal=34%
PROTEIN K63-LINKED UBIQUITINATION	36	-0.310248	-0.835552	0.757469	0.950912	1	2346	tags=22%, list=12%, signal=25%
REGULATION OF INTRACELLULAR ESTROGEN RECEPTOR SIGNALING PATHWAY	15	-0.371767	-0.834855	0.725926	0.95129	1	3049	tags=33%, list=16%, signal=40%
GLOBAL GENOME NUCLEOTIDE-EXCISION REPAIR	25	-0.335587	-0.83454	0.728086	0.950857	1	3575	tags=36%, list=19%, signal=44%
RESPONSE TO HORMONE	50	-0.287294	-0.833173	0.777972	0.952698	1	2094	tags=14%, list=11%, signal=16%
GLYCOGEN CATABOLIC PROCESS	15	-0.366969	-0.830865	0.718929	0.956631	1	5578	tags=60%, list=29%, signal=85%
RESPONSE TO GLUCOCORTICOID	55	-0.288017	-0.830382	0.809859	0.956558	1	1467	tags=7%, list=8%, signal=8%
POSITIVE REGULATION OF TRANSCRIPTION OF NOTCH RECEPTOR TARGET	17	-0.363183	-0.82978	0.719266	0.956692	1	542	tags=18%, list=3%, signal=18%
REGULATION OF BLOOD PRESSURE	45	-0.29512	-0.829097	0.771277	0.956984	1	1126	tags=9%, list=6%, signal=9%
NEGATIVE REGULATION OF EXTRINSIC APOPTOTIC SIGNALING PATHWAY	35	-0.305744	-0.828755	0.749565	0.956599	1	1842	tags=17%, list=10%, signal=19%
EMBRYONIC PATTERN SPECIFICATION	17	-0.362548	-0.828515	0.724074	0.956011	1	84	tags=6%, list=0%, signal=6%
NEGATIVE REGULATION OF NEURON APOPTOTIC PROCESS	118	-0.251497	-0.828427	0.889644	0.955045	1	4229	tags=24%, list=22%, signal=30%
CALCIUM ION TRANSPORT	127	-0.251218	-0.827738	0.868545	0.955341	1	2818	tags=14%, list=15%, signal=17%
NEGATIVE REGULATION OF APOPTOTIC SIGNALING PATHWAY	29	-0.321729	-0.826254	0.725525	0.957361	1	2380	tags=24%, list=12%, signal=28%
REGULATION OF MAPK CASCADE	45	-0.290702	-0.824822	0.806122	0.959323	1	2994	tags=18%, list=16%, signal=21%
RAB PROTEIN SIGNAL TRANSDUCTION	67	-0.270504	-0.823127	0.839378	0.961791	1	3321	tags=27%, list=17%, signal=32%
MITOTIC SPINDLE ASSEMBLY CHECKPOINT	22	-0.339871	-0.823055	0.75592	0.960775	1	1610	tags=23%, list=8%, signal=25%
PROTEIN SECRETION	47	-0.28957	-0.822184	0.815517	0.961353	1	4394	tags=34%, list=23%, signal=44%
NEURAL CREST CELL MIGRATION	36	-0.297056	-0.82211	0.779436	0.960379	1	4963	tags=28%, list=26%, signal=37%
POSITIVE REGULATION OF TUMOR NECROSIS FACTOR BIOSYNTHETIC PROCESS	19	-0.345674	-0.821942	0.749077	0.959569	1	3897	tags=42%, list=20%, signal=53%
PROTEIN AUTOPHOSPHORYLATION	165	-0.243189	-0.821855	0.923198	0.958605	1	4590	tags=32%, list=24%, signal=42%
REGULATION OF TRANSFORMING GROWTH FACTOR BETA RECEPTOR SIGNALING PATHWAY	18	-0.350725	-0.821695	0.733826	0.957772	1	4434	tags=33%, list=23%, signal=43%
RESPIRATORY ELECTRON TRANSPORT CHAIN	16	-0.365688	-0.821161	0.70566	0.957819	1	533	tags=19%, list=3%, signal=19%
NEGATIVE REGULATION OF CELL ADHESION	41	-0.292361	-0.820502	0.807692	0.958066	1	1250	tags=7%, list=7%, signal=8%
CELLULAR RESPONSE TO INTERLEUKIN-1	69	-0.272395	-0.820314	0.846027	0.957312	1	4365	tags=23%, list=23%, signal=30%
FATTY ACID BIOSYNTHETIC PROCESS	62	-0.270711	-0.819659	0.817717	0.957529	1	2687	tags=19%, list=14%, signal=22%
REGULATION OF NEUROGENESIS	35	-0.304365	-0.819585	0.798261	0.956537	1	2714	tags=17%, list=14%, signal=20%
CARDIAC MUSCLE CELL DIFFERENTIATION	21	-0.336845	-0.818863	0.740741	0.956884	1	1962	tags=14%, list=10%, signal=16%
NUCLEOTIDE-EXCISION REPAIR, PREINCISION COMPLEX ASSEMBLY	28	-0.314626	-0.81834	0.76259	0.956842	1	3420	tags=36%, list=18%, signal=43%
CHROMOSOME CONDENSATION	22	-0.336396	-0.818254	0.760436	0.955882	1	5256	tags=45%, list=28%, signal=63%
POSITIVE REGULATION OF RECEPTOR INTERNALIZATION	20	-0.342853	-0.817652	0.752277	0.955996	1	604	tags=10%, list=3%, signal=10%
LEUKOCYTE MIGRATION	126	-0.247315	-0.816438	0.903069	0.957391	1	4089	tags=24%, list=21%, signal=30%
INORGANIC ANION TRANSPORT	23	-0.324126	-0.815878	0.777184	0.957457	1	4849	tags=30%, list=25%, signal=41%
CELLULAR RESPONSE TO FIBROBLAST GROWTH FACTOR STIMULUS	28	-0.315342	-0.815688	0.769094	0.956697	1	2719	tags=21%, list=14%, signal=25%
CELLULAR PROTEIN LOCALIZATION	42	-0.292694	-0.814804	0.822695	0.957245	1	3543	tags=26%, list=19%, signal=32%
CELL-CELL ADHESION	135	-0.243295	-0.814745	0.910112	0.956236	1	4276	tags=20%, list=22%, signal=26%
POSITIVE REGULATION OF CELL MIGRATION INVOLVED IN SPROUTING ANGIOGENESIS	19	-0.342083	-0.813671	0.74812	0.957226	1	16	tags=5%, list=0%, signal=5%
REGULATION OF ION TRANSMEMBRANE TRANSPORT	110	-0.249442	-0.81358	0.907617	0.956261	1	3657	tags=15%, list=19%, signal=18%
CELLULAR PROTEIN METABOLIC PROCESS	181	-0.236359	-0.811791	0.95748	0.958712	1	4315	tags=22%, list=23%, signal=28%
POSITIVE REGULATION OF SIGNAL TRANSDUCTION	66	-0.265681	-0.809248	0.876076	0.962516	1	2666	tags=18%, list=14%, signal=21%
POSITIVE REGULATION OF CYSTEINE-TYPE ENDOPEPTIDASE ACTIVITY INVOLVED IN APOPTOTIC PROCESS	45	-0.28805	-0.808933	0.818021	0.961988	1	2645	tags=24%, list=14%, signal=28%
BONE MORPHOGENESIS	28	-0.313479	-0.807627	0.794546	0.963336	1	854	tags=7%, list=4%, signal=7%
XENOBIOTIC METABOLIC PROCESS	71	-0.261399	-0.806523	0.891986	0.964328	1	3311	tags=15%, list=17%, signal=19%
POSITIVE REGULATION OF INTERLEUKIN-8 PRODUCTION	24	-0.326529	-0.804898	0.764398	0.966241	1	3700	tags=33%, list=19%, signal=41%
NEGATIVE REGULATION OF ENDOTHELIAL CELL APOPTOTIC PROCESS	24	-0.319351	-0.804421	0.801512	0.966038	1	408	tags=8%, list=2%, signal=9%
CELLULAR RESPONSE TO AMYLOID-BETA	37	-0.293354	-0.801799	0.786477	0.969854	1	5263	tags=43%, list=28%, signal=60%
ESTABLISHMENT OF CELL POLARITY	33	-0.297838	-0.80162	0.810714	0.969076	1	3921	tags=21%, list=21%, signal=27%
ASTROCYTE DEVELOPMENT	15	-0.357512	-0.800849	0.753704	0.969384	1	5948	tags=33%, list=31%, signal=48%
REGULATION OF NEURON DIFFERENTIATION	21	-0.329971	-0.800587	0.788256	0.968754	1	2546	tags=24%, list=13%, signal=27%
RESPONSE TO METAL ION	16	-0.359113	-0.800304	0.759124	0.968123	1	3365	tags=25%, list=18%, signal=30%
PROTEIN PROCESSING	52	-0.275558	-0.800133	0.844444	0.967313	1	5074	tags=40%, list=27%, signal=55%
SYNAPTONEMAL COMPLEX ASSEMBLY	18	-0.340434	-0.800033	0.756007	0.966369	1	4046	tags=33%, list=21%, signal=42%
NEUROMUSCULAR PROCESS	20	-0.333389	-0.799416	0.797774	0.966408	1	3957	tags=30%, list=21%, signal=38%
PHOSPHATIDYLINOSITOL BIOSYNTHETIC PROCESS	73	-0.26433	-0.79937	0.886513	0.965393	1	3938	tags=29%, list=21%, signal=36%
NEGATIVE REGULATION OF ANGIOGENESIS	70	-0.262618	-0.798945	0.869775	0.965036	1	2295	tags=11%, list=12%, signal=13%
PROTEIN-CONTAINING COMPLEX ASSEMBLY	111	-0.246066	-0.798571	0.911111	0.96462	1	3087	tags=21%, list=16%, signal=25%
CARDIAC MUSCLE TISSUE DEVELOPMENT	15	-0.353169	-0.79825	0.775093	0.964134	1	2707	tags=13%, list=14%, signal=16%
PROTEIN HOMOOLIGOMERIZATION	167	-0.232686	-0.79791	0.971901	0.963655	1	5262	tags=36%, list=28%, signal=49%
CHEMOKINE-MEDIATED SIGNALING PATHWAY	64	-0.262602	-0.797694	0.905158	0.962938	1	4418	tags=17%, list=23%, signal=22%
NEGATIVE REGULATION OF RAS PROTEIN SIGNAL TRANSDUCTION	25	-0.314534	-0.797352	0.809524	0.962392	1	1495	tags=16%, list=8%, signal=17%
NEGATIVE REGULATION OF NF-KAPPAB TRANSCRIPTION FACTOR ACTIVITY	72	-0.260572	-0.796635	0.899821	0.962593	1	3951	tags=29%, list=21%, signal=37%
POSITIVE REGULATION OF TOR SIGNALING	30	-0.302967	-0.794402	0.818966	0.965598	1	3301	tags=23%, list=17%, signal=28%
POSITIVE REGULATION OF PHOSPHATIDYLINOSITOL 3-KINASE ACTIVITY	27	-0.310709	-0.793884	0.775583	0.965459	1	5039	tags=33%, list=26%, signal=45%
CELLULAR ZINC ION HOMEOSTASIS	23	-0.320751	-0.792796	0.812844	0.966311	1	1419	tags=13%, list=7%, signal=14%
NERVOUS SYSTEM PROCESS	29	-0.308124	-0.792349	0.833641	0.966021	1	3919	tags=10%, list=21%, signal=13%
POSITIVE REGULATION OF PROTEIN KINASE B SIGNALING	144	-0.237961	-0.791209	0.960443	0.966892	1	3379	tags=17%, list=18%, signal=20%
POSITIVE REGULATION OF RECEPTOR-MEDIATED ENDOCYTOSIS	21	-0.323272	-0.790667	0.776557	0.966754	1	2226	tags=19%, list=12%, signal=22%
CELL DEATH	35	-0.291956	-0.788357	0.84375	0.969651	1	4108	tags=31%, list=22%, signal=40%
NEGATIVE REGULATION OF AUTOPHAGY	46	-0.275905	-0.788356	0.868284	0.968554	1	4333	tags=33%, list=23%, signal=42%
POSITIVE REGULATION OF BONE RESORPTION	15	-0.347772	-0.787291	0.762075	0.969298	1	2876	tags=33%, list=15%, signal=39%
REGULATION OF PHOSPHORYLATION	15	-0.350158	-0.787045	0.764151	0.968608	1	1162	tags=20%, list=6%, signal=21%
POSITIVE REGULATION OF LONG-TERM SYNAPTIC POTENTIATION	17	-0.343733	-0.786633	0.771325	0.968237	1	1889	tags=18%, list=10%, signal=20%
LEUKOCYTE CELL-CELL ADHESION	25	-0.310301	-0.785865	0.826087	0.968408	1	4284	tags=36%, list=22%, signal=46%
NECROPTOTIC PROCESS	19	-0.331288	-0.785827	0.79558	0.967389	1	3700	tags=42%, list=19%, signal=52%
NEGATIVE REGULATION OF TRANSPOSITION	17	-0.341716	-0.784344	0.812844	0.968791	1	1713	tags=12%, list=9%, signal=13%
ANION TRANSMEMBRANE TRANSPORT	38	-0.280055	-0.784294	0.870736	0.96779	1	5043	tags=32%, list=26%, signal=43%
KIDNEY DEVELOPMENT	99	-0.245337	-0.783418	0.931707	0.968156	1	2956	tags=16%, list=15%, signal=19%
CELLULAR RESPONSE TO TUMOR NECROSIS FACTOR	113	-0.240067	-0.783361	0.966454	0.967166	1	4128	tags=19%, list=22%, signal=25%
RESPONSE TO TUMOR NECROSIS FACTOR	29	-0.301557	-0.782412	0.813051	0.967607	1	3788	tags=24%, list=20%, signal=30%
LIPOPOLYSACCHARIDE-MEDIATED SIGNALING PATHWAY	32	-0.293095	-0.780765	0.83779	0.969127	1	3140	tags=25%, list=16%, signal=30%
BONE DEVELOPMENT	52	-0.271624	-0.780051	0.886478	0.969179	1	1372	tags=12%, list=7%, signal=12%
PHOSPHATE-CONTAINING COMPOUND METABOLIC PROCESS	16	-0.341504	-0.779466	0.798951	0.969047	1	3625	tags=25%, list=19%, signal=31%
ANIMAL ORGAN MORPHOGENESIS	113	-0.238994	-0.779461	0.959217	0.967973	1	2160	tags=11%, list=11%, signal=12%
BICARBONATE TRANSPORT	37	-0.28921	-0.778938	0.837887	0.967728	1	4294	tags=22%, list=23%, signal=28%
HETEROPHILIC CELL-CELL ADHESION VIA PLASMA MEMBRANE CELL ADHESION MOLECULES	36	-0.288289	-0.777899	0.853195	0.968258	1	977	tags=6%, list=5%, signal=6%
FEMALE GONAD DEVELOPMENT	20	-0.322186	-0.777618	0.804878	0.967633	1	2158	tags=15%, list=11%, signal=17%
MELANOCYTE DIFFERENTIATION	17	-0.33272	-0.776607	0.814607	0.96807	1	5106	tags=35%, list=27%, signal=48%
INNER EAR RECEPTOR CELL STEREOCILIUM ORGANIZATION	19	-0.320298	-0.775818	0.820789	0.968219	1	1913	tags=16%, list=10%, signal=18%
HETEROTYPIC CELL-CELL ADHESION	26	-0.299429	-0.774645	0.816981	0.969048	1	3156	tags=19%, list=17%, signal=23%
CHLORIDE TRANSMEMBRANE TRANSPORT	57	-0.26568	-0.774429	0.898649	0.968311	1	3937	tags=26%, list=21%, signal=33%
NEURAL CREST CELL DEVELOPMENT	17	-0.331329	-0.773778	0.807252	0.968279	1	2489	tags=18%, list=13%, signal=20%
TRIGLYCERIDE HOMEOSTASIS	18	-0.337218	-0.773583	0.802583	0.967516	1	2241	tags=11%, list=12%, signal=13%
PROTEIN COMPLEX OLIGOMERIZATION	51	-0.264676	-0.772922	0.901361	0.967472	1	4950	tags=39%, list=26%, signal=53%
REGULATION OF RHODOPSIN MEDIATED SIGNALING PATHWAY	22	-0.316558	-0.772645	0.799283	0.966821	1	1858	tags=9%, list=10%, signal=10%
PEROXISOME ORGANIZATION	19	-0.326262	-0.771239	0.811009	0.967869	1	1012	tags=21%, list=5%, signal=22%
NEGATIVE REGULATION OF DNA-BINDING TRANSCRIPTION FACTOR ACTIVITY	62	-0.255948	-0.769363	0.930807	0.969749	1	4434	tags=34%, list=23%, signal=44%
LIMB DEVELOPMENT	37	-0.281074	-0.76835	0.868231	0.970193	1	3180	tags=16%, list=17%, signal=19%
REGULATION OF NOTCH SIGNALING PATHWAY	16	-0.333578	-0.768146	0.822785	0.96943	1	3896	tags=31%, list=20%, signal=39%
ENDOSOME TO LYSOSOME TRANSPORT	42	-0.276317	-0.767849	0.900344	0.968799	1	2843	tags=24%, list=15%, signal=28%
POSITIVE REGULATION OF MULTICELLULAR ORGANISM GROWTH	28	-0.29775	-0.767736	0.858603	0.967923	1	5106	tags=29%, list=27%, signal=39%
GPI ANCHOR BIOSYNTHETIC PROCESS	28	-0.292444	-0.767516	0.873418	0.967198	1	4554	tags=36%, list=24%, signal=47%
REGULATION OF CELL DIFFERENTIATION	31	-0.291738	-0.767438	0.864043	0.966267	1	3820	tags=32%, list=20%, signal=40%
CELL-CELL JUNCTION ORGANIZATION	16	-0.339084	-0.764748	0.811828	0.969113	1	1685	tags=13%, list=9%, signal=14%
POSITIVE REGULATION OF B CELL PROLIFERATION	39	-0.280358	-0.763401	0.880282	0.969973	1	4098	tags=31%, list=21%, signal=39%
RETINA DEVELOPMENT IN CAMERA-TYPE EYE	58	-0.254243	-0.761867	0.928222	0.971055	1	4429	tags=24%, list=23%, signal=31%
POSITIVE REGULATION OF PROTEIN LOCALIZATION TO PLASMA MEMBRANE	46	-0.265889	-0.761457	0.919929	0.970551	1	4903	tags=33%, list=26%, signal=44%
B CELL HOMEOSTASIS	19	-0.318693	-0.761337	0.855379	0.969663	1	5419	tags=42%, list=28%, signal=59%
NEGATIVE REGULATION OF TELOMERE MAINTENANCE VIA TELOMERASE	18	-0.325624	-0.760091	0.825688	0.970313	1	4351	tags=56%, list=23%, signal=72%
CAMERA-TYPE EYE DEVELOPMENT	56	-0.261809	-0.759809	0.909699	0.969652	1	2714	tags=11%, list=14%, signal=12%
POSITIVE REGULATION OF P38MAPK CASCADE	25	-0.301996	-0.758773	0.843511	0.969961	1	3897	tags=28%, list=20%, signal=35%
MYD88-DEPENDENT TOLL-LIKE RECEPTOR SIGNALING PATHWAY	30	-0.291436	-0.758452	0.866788	0.969357	1	3147	tags=23%, list=16%, signal=28%
FAT CELL DIFFERENTIATION	65	-0.252207	-0.75566	0.937722	0.972069	1	4515	tags=31%, list=24%, signal=40%
PHOSPHATIDYLINOSITOL DEPHOSPHORYLATION	21	-0.317548	-0.75557	0.861163	0.97114	1	5588	tags=48%, list=29%, signal=67%
MRNA CATABOLIC PROCESS	25	-0.302098	-0.755463	0.870242	0.970246	1	3704	tags=32%, list=19%, signal=40%
TISSUE REGENERATION	17	-0.324731	-0.7532	0.826241	0.972256	1	4109	tags=29%, list=22%, signal=37%
NEUTROPHIL CHEMOTAXIS	72	-0.242028	-0.750297	0.962418	0.975156	1	4052	tags=19%, list=21%, signal=25%
REGULATION OF MEMBRANE POTENTIAL	68	-0.248091	-0.749041	0.952297	0.975641	1	3919	tags=13%, list=21%, signal=17%
IRON ION TRANSPORT	16	-0.329231	-0.747057	0.827338	0.977023	1	620	tags=13%, list=3%, signal=13%
PROTEIN MONOUBIQUITINATION	30	-0.287978	-0.746942	0.899654	0.976103	1	1811	tags=20%, list=9%, signal=22%
NEGATIVE REGULATION OF G1/S TRANSITION OF MITOTIC CELL CYCLE	40	-0.269979	-0.745705	0.916071	0.976541	1	5300	tags=43%, list=28%, signal=59%
LUNG ALVEOLUS DEVELOPMENT	29	-0.291758	-0.745501	0.887067	0.975767	1	2915	tags=17%, list=15%, signal=20%
SODIUM ION TRANSMEMBRANE TRANSPORT	58	-0.253669	-0.745052	0.938163	0.97528	1	6114	tags=31%, list=32%, signal=46%
2-OXOGLUTARATE METABOLIC PROCESS	15	-0.328804	-0.743502	0.86819	0.976216	1	4189	tags=40%, list=22%, signal=51%
REGULATION OF AUTOPHAGY OF MITOCHONDRION	15	-0.331552	-0.742028	0.852632	0.976864	1	3902	tags=40%, list=20%, signal=50%
PITUITARY GLAND DEVELOPMENT	22	-0.301418	-0.740015	0.873646	0.978152	1	3407	tags=14%, list=18%, signal=17%
NUCLEOTIDE-EXCISION REPAIR, DNA DUPLEX UNWINDING	21	-0.301653	-0.738204	0.861314	0.979118	1	3366	tags=33%, list=18%, signal=40%
NEGATIVE REGULATION OF NUCLEIC ACID-TEMPLATED TRANSCRIPTION	48	-0.257897	-0.737932	0.932056	0.978412	1	3821	tags=29%, list=20%, signal=36%
MULTIVESICULAR BODY ASSEMBLY	29	-0.28141	-0.737117	0.921101	0.978333	1	4591	tags=38%, list=24%, signal=50%
BIOMINERAL TISSUE DEVELOPMENT	21	-0.307553	-0.736241	0.877477	0.978306	1	3336	tags=14%, list=17%, signal=17%
POSITIVE REGULATION OF ATPASE ACTIVITY	35	-0.275786	-0.734851	0.91806	0.978828	1	2499	tags=17%, list=13%, signal=20%
REGULATION OF STRESS FIBER ASSEMBLY	15	-0.333045	-0.733568	0.856383	0.979122	1	4317	tags=27%, list=23%, signal=34%
STRESS-ACTIVATED MAPK CASCADE	25	-0.287332	-0.732316	0.880952	0.97943	1	3866	tags=36%, list=20%, signal=45%
MALE MEIOTIC NUCLEAR DIVISION	25	-0.288481	-0.73123	0.904587	0.979585	1	1713	tags=12%, list=9%, signal=13%
MRNA STABILIZATION	19	-0.311969	-0.730076	0.881932	0.979868	1	2707	tags=26%, list=14%, signal=31%
POSITIVE REGULATION OF RAS PROTEIN SIGNAL TRANSDUCTION	26	-0.287649	-0.729886	0.893536	0.979031	1	2032	tags=15%, list=11%, signal=17%
COBALAMIN METABOLIC PROCESS	16	-0.317541	-0.728788	0.873214	0.979197	1	5520	tags=44%, list=29%, signal=62%
MICROTUBULE NUCLEATION	16	-0.323381	-0.727491	0.86692	0.979521	1	3652	tags=38%, list=19%, signal=46%
CALCIUM ION TRANSMEMBRANE TRANSPORT	111	-0.223563	-0.727458	0.998355	0.978526	1	5186	tags=24%, list=27%, signal=33%
FERTILIZATION	34	-0.267279	-0.726977	0.938811	0.977993	1	1106	tags=9%, list=6%, signal=9%
REGULATION OF CILIUM ASSEMBLY	16	-0.317245	-0.725559	0.862709	0.978421	1	4590	tags=44%, list=24%, signal=58%
IRON ION HOMEOSTASIS	33	-0.270032	-0.725154	0.916667	0.977816	1	1778	tags=12%, list=9%, signal=13%
COCHLEA DEVELOPMENT	25	-0.289306	-0.724798	0.901434	0.97713	1	1945	tags=8%, list=10%, signal=9%
CELLULAR RESPONSE TO PLATELET-DERIVED GROWTH FACTOR STIMULUS	16	-0.320755	-0.724293	0.875229	0.976622	1	2161	tags=19%, list=11%, signal=21%
CELLULAR RESPONSE TO GLUCOSE STARVATION	35	-0.267744	-0.720817	0.930974	0.978978	1	4185	tags=31%, list=22%, signal=40%
REGULATION OF INTRACELLULAR PH	22	-0.294481	-0.720764	0.89576	0.978009	1	4849	tags=41%, list=25%, signal=55%
EMBRYONIC SKELETAL SYSTEM DEVELOPMENT	33	-0.270794	-0.71967	0.938163	0.97812	1	3228	tags=12%, list=17%, signal=15%
RESPONSE TO IRON ION	18	-0.304122	-0.717137	0.882463	0.97949	1	5993	tags=44%, list=31%, signal=65%
OVARIAN FOLLICLE DEVELOPMENT	32	-0.268836	-0.71707	0.940035	0.978546	1	5341	tags=41%, list=28%, signal=56%
ACTIVATION OF PROTEIN KINASE A ACTIVITY	15	-0.324628	-0.716003	0.868852	0.978554	1	1889	tags=20%, list=10%, signal=22%
VESICLE FUSION	29	-0.275229	-0.714825	0.911304	0.978648	1	2336	tags=17%, list=12%, signal=20%
MEMBRANE PROTEIN INTRACELLULAR DOMAIN PROTEOLYSIS	15	-0.319908	-0.710826	0.873823	0.981164	1	1896	tags=20%, list=10%, signal=22%
ATP-DEPENDENT CHROMATIN REMODELING	31	-0.267649	-0.710284	0.936396	0.980611	1	4145	tags=35%, list=22%, signal=45%
POSITIVE REGULATION OF PROTEIN TARGETING TO MITOCHONDRION	29	-0.272954	-0.710019	0.939114	0.979845	1	3277	tags=28%, list=17%, signal=33%
POSITIVE REGULATION OF AMYLOID-BETA FORMATION	16	-0.31336	-0.709741	0.905303	0.979094	1	1688	tags=19%, list=9%, signal=21%
MICROTUBULE-BASED PROCESS	35	-0.265108	-0.708364	0.933898	0.979314	1	4030	tags=34%, list=21%, signal=43%
REGULATION OF MITOCHONDRIAL MEMBRANE POTENTIAL	27	-0.275347	-0.702909	0.936823	0.982905	1	1595	tags=19%, list=8%, signal=20%
SPINDLE ORGANIZATION	16	-0.30919	-0.700354	0.886323	0.983929	1	3485	tags=38%, list=18%, signal=46%
NEGATIVE REGULATION OF INSULIN SECRETION	24	-0.279233	-0.698362	0.926186	0.984422	1	350	tags=4%, list=2%, signal=4%
CELLULAR RESPONSE TO INTERLEUKIN-4	24	-0.280104	-0.692114	0.930657	0.988112	1	162	tags=8%, list=1%, signal=8%
NEURON FATE COMMITMENT	18	-0.291407	-0.691655	0.913603	0.987426	1	3557	tags=11%, list=19%, signal=14%
POSITIVE REGULATION OF ENDOTHELIAL CELL APOPTOTIC PROCESS	18	-0.296249	-0.690105	0.918182	0.98749	1	5983	tags=44%, list=31%, signal=65%
NATURAL KILLER CELL MEDIATED CYTOTOXICITY	16	-0.298146	-0.690086	0.899254	0.986493	1	3628	tags=31%, list=19%, signal=39%
MAMMARY GLAND DEVELOPMENT	26	-0.272274	-0.688579	0.947183	0.986599	1	787	tags=8%, list=4%, signal=8%
NEGATIVE REGULATION OF PROTEIN COMPLEX ASSEMBLY	23	-0.275491	-0.684565	0.937153	0.988239	1	4317	tags=35%, list=23%, signal=45%
ESTROGEN METABOLIC PROCESS	16	-0.297266	-0.68332	0.918669	0.988082	1	2867	tags=19%, list=15%, signal=22%
BRAIN MORPHOGENESIS	15	-0.300654	-0.680674	0.9125	0.98869	1	1343	tags=13%, list=7%, signal=14%
LONG-CHAIN FATTY ACID METABOLIC PROCESS	20	-0.289161	-0.68055	0.936937	0.987748	1	3185	tags=20%, list=17%, signal=24%
CATION TRANSPORT	61	-0.228048	-0.679041	0.994941	0.987651	1	4596	tags=25%, list=24%, signal=32%
REGULATION OF RHO PROTEIN SIGNAL TRANSDUCTION	84	-0.215981	-0.676479	0.998379	0.988232	1	4607	tags=24%, list=24%, signal=31%
CELLULAR RESPONSE TO UNFOLDED PROTEIN	24	-0.264624	-0.673492	0.956124	0.989009	1	2748	tags=21%, list=14%, signal=24%
RESPONSE TO HEAT	37	-0.247425	-0.673317	0.973822	0.988106	1	5272	tags=38%, list=28%, signal=52%
PROTEIN ADP-RIBOSYLATION	21	-0.273555	-0.671647	0.92844	0.988093	1	3460	tags=29%, list=18%, signal=35%
HEART MORPHOGENESIS	44	-0.238152	-0.6716	0.98594	0.987119	1	5062	tags=30%, list=27%, signal=40%
MITOTIC CELL CYCLE PHASE TRANSITION	22	-0.268962	-0.665545	0.957219	0.989302	1	2766	tags=18%, list=14%, signal=21%
CELLULAR RESPONSE TO CHOLESTEROL	16	-0.289411	-0.664015	0.946296	0.989082	1	3229	tags=25%, list=17%, signal=30%
INTRACELLULAR TRANSPORT	25	-0.262686	-0.663002	0.961606	0.988611	1	2796	tags=20%, list=15%, signal=23%
REGULATION OF HEART CONTRACTION	23	-0.264798	-0.661608	0.960966	0.988326	1	2890	tags=17%, list=15%, signal=20%
POSITIVE REGULATION OF SMOOTHENED SIGNALING PATHWAY	31	-0.248307	-0.660544	0.972875	0.987835	1	2261	tags=13%, list=12%, signal=15%
POSITIVE REGULATION OF VASCULAR ENDOTHELIAL GROWTH FACTOR PRODUCTION	22	-0.268844	-0.656993	0.954802	0.988479	1	3859	tags=23%, list=20%, signal=28%
POSITIVE REGULATION OF PROTEOLYSIS	18	-0.276715	-0.653997	0.960821	0.98885	1	5017	tags=44%, list=26%, signal=60%
REGULATION OF BONE MINERALIZATION	19	-0.269786	-0.643584	0.963542	0.992213	1	5997	tags=42%, list=31%, signal=61%
POSITIVE REGULATION OF INSULIN SECRETION	39	-0.23305	-0.637156	0.987952	0.993561	1	787	tags=5%, list=4%, signal=5%
PROTEIN TARGETING TO LYSOSOME	15	-0.274861	-0.627297	0.964222	0.995854	1	4318	tags=33%, list=23%, signal=43%
REGULATION OF MITOCHONDRION ORGANIZATION	16	-0.2734	-0.622571	0.960714	0.996221	1	4959	tags=50%, list=26%, signal=68%
GLUTATHIONE DERIVATIVE BIOSYNTHETIC PROCESS	18	-0.263782	-0.62044	0.990654	0.995831	1	751	tags=11%, list=4%, signal=12%
CENTROSOME LOCALIZATION	15	-0.273369	-0.613353	0.960503	0.996629	1	3182	tags=27%, list=17%, signal=32%
SYNAPTIC VESICLE TRANSPORT	16	-0.268478	-0.592448	0.973734	0.999776	1	4220	tags=31%, list=22%, signal=40%
STRIATED MUSCLE CELL DIFFERENTIATION	16	-0.254504	-0.587364	0.978102	0.999558	1	4258	tags=31%, list=22%, signal=40%
POSITIVE REGULATION OF SYNAPTIC TRANSMISSION, GLUTAMATERGIC	15	-0.25374	-0.577506	0.983456	0.999834	1	3717	tags=20%, list=19%, signal=25%
CELLULAR RESPONSE TO LOW-DENSITY LIPOPROTEIN PARTICLE STIMULUS	15	-0.256774	-0.566836	0.989362	0.999991	1	6621	tags=67%, list=35%, signal=102%
SENSORY PERCEPTION OF TASTE	25	-0.224434	-0.559086	0.992727	0.999715	1	5447	tags=20%, list=29%, signal=28%
POSITIVE REGULATION OF SYNAPTIC TRANSMISSION	15	-0.248073	-0.557101	0.985689	0.998864	1	5972	tags=33%, list=31%, signal=48%
REGULATION OF NMDA RECEPTOR ACTIVITY	23	-0.208752	-0.521338	0.994828	0.999783	1	5822	tags=26%, list=31%, signal=37%
AXONAL FASCICULATION	17	-0.219246	-0.512694	0.998158	0.999072	1	2052	tags=6%, list=11%, signal=7%
