# Supplementary material for: Non-viral, specifically targeted CAR-T cells achieve high safety and efficacy in B-NHL
Source: Nature. 2022 Aug 31;609(7926):369–74. doi: 10.1038/s41586-022-05140-y (PMC9452296; doi:10.1038/s41586-022-05140-y)
Supplement: Supplementary file 11 — Source Data Fig. 1 [file 41586_2022_5140_MOESM11_ESM.xlsx]

## Sheet: Fig. 1b
		AAVS1		PD1		TRAC		B2M
	Control	0.5	1.11	1.36	1.28	0.49	1.14	0.99	1.05
	200bp	3.06	2.61	5.8	4.08	10.6	7.73	8.1	6.27
	400bp	8.55	6.07	10.3	8.42	15.8	11.9	13.5	8.52
	800bp	11.4	13.4	17.6	13.6	23.2	15.2	21.5	15.9

## Sheet: Fig. 1c
		AAVS1		PD1		TRAC		B2M
	200bp	1	1	1	1	1	1	1	1
	400bp	2.51	1.95	1.67	1.47	1.36	1.22	1.5	1.18
	800bp	2.76	3.65	2.22	2.19	1.53	1.42	2.1	1.63

## Sheet: Fig. 1e
	AAVS1-19bbz
	10.2
	12.9
	7.91
	9.69
	10.6
	10.4
	13.2
	10.3
	13.5
	8.32
	9.23
	7.04
	8.3
	7.47
	7.81
	13.6
	9.87
	11.8
	11.4
	10.3
	19.8
	8.82
	8.5

## Sheet: Fig. 1f
		LV-19bbz			AAVS1-19bbz
	D0	1	1	1	1	1	1
	D3	2.65	2.4	2.54	2.3	2.05	2.93
	D6	49.06	37.9	57.02	54.28	37.31	62.51
	D9	293.2	195.88	297.47	273.62	183.67	344.05

## Sheet: Fig. 1g
	CD69
	Untreated T	Control	LV-19bbz	AAVS1-19bbz
	0.08	0.07	1	0.84
	0.14	0.11	1	0.73
	0.05	0.08	1	0.89
	CD137
	Untreated T	Control	LV-19bbz	AAVS1-19bbz
	0.02	0.02	1	2.02
	0.06	0.06	1	1.74
	0.07	0.05	1	2.37
	CD25
	Untreated T	Control	LV-19bbz	AAVS1-19bbz
	0.04	0.03	1	1.01
	0.13	0.15	1	1.15
	0.08	0.07	1	1.22
	PD1
	Untreated T	Control	LV-19bbz	AAVS1-19bbz
	0.42	0.44	1	0.69
	0.18	0.1	1	0.38
	0.12	0.06	1	0.38
	LAG3
	Untreated T	Control	LV-19bbz	AAVS1-19bbz
	0.22	0.24	1	0.89
	0.4	0.43	1	0.94
	0.39	0.24	1	0.87

## Sheet: Fig. 1h
	IL-2
	Untreated T	Control	LV-19bbz	AAVS1-19bbz
	1	0.95	13.64	9.16
	1	1.42	62.36	26.52
	1	0.74	44.06	36.81
	TNF-α
	Untreated T	Control	LV-19bbz	AAVS1-19bbz
	1	0.96	5.67	8.79
	1	1.35	5.4	5.57
	1	0.57	1.89	2.3
	IFN-γ
	Untreated T	Control	LV-19bbz	AAVS1-19bbz
	1	0.96	3.78	3.49
	1	0.94	4.26	2.55
	1	0.55	2.12	2.26

## Sheet: Fig. 1i
		Untreated T			Control			LV-19bbz			AAVS1-19bbz
	1:9	-0.88	-0.25	1.04	-0.75	1.05	-1.4	2.69	4.48	3.65	1.56	2.19	5.9
	1:3	-0.75	0.55	-0.36	-1.19	0.2	-0.45	6.16	5.73	4.32	5.65	3.34	11.85
	1:1	-0.34	1.25	0.9	-0.07	1.59	1.8	15.85	8.88	6.13	14.39	9.72	13.29
	3:1	0.04	4.09	2.3	0.47	2.79	1.08	30.06	17.99	15.67	27.86	17.99	19.68
	9:1	3.44	6.43	0.41	2	6.98	0.41	43.46	30.19	28.51	47.45	30.56	41.62
