# Supplementary material for: Non-viral, specifically targeted CAR-T cells achieve high safety and efficacy in B-NHL
Source: Nature. 2022 Aug 31;609(7926):369–74. doi: 10.1038/s41586-022-05140-y (PMC9452296; doi:10.1038/s41586-022-05140-y)
Supplement: Supplementary file 12 — Source Data Fig. 2 [file 41586_2022_5140_MOESM12_ESM.xlsx]

## Sheet: Fig. 2b
	PD1-19bbz
	30.3
	19
	14.5
	17.1
	17.6
	18.7
	18.5
	29.5
	12.2
	10.7
	14.9
	11.4
	18.4
	14.3
	26.4
	23.8
	17.4
	24.9
	21
	21.8

## Sheet: Fig. 2c
		Donor-9	Donor-10	Donor-11	Donor-12	Donor-13
	CAR+	24.9	18.7	17.4	21	21.8
	Indel	83	89	87	92	93

## Sheet: Fig. 2d
	LV-19bbz	PD1-19bbz
	66.2	2.75
	68.9	5.47
	70	5.93

## Sheet: Fig. 2e
		LV-19bbz			PD1-19bbz
	D0	1	1	1	1	1	1
	D3	4.93	3.4	1.61	5.23	3.9	1.91
	D6	24.15	24.03	12.11	31.2	35.45	22.76
	D9	61.08	121.24	51.04	111.43	228.46	141.8

## Sheet: Fig. 2f
	IL-2
	Untreated T	Control	LV-19bbz	PD1-19bbz
	1	0.7	96.15	103.23
	1	1.06	36.32	28.95
	1	0.22	82.1	78.7
	TNF-α
	Untreated T	Control	LV-19bbz	PD1-19bbz
	1	1.43	10.52	13.76
	1	1.49	7.28	9.67
	1	0.39	10.53	10.53
	IFN-γ
	Untreated T	Control	LV-19bbz	PD1-19bbz
	1	0.6	3.51	6.51
	1	0.9	2.88	3.16
	1	0.92	2.79	3.48

## Sheet: Fig. 2g
		Untreated T			Control			LV-19bbz			PD1-19bbz
	1:9	-0.53	-1.38	-5.37	0.29	-1.38	-5.31	2.39	3.62	15.75	5.6	3.55	22.71
	1:3	0.62	0.29	-7.38	1.1	-1.3	-5.37	5.46	3.7	16.58	10.54	8.41	24.72
	1:1	1.2	-0.29	1.24	1.77	-0.14	-7.38	10.58	8.26	20.59	20.4	17.46	32.92
	3:1	1.87	-1.17	2.3	3.98	0.43	1.24	17.58	15.58	27.43	39.51	28.91	46.43
	9:1	4.21	0.87	3.54	4.41	3.77	2.3	32.04	21.52	37.23	69.4	47.9	64.43

## Sheet: Fig. 2h
		PBS				Untreated T								LV-19bbz								LV-19bbz_PD1-KO								AAVS1-19bbz								PD1-19bbz
	D4	986	1020	1070	1090	992	1010	1030	1030	1070	1080	1090	1120	1000	1010	1020	1100	1110	1120	1190	1220	1040	1060	1080	1090	1110	1130	1150	1180	993	1020	1030	1060	1070	1080	1140	1180	998	1050	1070	1080	1140	1160	1180	1190
	D8	2590	2520	1520	2720	4500	4390	3140	3230	3300	3320	3380	6030	3520	2710	4050	2140	1480	1700	3110	2830	2400	3240	3080	1930	2450	2070	2130	2140	1330	1660	3180	1760	2950	1340	1220	3640	1270	2960	1790	1460	2340	1630	1440	1580
	D11	21000	20600	11900	26600	25800	49700	40700	22900	8610	19600	26600	25900	10000	12000	13400	5940	9630	4560	16300	25400	5760	8300	12000	4720	3900	6590	4370	4900	1290	3050	4190	2130	4590	2290	1370	3970	1140	10200	2190	1260	4140	4250	1260	8250
	D18					224000	354000		135000	211000	225000			39200	87700	423000	48600	34200	34300	229000	65500	53000	23700	50900	12000	13400	68700	34000	13900	7190	77300	79500	66900	56300	31200	14600	15500	994	31700	2430	1080	4530	31500	1720	1310
	D25														710000	469000	197000	151000	588000			324000			52400			223000	65200	241000		356000	1330000	1100000	640000		304000	1070		1830	976	28100	23100	1870	1180
	D32																					1420000																1280		687	913	6730	38700	3440	888

## Sheet: Fig. 2j
		PBS	Untreated T	LV-19bbz	LV-19bbz_PD1-KO	AAVS1-19bbz	PD1-19bbz
	D14	1
	D12	1
	D14	1
	D14	1
	D15		1
	D19		1
	D14		1
	D19		1
	D19		1
	D19		1
	D14		1
	D13		1
	D20			1
	D22			1
	D22			1
	D25			1
	D25			1
	D23			1
	D16			1
	D17			1
	D31				1
	D17				1
	D19				1
	D24				1
	D16				1
	D21				1
	D24				1
	D22				1
	D22					1
	D20					1
	D23					1
	D27					1
	D25					1
	D22					1
	D16					1
	D27					1
	D40						0
	D20						1
	D35						1
	D40						0
	D40						0
	D37						1
	D40						0
	D40						0
