# Supplementary material for: Non-viral, specifically targeted CAR-T cells achieve high safety and efficacy in B-NHL
Source: Nature. 2022 Aug 31;609(7926):369–74. doi: 10.1038/s41586-022-05140-y (PMC9452296; doi:10.1038/s41586-022-05140-y)
Supplement: Supplementary file 13 — Source Data Fig. 3 [file 41586_2022_5140_MOESM13_ESM.xlsx]

## Sheet: Fig. 3b
		Patient-1	Patient-2	Patient-3	Patient-4	Patient-5	Patient-6	Patient-7	Patient-8
	D-1	0.07	0.13	0.57	0.28	0.56	2.37
	D0	0.51	0.36	0.58	0.77	1.5	2.77	0.82
	D1								1.16
	D4	0.25	0.08	0.75	0.34	0.53	2.34	3.33	1.24
	D7	2.85	5.48	28.41	0.17	0.3	31.9	0.81	5.72
	D9	20.59	45.53	35.35	0.48	2.64	58.4	15.3	8.97
	D11	56.61	35.56	33.31	4.13	11.07	58.3	24.4	9.54
	D14	67.5	19.68	9.26	4.48	38.27	34.11	15.3	10.8
	D16		15.62	5.9		28.72
	D17				9.73		19.27	9.85	7.34
	D18		10.46	1.91		19.4
	D21	83.02	9.32	1.17	10.8	9	12.29	2.69	1.92
	D24	73.16	5.13	0.27	7.33	6.37	8.03	1.92	0.93
	D28	45.5	2.86	0.14	4.2	4.75	4.63	0.82	0.28
	D30	26.57
	D32	22.54
	D34	15.21
	D56	7.92	0.75		3.46		1.06	0.05	0.17
	D58					5.43
	D90	4.61	0.09		0.75	0.13	0.24	0.03	0.03
	D120	0.06	0			0.17	0.2	0.19
	D122				3.93
	D150	0.04	0.01
	D180	0.4
	D185					0.28
	D187				3.68
	D209		0.01
	D293						2.63
	D411	0.1

## Sheet: Fig. 3c
		Patient-1	Patient-2	Patient-3	Patient-4	Patient-5	Patient-6	Patient-7	Patient-8
	D-1	0	0	0	0	0	136		81
	D0	2281	1372	27	618	1665
	D4	464	181	1039	324	231	2567	191	3305
	D7	5524	10970	11192	10917	1842	112273	6483	12690
	D9	5167	106293	11980	277857	3470	192754	40582	4405
	D11	8180	42348	4035	255864	35894	144761	78467	6128
	D14	11116	24698	2052	94617	70349	32363	34923	5206
	D16		24054	1849		47807
	D17				26517		26801	10587	4782
	D18		6672	1088		24373
	D21	60382	12761	1928	53134	14416	12765	5381	1959
	D24	47765	9156	1233	29183	22207	12043	3531	1067
	D28	24163	3942	6307	9937	5524	7652	1799	421
	D30	25634
	D32	20765
	D34	24595
	D56	19547	686		3626	24834	621		404
	D90	9041	257		1286	170	358	48	299
	D120	146	1060		873	60	162	49
	D150		280
	D180	60
