# Supplementary material for: Non-viral, specifically targeted CAR-T cells achieve high safety and efficacy in B-NHL
Source: Nature. 2022 Aug 31;609(7926):369–74. doi: 10.1038/s41586-022-05140-y (PMC9452296; doi:10.1038/s41586-022-05140-y)
Supplement: Supplementary file 14 — Source Data Fig. 4 [file 41586_2022_5140_MOESM14_ESM.xlsx]

## Sheet: Fig. 4a
		C1 (CD8 memory)	C2 (CD8 dysfunction)
	P1-Untreated	55.13	44.87
	P1-LV-19bbz	64.29	35.71
	P1-LV-19bbz_PD1-KO	69.26	30.74
	P1-AAVS1-19bbz	93.36	6.64
	P1-PD1-19bbz	93.05	6.95
	P2-Untreated	43.73	56.27
	P2-LV-19bbz	32.85	67.15
	P2-LV-19bbz_PD1-KO	49.57	50.43
	P2-AAVS1-19bbz	84.45	15.55
	P2-PD1-19bbz	83.36	16.64
