# Supplementary material for: Non-viral, specifically targeted CAR-T cells achieve high safety and efficacy in B-NHL
Source: Nature. 2022 Aug 31;609(7926):369–74. doi: 10.1038/s41586-022-05140-y (PMC9452296; doi:10.1038/s41586-022-05140-y)
Supplement: Supplementary file 15 — Source Data Extended Data Fig. 1 [file 41586_2022_5140_MOESM15_ESM.xlsx]

## Sheet: Ext. data Fig. 1a
			PD1 site-1		PD1 site-2
	Plasmid	HDR template	1	1	1	1
		Cas9 + sgRNA + HDR template	0.6	0.42	0.97	0.65
	Linear dsDNA	HDR template	9.48	8.14	6.19	7.42
		Cas9 + sgRNA + HDR template	9.37	8.96	6.05	6.83

## Sheet: Ext. data Fig. 1b
		PD1 site-1		PD1 site-2
	Control	0.52	0.04	0.82	0.24
	HDR	21.6	21.1	11	17.7
	HITI (pb)	5.31	4.21	5.32	3.09
	HITI	3.27	1.32	2.12	1.21
	MMEJ	7.34	2.55	2.48	1.6

## Sheet: Ext. data Fig. 1c
	HDR	HITI (pb)	HITI	MMEJ
	7.64	1.08	2.72	2.55
	9.55	0.78	1.66	2.27

## Sheet: Ext. data Fig. 1d
		PD1 site-1		PD1 site-2
	800bp	21.1	20.7	15.4	13.1
	33bp (equal mole)	0.94	1.7	2.51	0.95
	33bp (equal quantity)	1.58	2.41	2.64	1.6

## Sheet: Ext. data Fig. 1e
		PD1 site-1		PD1 site-2
	Unmodified	4.28	3.91	6.45	3.31
	5'-3*PS	2.7	4.44	6.65	4.33
	5'-Biotin	9.63	4.73	5.52	2.67
	5'-Biotin-3*PS	6.64	3.35	4.56	2.49
	5'-Biotin-5*PS	3.1	2.76	3.67	2.71

## Sheet: Ext. data Fig. 1f
	HDR Stim	HDR (EO-115)	HITI-pb (EO-115)	MMEJ (EO-115)	HDR (FI-115)	HITI-pb (FI-115)	MMEJ (FI-115)
	23.3	10.7	12	9.95	17.2	15.8	15.4
	20.8	5.15	9.09	4.33	9.08	11.5	7.49

## Sheet: Ext. data Fig. 1g
	Fresh Stim-2D	Fresh Stim-3D	Fresh Stim-4D	Recovered Stim-2D	Recovered Stim-3D
	17.5	16.8	13.7	26.3	17.9
	18.9	14.9	14.7	20.6	16.6

## Sheet: Ext. data Fig. 1h
		PD1 site-1		PD1 site-2
	Control	0.94	0.17	0.61	0.07
	200bp	5.71	8.01	3.41	3.79
	400bp	12.2	18.8	6.31	7.77
	800bp	18.7	23.5	19.9	16.1
	1600bp	18.9	24.1	15.9	18

## Sheet: Ext. data Fig. 1i
		PD1 site-1		PD1 site-2
	200bp	1	1	1	1
	400bp	0.97	0.86	0.93	0.9
	800bp	0.81	0.65	0.83	0.81
	1600bp	0.39	0.37	0.68	0.26

## Sheet: Ext. data Fig. 1j
		PD1 site-1		PD1 site-2
	200bp	1	1	1	1
	400bp	2.07	2.02	1.73	1.85
	800bp	2.66	1.9	4.82	3.44
	1600bp	1.28	1.1	3.19	1.22

[truncated: 1 more sheets: Ext. data Fig. 1k]
