# Supplementary material for: Non-viral, specifically targeted CAR-T cells achieve high safety and efficacy in B-NHL
Source: Nature. 2022 Aug 31;609(7926):369–74. doi: 10.1038/s41586-022-05140-y (PMC9452296; doi:10.1038/s41586-022-05140-y)
Supplement: Supplementary file 16 — Source Data Extended Data Fig. 2 [file 41586_2022_5140_MOESM16_ESM.xlsx]

## Sheet: Ext. data Fig. 2a
		Donor-3	Donor-4	Donor-5	Donor-6	Donor-7
	CAR+	10.3	17.5	19.8	8.82	8.5
	Indel	67	78	87	85	80

## Sheet: Ext. data Fig. 2b
		Untreated T			LV-19bbz			AAVS1-19bbz
	D3	93.6	87.2	90.3	90.4	89.6	87.2	86.7	87.3	90.4
	D6	90.9	95	90	87.1	92.9	93.6	87.2	92.7	96.3
	D9	92.7	94.3	93.2	88.4	93.6	93	87.1	96.9	95.3

## Sheet: Ext. data Fig. 2c
		Untreated T			LV-19bbz			AAVS1-19bbz
	D0	1	1	1	1	1	1	1	1	1
	D3	2.66	4.14	5.97	2.36	4.45	6.13	1.13	1.81	2.72
	D6	9.3	15.61	10.7	9	16.11	11.94	3.8	7.84	5.91
	D9	26.13	41.68	21.19	22.77	34	21.85	11.01	15.28	9.57

## Sheet: Ext. data Fig. 2d
		Untreated T			LV-19bbz			AAVS1-19bbz
	D3/D0	2.66	4.14	5.97	2.36	4.45	6.13	1.13	1.81	2.72
	D6/D3	3.5	3.77	1.79	3.81	3.62	1.95	3.36	4.33	2.17
	D9/D6	2.81	2.67	1.98	2.53	2.11	1.83	2.9	1.95	1.62

## Sheet: Ext. data Fig. 2g
	Untreated T	Control	LV-19bbz	AAVS1-19bbz
	45.42	24.67	91.59	85.05
	24.52	-0.48	93.36	95.29
	46.81	18.37	99.94	99.71

## Sheet: Ext. data Fig. 2h
		Untreated T					LV-19bbz					AAVS1-19bbz
	D5	2239	1690	2583	2156	1795	2653	2370	2272	1929	2009	2625	1782	1868	2488	2842
	D9	15300	6480	8470	8300	4260	13200	21200	8680	4560	4380	5580	3800	6970	5640	4310
	D12	112300	53180	71230	77520	58680	36360	52080	48430	14000	7641	18260	19230	18050	10220	13770
	D15	351700	171500	282600	273800	159800	67960	136500	79860	19690	4949	29130	4439	45220	27340	20510
	D27						309600	42940	174800	11480	4087	12780	8113	20380	1535	5075
	D60						2100	1670	1970	2020	2010	1810	99.9	1870	2000	1160

## Sheet: Ext. data Fig. 2i
		Untreated T	LV-19bbz	AAVS1-19bbz
	D18	1
	D22	1
	D19	1
	D19	1
	D21	1
	D60		0
	D60		0
	D60		0
	D60		0
	D60		0
	D60			0
	D60			0
	D60			0
	D60			0
	D60			0

## Sheet: Ext. data Fig. 2j
			CD4+				CD8+
	3D	LV-19bbz	37.73	27.66	36.01	41.05	28.3	15.18	22.34	25.97
		AAVS1-19bbz	12.55	20.56	28.98	32.76	15.55	19.37	30.18	34.49
		PD1-19bbz	14.85	26.42	29.62	32.6	17.57	25.66	29.28	32.36
	6D	LV-19bbz	25.23	23.77	30.02	32.82	18.94	11.07	14.65	14.51
		AAVS1-19bbz	8.4	19.93	25.75	24.19	11.16	17.6	25.33	28.19
		PD1-19bbz	11.66	25.74	22.35	26.65	15.3	23.49	22.14	26.43

## Sheet: Ext. data Fig. 2k
		Untreated T			LV-19bbz			AAVS1-19bbz			PD1-19bbz
	D0	0.57	0.77	1.24	0.57	0.77	1.24	0.57	0.77	1.24	0.57	0.77	1.24
	D1	0.55	0.85	1.02	0.51	0.86	1.05	0.89	1.29	1.12	0.87	1.39	1.06
	D3	0.68	1.05	0.73	0.46	0.83	0.83	0.69	1.83	1.19	0.82	2.04	1.2
	D6	0.89	2.24	0.55	0.53	1.59	0.87	0.69	3.11	0.99	0.8	3.41	1.16
	D9	1.42	2.81	0.52	0.78	2.44	1.13	1.05	5.14	1.73	1.35	4.37	2.29

## Sheet: Ext. data Fig. 2l
	CD69
	Untreated T	Control	LV-19bbz	PD1-19bbz
	0.06	0.05	1	0.69
	0.06	0.06	1	0.81
	0.05	0.03	1	0.82
	CD137
	Untreated T	Control	LV-19bbz	PD1-19bbz
	0.11	0.1	1	2.28
	0.07	0.04	1	1.66
	0.02	0.03	1	1.69
	CD25
	Untreated T	Control	LV-19bbz	PD1-19bbz
	0.14	0.08	1	1.01
	0.41	0.33	1	0.9
	0.64	0.52	1	1.08

[truncated: 1 more sheets: Ext. data Fig. 2q]
