# Supplementary material for: Non-viral, specifically targeted CAR-T cells achieve high safety and efficacy in B-NHL
Source: Nature. 2022 Aug 31;609(7926):369–74. doi: 10.1038/s41586-022-05140-y (PMC9452296; doi:10.1038/s41586-022-05140-y)
Supplement: Supplementary file 17 — Source Data Extended Data Fig. 3 [file 41586_2022_5140_MOESM17_ESM.xlsx]

## Sheet: Ext. data Fig. 3a
	LV-19bbz	LV-19bbz_PD1-KO	AAVS1-19bbz	PD1-19bbz
	1	1.11	1.11	0.93
	1	1.13	0.94	0.85
	1	1.1	0.95	1.14
	1	1.14	0.91	0.81
	1	1.15	1.03	1.2
	1	0.97	0.86	0.94

## Sheet: Ext. data Fig. 3b
	CD4
	LV-19bbz	LV-19bbz_PD1-KO	AAVS1-19bbz	PD1-19bbz
	5.46	1.26	4.99	1.27
	10.8	1.21	4.37	1.74
	6.7	2.24	4.96	0.53
	CD8
	LV-19bbz	LV-19bbz_PD1-KO	AAVS1-19bbz	PD1-19bbz
	3.21	1.49	3.59	1.53
	2.09	0.68	2.79	1.63
	2.57	2.53	3.19	1.38

## Sheet: Ext. data Fig. 3c
	CD4
	LV-19bbz	LV-19bbz_PD1-KO	AAVS1-19bbz	PD1-19bbz
	1	1.15	0.99	1
	1	0.99	0.95	1.02
	1	1.17	1.12	1.18
	CD8
	LV-19bbz	LV-19bbz_PD1-KO	AAVS1-19bbz	PD1-19bbz
	1	1.1	1.02	0.98
	1	1.08	1.36	1.34
	1	1.19	1.43	1.38

## Sheet: Ext. data Fig. 3d
	CD4
	LV-19bbz	LV-19bbz_PD1-KO	AAVS1-19bbz	PD1-19bbz
	1	1	1	0.84
	1	0.79	0.79	0.85
	1	1.03	0.87	0.97
	CD8
	LV-19bbz	LV-19bbz_PD1-KO	AAVS1-19bbz	PD1-19bbz
	1	0.92	1	0.79
	1	0.79	1	1
	1	0.97	0.92	1

## Sheet: Ext. data Fig. 3e
	CD4
	LV-19bbz	LV-19bbz_PD1-KO	AAVS1-19bbz	PD1-19bbz
	1	1.14	1.51	1.14
	1	0.74	0.72	0.71
	1	1.3	1.06	1.02
	CD8
	LV-19bbz	LV-19bbz_PD1-KO	AAVS1-19bbz	PD1-19bbz
	1	1.36	1.37	0.99
	1	1.2	1.22	1.18
	1	0.93	0.9	0.9

## Sheet: Ext. data Fig. 3f
	CD4
	LV-19bbz	LV-19bbz_PD1-KO	AAVS1-19bbz	PD1-19bbz
	1	0.97	0.84	0.84
	1	1	0.96	1.04
	1	0.99	0.8	0.97
	CD8
	LV-19bbz	LV-19bbz_PD1-KO	AAVS1-19bbz	PD1-19bbz
	1	0.94	0.88	0.9
	1	0.92	0.82	0.9
	1	0.88	0.72	0.86

## Sheet: Ext. data Fig. 3g
	CD4
	LV-19bbz	LV-19bbz_PD1-KO	AAVS1-19bbz	PD1-19bbz
	1	0.87	0.68	0.75
	1	1.04	0.98	1.02
	1	1.05	0.8	0.8
	CD8
	LV-19bbz	LV-19bbz_PD1-KO	AAVS1-19bbz	PD1-19bbz
	1	1.07	0.93	0.9
	1	0.99	1.15	1.05
	1	1.11	1.1	1.06

## Sheet: Ext. data Fig. 3h
	CD4
	LV-19bbz	LV-19bbz_PD1-KO	AAVS1-19bbz	PD1-19bbz
	65.3	7.21	34	4.44
	65.2	10.4	42.3	4.42
	72	8.93	54.6	4.08
	CD8
	LV-19bbz	LV-19bbz_PD1-KO	AAVS1-19bbz	PD1-19bbz
	27.1	3.97	9.2	1.86
	26.6	3.55	11.6	1.19
	35.8	5.57	20.1	1.83

## Sheet: Ext. data Fig. 3i
	CD4
	LV-19bbz	LV-19bbz_PD1-KO	AAVS1-19bbz	PD1-19bbz
	1	0.91	0.66	0.76
	1	1	0.74	0.77
	1	0.98	0.77	0.85
	CD8
	LV-19bbz	LV-19bbz_PD1-KO	AAVS1-19bbz	PD1-19bbz
	1	1.06	1.01	1.03
	1	0.9	0.9	0.9
	1	0.94	0.8	0.88

## Sheet: Ext. data Fig. 3j
	CD4
	LV-19bbz	LV-19bbz_PD1-KO	AAVS1-19bbz	PD1-19bbz
	1	0.96	1.03	1.06
	1	0.97	0.66	0.75
	1	1.09	1.04	0.89
	CD8
	LV-19bbz	LV-19bbz_PD1-KO	AAVS1-19bbz	PD1-19bbz
	1	1.22	1.65	1.4
	1	1.03	1.45	1.39
	1	1.61	1.72	1.38

[truncated: 3 more sheets: Ext. data Fig. 3k, Ext. data Fig. 3l, Ext. data Fig. 3m]
