# Supplementary material for: Non-viral, specifically targeted CAR-T cells achieve high safety and efficacy in B-NHL
Source: Nature. 2022 Aug 31;609(7926):369–74. doi: 10.1038/s41586-022-05140-y (PMC9452296; doi:10.1038/s41586-022-05140-y)
Supplement: Supplementary file 18 — Source Data Extended Data Fig. 4 [file 41586_2022_5140_MOESM18_ESM.xlsx]

## Sheet: Ext. data Fig. 4a
		PBS				Untreated T								LV-19bbz								LV-19bbz_PD1-KO								AAVS1-19bbz								PD1-19bbz
	D4	986	1020	1070	1090	992	1010	1030	1030	1070	1080	1090	1120	1000	1010	1020	1100	1110	1120	1190	1220	1040	1060	1080	1090	1110	1130	1150	1180	993	1020	1030	1060	1070	1080	1140	1180	998	1050	1070	1080	1140	1160	1180	1190
	D8	2590	2520	1520	2720	4500	4390	3140	3230	3300	3320	3380	6030	3520	2710	4050	2140	1480	1700	3110	2830	2400	3240	3080	1930	2450	2070	2130	2140	1330	1660	3180	1760	2950	1340	1220	3640	1270	2960	1790	1460	2340	1630	1440	1580
	D11	21000	20600	11900	26600	25800	49700	40700	22900	8610	19600	26600	25900	10000	12000	13400	5940	9630	4560	16300	25400	5760	8300	12000	4720	3900	6590	4370	4900	1290	3050	4190	2130	4590	2290	1370	3970	1140	10200	2190	1260	4140	4250	1260	8250
	D18					224000	354000		135000	211000	225000			39200	87700	423000	48600	34200	34300	229000	65500	53000	23700	50900	12000	13400	68700	34000	13900	7190	77300	79500	66900	56300	31200	14600	15500	994	31700	2430	1080	4530	31500	1720	1310
	D25														710000	469000	197000	151000	588000			324000			52400			223000	65200	241000		356000	1330000	1100000	640000		304000	1070		1830	976	28100	23100	1870	1180
	D32																					1420000																1280		687	913	6730	38700	3440	888

## Sheet: Ext. data Fig. 4b
	LV-19bbz	LV-19bbz_PD1-KO	AAVS1-19bbz	PD1-19bbz
	58.3	2.7	26	6.76
	42.9	11.7	20	19.1
	26.1	9.73	25	7.19

## Sheet: Ext. data Fig. 4c
	LV-19bbz	LV-19bbz_PD1-KO	AAVS1-19bbz	PD1-19bbz
	39.9	37.6	17.1	14.8
	38.3	37.5	9.09	27.6
	32	33.7	29.8	10.4

## Sheet: Ext. data Fig. 4d
	LV-19bbz	LV-19bbz_PD1-KO	AAVS1-19bbz	PD1-19bbz
	41.9	46.4	35.3	33.6
	72.4	55.1	48.5	44.6
	51.9	57	28.9	44.6

## Sheet: Ext. data Fig. 4e
		Tem			Tcm			Tn			Teff
	LV-19bbz	18.7	13.7	16.4	47.7	46.2	51.7	24.3	29.9	24.1	9.35	10.3	7.76
	LV-19bbz_PD1-KO	19.2	17.1	17	53.4	51.2	55.3	17.8	26	24.5	9.59	5.69	3.19
	AAVS1-19bbz	7.89	3.23	3.03	26.3	29	21.2	57.9	64.5	63.6	7.89	3.23	12.1
	PD1-19bbz	9.8	7.04	4.48	31.4	31	40.3	51	50.7	44.8	7.84	11.3	10.4

## Sheet: Ext. data Fig. 4g, h
		PBS				Untreated T					LV-19bbz					LV-19bbz_PD1-KO					AAVS1-19bbz					PD1-19bbz
	D4	1140	1180	1190	1350	991	1010	1050	1080	1110	1020	1050	1070	1100	1120	1100	1110	1160	1180	1190	1000	1100	1120	1150	1180	1000	1050	1060	1090	1140
	D7	2010	2450	2860	2720	3660	2660	2980	2570	4060	2540	1550	1290	1960	4540	1610	1940	2340	3150	4480	2210	1080	3910	2190	1540	1450	953	1450	1300	3450
	D11	12100	9720	31700	14800	31300	23300	16900	35600	75700	4640	1230	1380	1930	5960	2140	2990	2070	6450	4680	3070	1530	3440	2110	2070	1690	1190	1160	1240	3080
	D18					146000	60000	86600	117000	429000	252000	21100	1850	8730	12500	2200	14800	6050	60400	8520	2910	2350	9600	2480	3570	1340	1060	1120	1010	1980
	D25					258000	51100	87300	125000		102000	10400	15500	142000	72000	17500	50600	2010		6180	9680	1910	28600	4500	71800	1420	1140	1210	997	2110

## Sheet: Ext. data Fig. 4i
		PBS	Untreated T	LV-19bbz	LV-19bbz_PD1-KO	AAVS1-19bbz	PD1-19bbz
	D14	1
	D14	1
	D12	1
	D12	1
	D25		1
	D27		1
	D26		1
	D26		1
	D17		1
	D26			1
	D34			0
	D32			1
	D27			1
	D27			1
	D32				1
	D34				0
	D28				1
	D17				1
	D34				0
	D28					1
	D34					0
	D29					1
	D34					0
	D27					1
	D34						0
	D34						0
	D34						0
	D34						0
	D29						1

## Sheet: Ext. data Fig. 4k, l
		PBS				LV-19bbz						LV-19bbz_PD1-KO						AAVS1-19bbz						PD1-19bbz
	D4	1100	1130	1160	1300	987	1010	1020	1070	1070	1090	991	1040	1080	1090	1100	1120	990	1020	1030	1070	1080	1090	851	919	950	1100	1120	1150
	D7	1200	2360	1940	1410	1410	1750	1340	1480	1390	1420	1660	2560	1830	1200	1250	1190	1220	1540	983	1120	1090	1520	936	1170	1420	1940	925	1740
	D11	26300	39800	21300	24700	3710	8570	2660	7290	4440	5250	2880	5620	2620	1740	1980	1600	1750	2030	1860	2010	1830	2110	1960	1860	1840	3300	1960	2120
	D18					16700	74000	17000	160000	21900	288000	2680	5000	2400	551	1640	2800	1570	1740	866	1410	1520	1830	1070	1160	1270	1690	1810	1390
	D25					71900	221000	183000	282000	554000	578000	2340	9000	5470	1600	1560	5420	4320	6270	6070	3230	3570	5920	3790	2050	2170	1560	2080	3360
	D32					397000	591000	283000	232000	1590000	553000	6020	394000	6200	1730	1630	6070	1670	1920	5010	2070	2140	13200	2220	1570	1360	1880	1730	1320
	D39					749000	358000	392000	629000	1390000	3920000	15700	1660000	7850	1450	2610	51600	1300	1450	5510	1790	15400	91100	1810	1240	1090	1110	1550	6240
	D46					1000000	2100000	1510000	512000			41600		19200	2240	12600	416000	1370	1360	1140	2220	39200	239000	1580	1940	4400	1770	1940	8590

## Sheet: Ext. data Fig. 4m
		PBS	LV-19bbz	LV-19bbz_PD1-KO	AAVS1-19bbz	PD1-19bbz
	D13	1
	D12	1
	D12	1
	D13	1
	D46		1
	D45		1
	D46		1
	D48		1
	D42		1
	D38		1
	D49			1
	D37			1
	D54			0
	D54			0
	D54			0
	D48			1
	D54				0
	D54				0
	D54				0
	D54				0
	D50				1
	D44				1
	D54					0
	D54					0
	D54					0
	D54					0
	D54					0
	D54					0

## Sheet: Ext. data Fig. 4o, p
		PBS				Untreated T								LV-19bbz								AAVS1-19bbz								PD1-19bbz
	D4	2210	2400	2400	2560	2020	2210	2070	1670	2200	2410	2400	2550	1750	2010	2070	2560	2860	2390	2550	2410	2200	1810	2000	2530	2800	2380	2430	2580	1980	2190	1840	2250	2100	2530	2380	2730
	D12	4380	13200	8610	8490	2870	3520	3330	5690	5050	8020	9450	4820	2350	1830	2010	2100	2410	2430	2900	2610	2170	2140	2500	1780	1690	1990	2040	2010	1840	2330	1890	1910	1700	2220	2060	2140
	D19	110000	189000	383000	286000	25400	36100	63500	66600	45000	156000	126000	88700	2370	1890	1600	1570	1920	1770	2060	1780	2350	1980	2020	2150	2230	2020	2380	2310	1770	2110	1770	1960	1600	2040	2160	2220
	D26	2970000	1950000		4470000	395000	620000	855000	8930000	581000	3120000	1560000	1300000	30300	2440	2580	2440	8440	2910	1850	1460	25200	2270	1930	1950	1550	1650	2610	2010	2070	2270	1760	1660	1690	2020	1750	1590
	D32					11600000	1790000	4880000		3900000		4690000	3030000	255000	94200	1270000	6570	73200	12100	4210	2260	630000	45600	14400	1660	1690	1740	2030	2670	2000	2220	1760	1570	1720	1940	1860	1640
	D46											872000			7310000		1710			11700	216000		380000	6550000		1640	2060	2190	3410	1860	1900	2100	1980	1800	1920	1760	2100

[truncated: 1 more sheets: Ext. data Fig. 4q]
