# Supplementary material for: Non-viral, specifically targeted CAR-T cells achieve high safety and efficacy in B-NHL
Source: Nature. 2022 Aug 31;609(7926):369–74. doi: 10.1038/s41586-022-05140-y (PMC9452296; doi:10.1038/s41586-022-05140-y)
Supplement: Supplementary file 19 — Source Data Extended Data Fig. 5 [file 41586_2022_5140_MOESM19_ESM.xlsx]

## Sheet: Ext. data Fig. 5a
	PD1-19bbz
	5.49
	19.3
	17.1
	4.87
	47.3
	23.9
	17.7
	15.6

## Sheet: Ext. data Fig. 5d
	PD1-19bbz
	19
	41
	86
	92
	82
	72
	49
	44

## Sheet: Ext. data Fig. 5e
		Patient-1	Patient-2	Patient-3	Patient-4	Patient-5	Patient-6	Patient-7	Patient-8
	CAR+	5.49	19.3	17.1	4.87	47.3	23.9	17.7	15.6
	Indel	19	41	86	92	82	72	49	44

## Sheet: Ext. data Fig. 5f
	PD1-19bbz
	96.2
	97.5
	98.6
	95.2
	93.4
	92.2
	93.2
	97.4

## Sheet: Ext. data Fig. 5g
		Untreated T			PD1-19bbz
	Patient-1	646.7	539.7	520.7	6894	7926	5568
	Patient-2	108.1	226.1	136.2	4434	4788	4821
	Patient-3	937.7	798.2	756.7	6810	5949	6600
	Patient-4	293.6	291.5	219.8	2604	2601	2775
	Patient-5	147.3	114.8	99.6	1698	1857	1554
	Patient-6	376.9	604.1	379.5	12330	8472	9192
	Patient-7	361.3	442.9	283.5	4209	3807	3759
	Patient-8	43.7	24.3	25.8	5949	6321	5532

## Sheet: Ext. data Fig. 5h
		Patient-1			Patient-2			Patient-3			Patient-4			Patient-5			Patient-6			Patient-7			Patient-8
	1:25	16.72	11.71	10.03	7.98	6.73	8.73	19.66	21.58	16.07	18.84	14.73	16.1	7.39	4.26	4.83	11.39	7.47	7.47	9.5	8.31	9.2	27.45	18.63	22.55
	1:5	38.13	32.78	25.08	24.44	21.2	21.7	32.37	40.29	31.18	34.25	29.45	22.95	20.45	14.77	15.06	31.32	27.4	22.78	25.82	24.93	21.96	57.84	32.35	35.29
	1:1	46.15	42.14	32.78	46.63	45.14	42.39	38.37	60.67	45.56	50.68	20.55	31.16	38.64	36.36	34.66	40.57	38.43	36.65	24.93	21.66	19.58
