# Supplementary material for: Non-viral, specifically targeted CAR-T cells achieve high safety and efficacy in B-NHL
Source: Nature. 2022 Aug 31;609(7926):369–74. doi: 10.1038/s41586-022-05140-y (PMC9452296; doi:10.1038/s41586-022-05140-y)
Supplement: Supplementary file 20 — Source Data Extended Data Fig. 7 [file 41586_2022_5140_MOESM20_ESM.xlsx]

## Sheet: Ext. data Fig. 7e
		IL-2	IL-4	IL-6	IL-10	IFN-γ	TNF-α	IL-17A
	D0	0.1	0.1	11.2	0.63	0.1	0.1	0.1
	D4	0.1	0.1	11.97	3.13	1.29	0.1	0.1
	D7	0.1	0.1	33.42	7.34	1.2	0.1	0.1
	D9	1.21	1.07	10.67	9.69	6.31	0.19	0.1
	D11	0.37	0.1	26.43	7.58	5.94	0.92	0.1
	D14	2.12	2.05	5.56	9.03	6.36	2.53	28.73
	D28	0.1	0.1	3.18	8.64	0.1	0.1	0.1

## Sheet: Ext. data Fig. 7f
		IL-2	IL-4	IL-6	IL-10	IFN-γ	TNF-α	IL-17A
	D0	0.39	0.1	11.41	8.05	5.91	1.03	0.1
	D4	0.1	0.1	31.16	15.38	9.84	0.1	0.1
	D7	0.77	0.1	291.45	41.91	352.02	0.1	0.1
	D9	0.73	0.1	121.97	12.8	164.24	0.1	0.1
	D11	0.1	0.1	12.27	2.9	5.9	0.1	0.1
	D14	0.79	0.1	2.5	2.66	1.73	0.1	0.1
	D21	0.12	0.78	2.5	1.73	2.08	1.91	4.82
	D28	0.61	1.9	1.99	1.43	0.1	0.1	0.1

## Sheet: Ext. data Fig. 7g
		IL-2	IL-4	IL-6	IL-10	IFN-γ	TNF-α	IL-17A
	D0	0.88	1.65	49.66	12.06	1.62	1.62	0.1
	D4	1.22	2.05	55.21	11.47	3.33	0.44	1.1
	D7	0.1	0.1	779.93	5.03	3.97	16.69	0.1
	D9	0.11	0.1	56.99	3.96	10.2	0.69	1.54
	D11	0.96	3.19	47.95	5.02	8.8	2.59	12.33
	D14	0.64	0.74	154.39	14.6	5.02	3.03	0.1
	D21	1.04	3.12	12.76	3.58	4.83	2.1	10.71
	D28	0.67	0.1	18.84	4.57	2.88	0.1	0.1

## Sheet: Ext. data Fig. 7h
		IL-2	IL-4	IL-6	IL-10	IFN-γ	TNF-α	IL-17A
	D0	0.1	0.1	24.32	11.76	0.1	0.1	0.1
	D4	1.2	0.1	71.66	22.36	2.62	23.17	0.1
	D6	0.42	0.1	232	21.44	0.1	90.35	0.1
	D7	0.88	0.1	74.07	9.55	1.52	1.87	13.98
	D9	1.44	0.1	42.18	19.94	3.62	0.1	0.1
	D11	1.83	0.72	160.95	14.65	6.73	69.77	31.47
	D14	0.1	0.1	17.06	5.93	1.94	2.58	14.05
	D21	0.11	1.42	15.02	3.38	2.76	1.37	0.1
	D28	0.1	0.1	23.42	2.78	0.38	0.1	0.1

## Sheet: Ext. data Fig. 7i
		IL-2	IL-4	IL-6	IL-10	IFN-γ	TNF-α	IL-17A
	D0	0.85	2.65	41.82	3.72	2.39	1.38	7.33
	D4	0.46	2.08	13.75	3.9	1.96	0.58	3.09
	D7	0.21	0.48	49.36	8.96	2.31	0.25	0.1
	D9	0.86	0.52	36.35	16.41	12.26	0.61	0.1
	D11	0.82	1.48	35.06	13.04	3.69	0.78	4.33
	D14	0.49	0.1	12.3	11.19	3.77	0.1	4.93
	D21	2.56	0.74	48.14	5.7	2.27	1.77	0.1
	D28	1.14	2.41	20.53	5.57	3.98	4.18	19.83

## Sheet: Ext. data Fig. 7j
		IL-2	IL-4	IL-6	IL-10	IFN-γ	TNF-α	IL-17A
	D0	1.99	2.62	18.55	55.07	3.68	3.09	54.02
	D4	1.12	0.34	22.75	36.97	10.51	2.38	17.84
	D7	0.1	0.1	357.13	24	11.63	0.1	0.1
	D9	0.72	4.62	934.91	32.52	136.92	2.84	0.1
	D11	0.1	1.05	288.9	17.27	11.01	3.34	40.36
	D14	1.71	1.49	270.85	10.44	1.97	0.54	0.1
	D21	3.75	5.94	105.38	6.66	7.03	6.22	53.34
	D28	3.02	3.62	986.4	5.34	3.71	106.82	18.27

## Sheet: Ext. data Fig. 7k
		IL-2	IL-4	IL-6	IL-10	IFN-γ	TNF-α	IL-17A
	D4	4.22	2.88	10.46	7.21	3	7.25	83.95
	D7	0.1	0.1	10.5	34.4	0.1	0.1	0.1
	D9	0.47	0.1	8.06	14.5	0.1	0.86	50.29
	D11	0.1	1.09	6.14	11.24	1.29	4.05	0.1
	D14	1.44	4.05	9.07	7.49	8	8.01	90.02
	D21	3.76	0.1	15.2	3.17	0.1	0.22	0.1
	D28	5.33	7.85	12	10.3	2.13	7.02	0.1

## Sheet: Ext. data Fig. 7l
		IL-2	IL-4	IL-6	IL-10	IFN-γ	TNF-α	IL-17A
	D0	0.1	0.1	17.28	4.65	0.1	0.1	3.52
	D4	1.23	0.1	22.09	9.53	1.76	1.25	0.69
	D7	0.1	0.1	62.7	5.82	0.1	0.1	0.1
	D9	0.1	0.1	11.21	3.92	0.1	0.1	0.1
	D11	0.1	0.1	10.24	0.1	0.1	0.1	0.1
	D14	9.06	7.38	23.3	9.78	20.64	7.9	0.1
	D21	1.96	1.27	19.99	5.57	20.95	2.83	4.76
	D28	0.1	0.1	62.16	3.74	7.61	53.2	0.1
