# Supplementary material for: Non-viral, specifically targeted CAR-T cells achieve high safety and efficacy in B-NHL
Source: Nature. 2022 Aug 31;609(7926):369–74. doi: 10.1038/s41586-022-05140-y (PMC9452296; doi:10.1038/s41586-022-05140-y)
Supplement: Supplementary file 21 — Source Data Extended Data Fig. 8 [file 41586_2022_5140_MOESM21_ESM.xlsx]

## Sheet: Ext. data Fig. 8e
		CD8 T	CD4 T
	P1-Untreated	72.87	27.13
	P1-LV-19bbz	48.98	51.02
	P1-LV-19bbz_PD1-KO	42.14	57.86
	P1-AAVS1-19bbz	86.12	13.88
	P1-PD1-19bbz	84.08	15.92
	P2-Untreated	70.22	29.78
	P2-LV-19bbz	41.59	58.41
	P2-LV-19bbz_PD1-KO	37.41	62.59
	P2-AAVS1-19bbz	44.89	55.11
	P2-PD1-19bbz	50.14	49.86

## Sheet: Ext. data Fig. 8f
		CD8 T	CD4 T
	P1-LV-19bbz (CAR+)	28.33	71.67
	P1-LV-19bbz (CAR-)	52.56	47.44
	P1-LV-19bbz_PD1-KO (CAR+)	23.53	76.47
	P1-LV-19bbz_PD1-KO (CAR-)	46.02	53.98
	P1-AAVS1-19bbz (CAR+)	89.58	10.42
	P1-AAVS1-19bbz (CAR-)	86.01	13.99
	P1-PD1-19bbz (CAR+)	82.73	17.27
	P1-PD1-19bbz (CAR-)	84.16	15.84
	P2-LV-19bbz (CAR+)	15	85
	P2-LV-19bbz (CAR-)	48.29	51.71
	P2-LV-19bbz_PD1-KO (CAR+)	17.6	82.4
	P2-LV-19bbz_PD1-KO (CAR-)	44.9	55.1
	P2-AAVS1-19bbz (CAR+)	35.32	64.68
	P2-AAVS1-19bbz (CAR-)	45.34	54.66
	P2-PD1-19bbz (CAR+)	46.74	53.26
	P2-PD1-19bbz (CAR-)	50.63	49.37
