# Supplementary material for: Non-viral, specifically targeted CAR-T cells achieve high safety and efficacy in B-NHL
Source: Nature. 2022 Aug 31;609(7926):369–74. doi: 10.1038/s41586-022-05140-y (PMC9452296; doi:10.1038/s41586-022-05140-y)
Supplement: Supplementary file 22 — Source Data Extended Data Fig. 9 [file 41586_2022_5140_MOESM22_ESM.xlsx]

## Sheet: Ext. data Fig. 9c
		C1 (CD8 memory)	C2 (CD8 dysfunction)
	Untreated	48.43	51.57
	LV-19bbz	51.06	48.94
	LV-19bbz_PD1-KO	61.91	38.09
	AAVS1-19bbz	90.34	9.66
	PD1-19bbz	89.2	10.8

## Sheet: Ext. data Fig. 9d
		C1 (CD8 memory)	C2 (CD8 dysfunction)
	LV-19bbz (CAR+)	64.69	35.31
	LV-19bbz (CAR-)	49.88	50.12
	LV-19bbz_PD1-KO (CAR+)	74.6	25.4
	LV-19bbz_PD1-KO (CAR-)	60.37	39.63
	AAVS1-19bbz (CAR+)	92.5	7.5
	AAVS1-19bbz (CAR-)	90.27	9.73
	PD1-19bbz (CAR+)	89.32	10.68
	PD1-19bbz (CAR-)	89.19	10.81

## Sheet: Ext. data Fig. 9e
		C1 (CD8 memory)	C2 (CD8 dysfunction)
	P1-LV-19bbz (CAR+)	76.71	23.29
	P1-LV-19bbz (CAR-)	63.12	36.88
	P1-LV-19bbz_PD1-KO (CAR+)	85.1	14.9
	P1-LV-19bbz_PD1-KO (CAR-)	67.57	32.43
	P1-AAVS1-19bbz (CAR+)	94.57	5.43
	P1-AAVS1-19bbz (CAR-)	93.32	6.68
	P1-PD1-19bbz (CAR+)	92.86	7.14
	P1-PD1-19bbz (CAR-)	93.06	6.94
	P2-LV-19bbz (CAR+)	45.19	54.81
	P2-LV-19bbz (CAR-)	31.88	68.12
	P2-LV-19bbz_PD1-KO (CAR+)	61.45	38.55
	P2-LV-19bbz_PD1-KO (CAR-)	47.81	52.19
	P2-AAVS1-19bbz (CAR+)	88.73	11.27
	P2-AAVS1-19bbz (CAR-)	84.3	15.7
	P2-PD1-19bbz (CAR+)	86.82	13.18
	P2-PD1-19bbz (CAR-)	82.9	17.1
