# Supplementary material for: Non-viral, specifically targeted CAR-T cells achieve high safety and efficacy in B-NHL
Source: Nature. 2022 Aug 31;609(7926):369–74. doi: 10.1038/s41586-022-05140-y (PMC9452296; doi:10.1038/s41586-022-05140-y)
Supplement: Supplementary file 23 — Source Data Extended Data Fig. 12 [file 41586_2022_5140_MOESM23_ESM.xlsx]

## Sheet: Ext. data Fig. 12d
		T/NK cell	Monocyte/Macrophage/DC	Neutrophil	Red blood cell	Megakaryocyte
	Patient-3_D28	90.94	8.85	0	0	0.21
	Patient-2_D28	74.22	25.05	0.06	0.17	0.51
	Patient-1_D29	45.3	43.25	10.1	0.64	0.71
	Patient-3_D7	57.68	16.34	11.25	12.76	1.96
	Patient-2_D12	21.58	22.47	53.48	1.85	0.61
	Patient-1_D12	50.34	13.38	22.86	5.44	7.98
	Patient-3_IP	99.98	0	0.02	0	0
	Patient-2_IP	99.95	0	0.05	0	0
	Patient-1_IP	99.94	0.03	0.03	0	0

## Sheet: Ext. data Fig. 12h
		CD8 T	CD4 T	NK
	Patient-3_D28	92.8	4.68	2.53
	Patient-2_D28	67.79	20.55	11.66
	Patient-1_D29	65.47	15.55	18.98
	Patient-3_D7	56.56	39.62	3.83
	Patient-2_D12	64.31	24.3	11.39
	Patient-1_D12	65.87	28.79	5.35
	Patient-3_IP	97.92	2.06	0.02
	Patient-2_IP	97.79	2.16	0.05
	Patient-1_IP	79.85	20.02	0.13
