# Supplementary material for: Non-viral, specifically targeted CAR-T cells achieve high safety and efficacy in B-NHL
Source: Nature. 2022 Aug 31;609(7926):369–74. doi: 10.1038/s41586-022-05140-y (PMC9452296; doi:10.1038/s41586-022-05140-y)
Supplement: Supplementary file 24 — Source Data Extended Data Fig. 13 [file 41586_2022_5140_MOESM24_ESM.xlsx]

## Sheet: Ext. data Fig. 13f
		C1 (CD8 memory)	C2 (CD8 dysfunction)
	Infusion product	80.3	19.7
		C1 (CD8 memory)	C2 (CD8 dysfunction)
	Patient-1_IP	45.27	54.73
	Patient-2_IP	96.39	3.61
	Patient-3_IP	98.53	1.47

## Sheet: Ext. data Fig. 13g
		C1 (CD8 memory)	C2 (CD8 dysfunction)
	CAR+	92.79	7.21
	CAR-	79.58	20.42
		C1 (CD8 memory)	C2 (CD8 dysfunction)
	Patient-1_IP (CAR+)	40.54	59.46
	Patient-1_IP (CAR-)	45.32	54.68
	Patient-2_IP (CAR+)	98.91	1.09
	Patient-2_IP (CAR-)	96.17	3.83
	Patient-3_IP (CAR+)	93.89	6.11
	Patient-3_IP (CAR-)	98.89	1.11
